# Supplementary material for: Genome-Wide Identification and Expression Analysis of the WOX Family Reveals Potential Roles in Stem Development of Euphorbia hirta
Source: Plants (Basel). 2026 Feb 6;15(3):509. doi: 10.3390/plants15030509 (PMC12899884; doi:10.3390/plants15030509)
Supplement: Supplementary file 1 [file plants-15-00509-s001.zip]

Archive with 1 entries (1 files):
- plants-4086153-supplementary.xlsx
