# Supplementary material for: Genome-Wide Identification and Expression Analysis of the WOX Family Reveals Potential Roles in Stem Development of Euphorbia hirta
Source: Plants (Basel). 2026 Feb 6;15(3):509. doi: 10.3390/plants15030509 (PMC12899884; doi:10.3390/plants15030509)
Supplement: Supplementary file 1 [file plants-15-00509-s001.zip › plants-4086153-supplementary.xlsx]

## Sheet: S Table 1
Supplementary Table S1. Sequnence of EhWOX
Gene name	Gene ID	Gene CDS sequnence
EhWOX1	>evm.model.Chr1.2302	ATGGAAGATAGAATGTCAGGCTTTTGTTTTACAAAAGGAGGAAATGTTCGCGGTGGTGGTGGCGGTGGTGGTGGCAGCACTGGGACAAAGTGCGGGCGTTGGAACCCGACTTCTGAGCAAGTAAAAGTTCTGACTGACTTGTTCAGGTCGGGACTCCGAACCCCGAGTACCGATCAAATCCAAAAGATTTCGAGTCAGTTGAGCTTTTATGGAAAAATCGAAAGCAAGAATGTGTTTTATTGGTTTCAAAACCATAAAGCCAGAGAGAGACAGAAGCGCCGCCGGGTTTCGGTTGATGATGATCATCTTATTCGTCGCCACGATACTTTTTCTTCCTCTGCTAGATATTTCGCTGAGATAAACCATCAGGTAAAAGAGCAAGAAAGAGTGATTGAAACA…
EhWOX2	>evm.model.Chr2.1103	ATGTGGATGATGGGCTGCACCGATGGAGCCGATTTCAGCATCCCCGATTCGTTCAATGGCCGAAAGCTCAGACCTTTGATGCCGAGAACTCCAATGGCTCCTTCCAGCCCTCCTAGACTCACCCGGCTCCCCGGAGCCGATATCTTCTCCCTCAATCACCATTTGGCGGATCAAAGCAAGAGGGATTTTCAGACACAGCAAGTTGTGGTGAGTTCGAGATGGAACCCGACACCCGAACAGCTTAGAACACTCGAAGAGCTGTACAGAAGAGGGACAAGAACTCCTTCAACCGAACAAATCCAACACATAACAGCTCAGCTCCGAAGGTACGGGAAGATTGAAGGGAAGAATGTGTTCTACTGGTTTCAGAATCACAAGGCAAGGGAGAGGCAGAAACGA…
EhWOX3	>evm.model.Chr2.3670	ATGAAGAAATTAACTGCCACGTCATCATCAACAACAAGAACTGCTCTTCCTTATTCTAGTTGCTCCAATCCCCTTGGACAAGATAATGTATATGATCCGACGGGGGAGCAGCCGAGTTCGAGGTGGAATCCAACGGCGGAGCAGCTGTTGGCCCTGGAGGAAATGTACAGAAGGGGGATAAGAACTCCCTCAGCTGATCAAATCCAACAAATAGCATCCCAACTACGTCGTTTTGGGAAGATTGAAGGTAAGAACGTGTTTTACTGGTTTCAAAACCATAAAGCTAGAGAAAGACAAAAACGACGTCGTGAAGCTGACTTTACTGGTGCTGCGTCTACTCTCAAATTACATGCTGGATTCCATGAAGAGGATTACTCTCATTCAGGCTCATTTCAACCT…
EhWOX4	>evm.model.Chr3.3752	ATGAAGGTGCATCAATTGGCTACACGTGGACTTTGGGAGCATGAGCCCTCTCTTTCTCTTGGCTGTAAACGTCTTCGCCCTCTCGCTCCTAACTTATCTCGTACTACCGCGAATTCTGCTGCTATTGCTGTTACTACTGGTACTACTGTTTCGAGCTTTGATCTTAAGAGCTTTATTAGACCCGAAAGTGGCCCTAGAAAACTCGAGGACCACAAGCATTCACCCCCTCAGGTGGAGACGCATCCAGGAGGGACACGGTGGAACCCGACGCAAGAACAAATCGGGATACTGGAAATGCTGTATAGGGGCGGAATGAGAACTCCAAATGCGCAACAAATCGAACAAATCACAGCACAACTCAGCAAATATGGCAAGATCGAAGGTAAAAACGTGTTTTAC…
EhWOX5	>evm.model.Chr3.4368	ATGGAGGAGGCAAACAAACTTGAGAATGGAGGATTTCATTTGGGGATGAAAGTGATGACTGATGAGCAGTTGGAGATGTTGAGGAAACAGATTTGTGTTTACATTACTATCTCTGAAAGCCTTGTTCAGATGCACAAATCCATGTCTGCTCACCATGATTTTTCTGAAATGAGAGTTCCAAGTCCTTACAATGCCCAATTTCTATCATATGCATACCACAAGATTCCATCAAGGCAACGTTGGGCTCCAAAACAGGCACAACTCCAGATTCTGGAGAGTATATTCCAGCAGAGCAGTGCAACTCCAGACAGGCAAAGAATTAAAGACATAACTAATCAACTTGCAGTGTACGGTCTGGTTTCAGAGACAAATGTCTACAACTGGTTCCAGAACCGAAGA…
EhWOX6	>evm.model.Chr3.4371	ATGGAGGAGGCAAATAAACTAGAGAATGGAGGATTTAATTTGGGAATGAAAGTGATGACTGATGAGCAGTTGGAGATGTTGAGGAAACAGATTTGTGTTTACATTACTATCTCTGAAAGCCTTGTTCAGATGCACAAATCCATGTCTTCTCACCATGATTTTACTGGAATAAGAGTTCCAAGTCCTTACAATGCACAATTTCTGTCATATGCATATCACAAGATTCCATCAAGGCAACGTTGGGCTCCAAAACAGGCACAACTCCAGATTCTGGAGAGCATATTCCAGCAGAGCAGTGCAACTCCAGACAGGCAAAGAATCAAAGACATAACTAACCAACTTGCAGTTTACGGTCCGGTTTCAGAGACCAATGTCTACAACTGGTTTCAAAACCGAAGA…
EhWOX7	>evm.model.Chr4.1352	ATGGATTGGGATAACAATCACGAAAATCAACAAGAAAACCAGAACCAGAGAGATGGCATCAACGGTGGAAATTTCGATGGGAATGTGAATGGAGGATCGTTGTATGTGAAAGTGATGACCGATGAGCAGCTTGAAACTCTGAGGAAGCAAATCGCGGTTTATGCTTCCATTTGCGAGCAGCTTGTCGAGATGCACAAGAACCTCTCTGCCCAGCAAGATCTCGCAGGAGGCAGGCTGGGAAATCTGTACTGCGATCCTCTAATGGCTTCTGGCGGCCACAAAATCACTGCAAGGCAACGGTGGACTCCAACGCCGACGCAGCTCCAGATTCTGGAGCGGATCTTCGACCAAGGGCTGGGAACTCCGAGCAAGCAGAAGATCAAAGACATAACCGCTGAG…
EhWOX8	>evm.model.Chr5.280	ATGGCTTCATCTAATAGACACTGGCCTAGCATGTTCAAGTCAAAGCCCTGCAACAGTTCCTCCCATCACCACCAATGGCAGCATGAAATCAACCCCTCCTCTCTTGTTTGCAACAGAAGCCCCTACTCTTCTGTTCCTGGATGTGAAGAGAGGAGCCCTGAGCCGAAACCGAGGTGGAACCCGAAACCGGAGCAGATTCGGATCCTGGAGGCGATATTCAACTCCGGGATGGTGAATCCGCCGCGGGACGAGATCAGGAAAATCAGGGCTCAGCTGCAAGAGTACGGACAAGTCGGAGATGCCAACGTTTTCTACTGGTTTCAGAACCGAAAATCAAGAAGCAAACACAAGCTCCGTCTGCTTCAAAACTCCTCATCCAAATCCAATCAAAACCCTAAC…
EhWOX9	>evm.model.Chr6.2213	ATGGAAGAAAACCAAACCCAAGATGCAAACACTGCAGCAAGCAACAACAACAACACGAGCAACAACGAAAGAACCGAACCAGTGAGATCAAGATGGACCCCGAAACCCGAGCAAATCCTAATTCTGGAGTCCATCTTCAACAGCGGAATGGTTAACCCACCCAAAGACGAAACGGTCAGAATTCGGAAGCTGCTCGAAAAGTTCGGGTCAGTCGGAGATGCAAACGTGTTCTACTGGTTCCAAAACCGACGGTCAAGATCTCGCCGCCGCCAGCGCCAGATGCAGGCAACCCTAGCCGAAGAGCAAAGCAACCGCCAGGCACAACTCAACAACCCTGCAATTCAGTATGATGGTAACCCTAGCAACTGTTCTATCGGGTTCGCGGACCCCTTGCCCCCA…
EhWOX10	>evm.model.Chr6.2214	ATGGAAGGTAATCAAGGCGAGGACCGGAATGAAAGAGCCGAGCCAGTAAGATCAAGATGGACCCCGAAACCCGAGCAAATCCTAATTCTCGAGTCCATCTTCAACAGCGGAATGGTTAACCCTCCGAAGGACGAAACGGTCAGAATCCGAAAACTGCTCGAGAAGTTCGGGTCAGTGGGAGATGCAAACGTGTTCTACTGGTTCCAAAACCGACGGTCAAGATCCCGCCGCCGCCAGCGCCAGATGCAGGCAACCCTAGCTGAGGAGCAAAGCAACCGCCAAGCCCAAGGCACCAGCCCTGCATTTCAATATGACGGTTCAAGTGTCGCTAATACTAGTGGCAACGGTTCTTTCGTGTCGCCTTCTTCATACTTTGCTGGTTCTTCTTCTAGTGGAGTC…
EhWOX11	>evm.model.Chr7.1283	ATGTCGCCGGCAGCCTCTTCACGGTGGTGCCCCACGCCGGAGCAGCTGATGATGCTGGAAGAGCTCTACAGGACCGGCATTCGAACCCCTAATGCCTCTCAGATTCAAAGGATCACTGCCCATCTTTCGTTCTACGGCAAGATCGAGGGAAAAAATGTGTTCTACTGGTTCCAAAATCATAAGGCTAGAGATAGGCAGAAACTTAGAAGAAAGTTCATTAAGCAACTTCAACAGCAGCAGCTTTTCTATCCTCTTGGCTCTCCTTCTTCTTCATACTTTCTCCCTCCCTCTCCTGCCTTTGTTCCTCATCAGGGAACATTTGGAGGAACACGACGAGAAATGGGGAATGAGGAATGGAGGGTGGAGATTCCAGAACATATGCAAATGATGAGAATGAAT…
EhWOX12	>evm.model.Chr7.1331	ATGGAGAGTGAAAACACAGAAACGAGTAACGGTTCGGGGGGCCATCAAGTGAACTCGAGGTGGAATCCGACGAAGGAGCAGATAAGCATACTTGAGAACATGTACAGGCAAGGTATAAGGACCCCGACCGCCGATCAGATTCAGCAAATCACTGCCAGGTTGAAAGCGTTTGGGGAGATAGAAGGCAAGAATGTGTTCTACTGGTTTCAGAATCACAAGGCTCGGCAACGGCAGAAGCAGAAGCAAGAGAATTTGGCTTCCATCTCTCGCTTTCTTCACAAGTCTCATCAGCCTATCTTTGCTGTCCCACCTCATGGTGGTGGCGGCCCTTACTACTTACCGCAAGGGGAAATAGGGTATTATCAGCAGTACCCAAAGGTGCTTATACCTTGTCCTGCA…
EhWOX13	>evm.model.Chr8.1626	ATGTCTCCGGCAGCCTCTTCACGGTGGTGCCCTACGCCGGAGCAGCTGGTGGTGCTAGAAGAGTTGTATAGAAATGGTGTAAGAACTCCAAAGGCCTCTCAAATTCAAAGAATCACAGCCCATCTCTCTGTGTATGGCAAAATTGAAGGTAAAAATGTGTTCTATTGGTTCCAAAATCACAAGGCTAGGGAGAGACAAAGACTTAGAAGAAAACTCATTAAACAACTTCAATTCCAACACTTTTGCTATCCTCTTAACTCCCATGCATTTCTTCCACATTGTGAGCGGTCCTTATCGGGCTGGGTAGACCGTGCTCACACTCATTATCAGGGAATGACATTTGGAGGAGCACCAAGAGAAATAGCTAACGAGGAATGGAAGGTGGAGATTCCAGGAAAT…
EhWOX14	>evm.model.Chr9.592	ATGGATTGGGATCATAACCAGCAGCAAGAGAATCAGAACCAGGGAGATATCGCGAATGGTGTGAATATGGCTGCGAATGGGAATGGAGGAATGATGTATGTGAAAGTGATGACTGATGAGCAGCTGGAAACTCTTCGTAAGCAAATTGCGGTTTACGCTACCATTTGTGAGCAGCTCGTTGAGATGCACAAGAACCTCTCTGCTCAGCAAGATCTTGCAGGAGGTAGGCTGGGAAATCTTTACTGTGATCCATTAATGGCTTCTGGTGGCCACAAAATCACTGCAAGACAGCGGTGGACTCCTACACCTGTGCAGCTTCAGATTTTGGAGCGAATCTTTGATCAAGGGAATGGAACTCCCAGCAAGCAAAAGATTAAAGATATAACCACTGAACTCAGC…
Protein name	Protein ID	Protein amino acid sequnence
EhWOX1	>evm.model.Chr1.2302	MEDRMSGFCFTKGGNVRGGGGGGGGSTGTKCGRWNPTSEQVKVLTDLFRSGLRTPSTDQIQKISSQLSFYGKIESKNVFYWFQNHKARERQKRRRVSVDDDHLIRRHDTFSSSARYFAEINHQVKEQERVIETLQLFPINSRNEGNECKENATYAYTFNSEMDNIPPLDLRLSSFL
EhWOX2	>evm.model.Chr2.1103	MWMMGCTDGADFSIPDSFNGRKLRPLMPRTPMAPSSPPRLTRLPGADIFSLNHHLADQSKRDFQTQQVVVSSRWNPTPEQLRTLEELYRRGTRTPSTEQIQHITAQLRRYGKIEGKNVFYWFQNHKARERQKRRRQMESAMNSDSEQQQQQTQQQQHQQLDNESGGNEQIKNWVLSTNCSTLPEESIPTQRAAAAAGKGGNNNNVTECREGWYQLDEMEFQNRKNFIERNATWQQMMQLSSPSLSSTHLINTTSAPLCNVSTTSTTSQALTATTTNSTATIRTMDPMLFKANTFIAPHYYARNSHLFNQQQQDELENNEFQTLQLFPINTMNEGGKQSIDDKNDQTQTTFASNNANSAPCQFFEFLPVKN
EhWOX3	>evm.model.Chr2.3670	MKKLTATSSSTTRTALPYSSCSNPLGQDNVYDPTGEQPSSRWNPTAEQLLALEEMYRRGIRTPSADQIQQIASQLRRFGKIEGKNVFYWFQNHKARERQKRRREADFTGAASTLKLHAGFHEEDYSHSGSFQPQHKKTLTVSSNCTQYLEGTFPLHKAEGTAKNASNDGWPQKKNYTWHNVNNTTATSSSTSLNIEETRMVFKPRRNNDLEPEEVEIETLELFPVHKSSNSSSNNEGNIARIGTGRRKKLTRPFDANQYFEFLKETRN
EhWOX4	>evm.model.Chr3.3752	MKVHQLATRGLWEHEPSLSLGCKRLRPLAPNLSRTTANSAAIAVTTGTTVSSFDLKSFIRPESGPRKLEDHKHSPPQVETHPGGTRWNPTQEQIGILEMLYRGGMRTPNAQQIEQITAQLSKYGKIEGKNVFYWFQNHKARERQKQKRNSLGLTHSPRTPTPVTPISLDTKVVIEDSPYKRKCRSWGFESLEVEEVKCCREEGDRTLELFPLHPEVRD
EhWOX5	>evm.model.Chr3.4368	MEEANKLENGGFHLGMKVMTDEQLEMLRKQICVYITISESLVQMHKSMSAHHDFSEMRVPSPYNAQFLSYAYHKIPSRQRWAPKQAQLQILESIFQQSSATPDRQRIKDITNQLAVYGLVSETNVYNWFQNRRARSKRKQQASVTVETKAATESSSVSAKDKQIVSDDPQLDENLAYMINHMYYQSPEIGGIDEVIGKTEAPMDNNSSLQ
EhWOX6	>evm.model.Chr3.4371	MEEANKLENGGFNLGMKVMTDEQLEMLRKQICVYITISESLVQMHKSMSSHHDFTGIRVPSPYNAQFLSYAYHKIPSRQRWAPKQAQLQILESIFQQSSATPDRQRIKDITNQLAVYGPVSETNVYNWFQNRRARSKRKQQASVTVETEAATEPSSVSAKDKQIISDDPQLDENLAYMINHMYYQSPEIGGIDEVIGKTEAPIDNNSFLQ
EhWOX7	>evm.model.Chr4.1352	MDWDNNHENQQENQNQRDGINGGNFDGNVNGGSLYVKVMTDEQLETLRKQIAVYASICEQLVEMHKNLSAQQDLAGGRLGNLYCDPLMASGGHKITARQRWTPTPTQLQILERIFDQGLGTPSKQKIKDITAELSQHGQISETNVYNWFQNRRARSKRKQVAGSSNNGESEVETEVDSMNERKTKPEAYLAQQNNPRADDLCFQSHELSSELHFLGGLPGQSFHL
EhWOX8	>evm.model.Chr5.280	MASSNRHWPSMFKSKPCNSSSHHHQWQHEINPSSLVCNRSPYSSVPGCEERSPEPKPRWNPKPEQIRILEAIFNSGMVNPPRDEIRKIRAQLQEYGQVGDANVFYWFQNRKSRSKHKLRLLQNSSSKSNQNPNNHHLSSPAAAPPPAPAPSSSSSSSSEKLSPPESSKRALSLNSQNLLDLSNSPTASVNQSSYFNEFPAEPFFFPAQPPAAVAPVAGAYTQGFCFSDLSNVVQVQDHSIGPCTNLLLSEIVNSDASKKDLDHKNNMKLPQIVDYSLTTPISQTIGLAPPFPFSIADTDTISTVSSTISQIQGASSAARSTVFINDVAIEVGSGPFNVREAFGDNIMLIHSSGHPVFTNEWGVTLQSLQHGASYYLVPLSMAEQI
EhWOX9	>evm.model.Chr6.2213	MEENQTQDANTAASNNNNTSNNERTEPVRSRWTPKPEQILILESIFNSGMVNPPKDETVRIRKLLEKFGSVGDANVFYWFQNRRSRSRRRQRQMQATLAEEQSNRQAQLNNPAIQYDGNPSNCSIGFADPLPPVCVPTAPASYLVGASSSRVEDGVDNLFSVPNQMGFPEMEQSYALSSILCSPDTSNFHCQTGCITVFINGVATEVPNGPIDIKAMFGHDVVLVHSSGVPVPTNDFGFLMQNLQHGESYFLVSRAT
EhWOX10	>evm.model.Chr6.2214	MEGNQGEDRNERAEPVRSRWTPKPEQILILESIFNSGMVNPPKDETVRIRKLLEKFGSVGDANVFYWFQNRRSRSRRRQRQMQATLAEEQSNRQAQGTSPAFQYDGSSVANTSGNGSFVSPSSYFAGSSSSGVIGPENGVDNFFQVQQQMGFQDIAQTSAISSILCPSDASNLHYQTGFITVFINGVATEVPKGPMDIKTMFGQDVLLVHSSGVPIPTNEFGFLMQNLQHGESYFLVSRPA
EhWOX11	>evm.model.Chr7.1283	MSPAASSRWCPTPEQLMMLEELYRTGIRTPNASQIQRITAHLSFYGKIEGKNVFYWFQNHKARDRQKLRRKFIKQLQQQQLFYPLGSPSSSYFLPPSPAFVPHQGTFGGTRREMGNEEWRVEIPEHMQMMRMNGCDWMMTRMEVGPSNSPKPLETLDLFPISKMNESPNH
EhWOX12	>evm.model.Chr7.1331	MESENTETSNGSGGHQVNSRWNPTKEQISILENMYRQGIRTPTADQIQQITARLKAFGEIEGKNVFYWFQNHKARQRQKQKQENLASISRFLHKSHQPIFAVPPHGGGGPYYLPQGEIGYYQQYPKVLIPCPAGFKRRHKLSTFGCEPVFPNTSYPRNNSDMIETGNQQQTLPLFPLHPTGNLQDKDVKMFSSNSVNSEYVTGSPSSSSENTINGVDDDVDKPFIDFFSGRVPFQSS
EhWOX13	>evm.model.Chr8.1626	MSPAASSRWCPTPEQLVVLEELYRNGVRTPKASQIQRITAHLSVYGKIEGKNVFYWFQNHKARERQRLRRKLIKQLQFQHFCYPLNSHAFLPHCERSLSGWVDRAHTHYQGMTFGGAPREIANEEWKVEIPGNMHVGNSMMRMHGCDWKMKVGPSNSTKPLETLQLFPIRSTNFKHD
EhWOX14	>evm.model.Chr9.592	MDWDHNQQQENQNQGDIANGVNMAANGNGGMMYVKVMTDEQLETLRKQIAVYATICEQLVEMHKNLSAQQDLAGGRLGNLYCDPLMASGGHKITARQRWTPTPVQLQILERIFDQGNGTPSKQKIKDITTELSQHGQISETNVYNWFQNRRARSKRKQVAGSSNNNAESEVETEVDSMNEQKTKPELYVPQQNPPRADNFGFQGDDLSSELHLLGVLPNQRNDLLTGKMGGSGSYNLYDQADDFGMAG

## Sheet: S Table 2
Supplementary Table S2. Duplication events of EhWOX genes
Gene name	Gene ID	Duplicate type
EhWOX4	evm.model.Chr3.3752	Dispersed
EhWOX2	evm.model.Chr2.1103	Dispersed
EhWOX3	evm.model.Chr2.3670	Dispersed
EhWOX12	evm.model.Chr7.1331	Dispersed
EhWOX1	evm.model.Chr1.2302	Dispersed
EhWOX13	evm.model.Chr8.1626	WGD or Segmental
EhWOX11	evm.model.Chr7.1283	WGD or Segmental
EhWOX10	evm.model.Chr6.2214	Tandem
EhWOX9	evm.model.Chr6.2213	Tandem
EhWOX8	evm.model.Chr5.280	Dispersed
EhWOX6	evm.model.Chr3.4371	Proximal
EhWOX5	evm.model.Chr3.4368	WGD or Segmental
EhWOX14	evm.model.Chr9.592	WGD or Segmental
EhWOX7	evm.model.Chr4.1352	WGD or Segmental

## Sheet: S Table 3
Supplementary Table S3. GO terms of EhWOX
Class	GO_Name	GO_ID	P_value	Hits Genes Counts In Selected Set	Genes Of Selected Set In GO term	corrected p-value(BH method)
Molecular function	DNA-binding transcription factor activity	GO:0003700	9.16208e-10	10	evm.model.Chr7.1331,evm.model.Chr4.1352,evm.model.Chr9.592,evm.model.Chr7.1283,evm.model.Chr1.2302,evm.model.Chr6.2213,evm.model.Chr6.2214,evm.model.Chr2.3670,evm.model.Chr5.280,evm.model.Chr8.1626,	1.28269e-08
Molecular function	transcription regulator activity	GO:0140110	1.69445e-09	10	evm.model.Chr7.1331,evm.model.Chr4.1352,evm.model.Chr9.592,evm.model.Chr7.1283,evm.model.Chr1.2302,evm.model.Chr6.2213,evm.model.Chr6.2214,evm.model.Chr2.3670,evm.model.Chr5.280,evm.model.Chr8.1626,	1.18612e-08
Cellular component	nucleus	GO:0005634	0.00309936	5	evm.model.Chr7.1283,evm.model.Chr3.3752,evm.model.Chr2.3670,evm.model.Chr5.280,evm.model.Chr8.1626,	0.0232452
Biological process	regulation of DNA-templated transcription	GO:0006355	4.48987e-08	10	evm.model.Chr7.1331,evm.model.Chr4.1352,evm.model.Chr9.592,evm.model.Chr7.1283,evm.model.Chr1.2302,evm.model.Chr6.2213,evm.model.Chr6.2214,evm.model.Chr2.3670,evm.model.Chr5.280,evm.model.Chr8.1626,	7.04909e-06
Biological process	obsolete regulation of nucleic acid-templated transcription	GO:1903506	5.46443e-08	10	evm.model.Chr7.1331,evm.model.Chr4.1352,evm.model.Chr9.592,evm.model.Chr7.1283,evm.model.Chr1.2302,evm.model.Chr6.2213,evm.model.Chr6.2214,evm.model.Chr2.3670,evm.model.Chr5.280,evm.model.Chr8.1626,	4.28958e-06
Biological process	regulation of RNA biosynthetic process	GO:2001141	5.46443e-08	10	evm.model.Chr7.1331,evm.model.Chr4.1352,evm.model.Chr9.592,evm.model.Chr7.1283,evm.model.Chr1.2302,evm.model.Chr6.2213,evm.model.Chr6.2214,evm.model.Chr2.3670,evm.model.Chr5.280,evm.model.Chr8.1626,	4.28958e-06
Biological process	DNA-templated transcription	GO:0006351	6.30689e-08	10	evm.model.Chr7.1331,evm.model.Chr4.1352,evm.model.Chr9.592,evm.model.Chr7.1283,evm.model.Chr1.2302,evm.model.Chr6.2213,evm.model.Chr6.2214,evm.model.Chr2.3670,evm.model.Chr5.280,evm.model.Chr8.1626,	2.47545e-06
Biological process	regulation of RNA metabolic process	GO:0051252	1.01974e-07	10	evm.model.Chr7.1331,evm.model.Chr4.1352,evm.model.Chr9.592,evm.model.Chr7.1283,evm.model.Chr1.2302,evm.model.Chr6.2213,evm.model.Chr6.2214,evm.model.Chr2.3670,evm.model.Chr5.280,evm.model.Chr8.1626,	3.202e-06
Biological process	obsolete regulation of cellular macromolecule biosynthetic process	GO:2000112	1.03042e-07	10	evm.model.Chr7.1331,evm.model.Chr4.1352,evm.model.Chr9.592,evm.model.Chr7.1283,evm.model.Chr1.2302,evm.model.Chr6.2213,evm.model.Chr6.2214,evm.model.Chr2.3670,evm.model.Chr5.280,evm.model.Chr8.1626,	2.69626e-06
Biological process	regulation of nucleobase-containing compound metabolic process	GO:0019219	1.6036e-07	10	evm.model.Chr7.1331,evm.model.Chr4.1352,evm.model.Chr9.592,evm.model.Chr7.1283,evm.model.Chr1.2302,evm.model.Chr6.2213,evm.model.Chr6.2214,evm.model.Chr2.3670,evm.model.Chr5.280,evm.model.Chr8.1626,	3.59665e-06
Biological process	obsolete regulation of cellular biosynthetic process	GO:0031326	1.7443e-07	10	evm.model.Chr7.1331,evm.model.Chr4.1352,evm.model.Chr9.592,evm.model.Chr7.1283,evm.model.Chr1.2302,evm.model.Chr6.2213,evm.model.Chr6.2214,evm.model.Chr2.3670,evm.model.Chr5.280,evm.model.Chr8.1626,	3.42318e-06
Biological process	regulation of gene expression	GO:0010468	3.68629e-07	10	evm.model.Chr7.1331,evm.model.Chr4.1352,evm.model.Chr9.592,evm.model.Chr7.1283,evm.model.Chr1.2302,evm.model.Chr6.2213,evm.model.Chr6.2214,evm.model.Chr2.3670,evm.model.Chr5.280,evm.model.Chr8.1626,	6.43052e-06
Biological process	regulation of macromolecule biosynthetic process	GO:0010556	5.879e-07	10	evm.model.Chr7.1331,evm.model.Chr4.1352,evm.model.Chr9.592,evm.model.Chr7.1283,evm.model.Chr1.2302,evm.model.Chr6.2213,evm.model.Chr6.2214,evm.model.Chr2.3670,evm.model.Chr5.280,evm.model.Chr8.1626,	9.23002e-06
Biological process	plant organ development	GO:0099402	7.07398e-07	8	evm.model.Chr7.1331,evm.model.Chr7.1283,evm.model.Chr1.2302,evm.model.Chr6.2213,evm.model.Chr6.2214,evm.model.Chr2.3670,evm.model.Chr5.280,evm.model.Chr8.1626,	1.00965e-05
Biological process	obsolete regulation of nitrogen compound metabolic process	GO:0051171	7.16278e-07	10	evm.model.Chr7.1331,evm.model.Chr4.1352,evm.model.Chr9.592,evm.model.Chr7.1283,evm.model.Chr1.2302,evm.model.Chr6.2213,evm.model.Chr6.2214,evm.model.Chr2.3670,evm.model.Chr5.280,evm.model.Chr8.1626,	9.37131e-06
Biological process	regulation of biosynthetic process	GO:0009889	8.4419e-07	10	evm.model.Chr7.1331,evm.model.Chr4.1352,evm.model.Chr9.592,evm.model.Chr7.1283,evm.model.Chr1.2302,evm.model.Chr6.2213,evm.model.Chr6.2214,evm.model.Chr2.3670,evm.model.Chr5.280,evm.model.Chr8.1626,	7.79634e-06
Biological process	RNA biosynthetic process	GO:0032774	1.00446e-06	10	evm.model.Chr7.1331,evm.model.Chr4.1352,evm.model.Chr9.592,evm.model.Chr7.1283,evm.model.Chr1.2302,evm.model.Chr6.2213,evm.model.Chr6.2214,evm.model.Chr2.3670,evm.model.Chr5.280,evm.model.Chr8.1626,	8.76116e-06
Biological process	regulation of primary metabolic process	GO:0080090	1.01273e-06	10	evm.model.Chr7.1331,evm.model.Chr4.1352,evm.model.Chr9.592,evm.model.Chr7.1283,evm.model.Chr1.2302,evm.model.Chr6.2213,evm.model.Chr6.2214,evm.model.Chr2.3670,evm.model.Chr5.280,evm.model.Chr8.1626,	8.36838e-06
Biological process	nucleic acid biosynthetic process	GO:0141187	1.20592e-06	10	evm.model.Chr7.1331,evm.model.Chr4.1352,evm.model.Chr9.592,evm.model.Chr7.1283,evm.model.Chr1.2302,evm.model.Chr6.2213,evm.model.Chr6.2214,evm.model.Chr2.3670,evm.model.Chr5.280,evm.model.Chr8.1626,	9.46647e-06
Biological process	obsolete regulation of cellular metabolic process	GO:0031323	1.27049e-06	10	evm.model.Chr7.1331,evm.model.Chr4.1352,evm.model.Chr9.592,evm.model.Chr7.1283,evm.model.Chr1.2302,evm.model.Chr6.2213,evm.model.Chr6.2214,evm.model.Chr2.3670,evm.model.Chr5.280,evm.model.Chr8.1626,	9.4984e-06
Biological process	regulation of macromolecule metabolic process	GO:0060255	1.74055e-06	10	evm.model.Chr7.1331,evm.model.Chr4.1352,evm.model.Chr9.592,evm.model.Chr7.1283,evm.model.Chr1.2302,evm.model.Chr6.2213,evm.model.Chr6.2214,evm.model.Chr2.3670,evm.model.Chr5.280,evm.model.Chr8.1626,	1.24212e-05
Biological process	nucleobase-containing compound biosynthetic process	GO:0034654	2.51526e-06	10	evm.model.Chr7.1331,evm.model.Chr4.1352,evm.model.Chr9.592,evm.model.Chr7.1283,evm.model.Chr1.2302,evm.model.Chr6.2213,evm.model.Chr6.2214,evm.model.Chr2.3670,evm.model.Chr5.280,evm.model.Chr8.1626,	1.71694e-05
Biological process	regulation of metabolic process	GO:0019222	4.01792e-06	10	evm.model.Chr7.1331,evm.model.Chr4.1352,evm.model.Chr9.592,evm.model.Chr7.1283,evm.model.Chr1.2302,evm.model.Chr6.2213,evm.model.Chr6.2214,evm.model.Chr2.3670,evm.model.Chr5.280,evm.model.Chr8.1626,	2.62839e-05
Biological process	system development	GO:0048731	6.39121e-06	9	evm.model.Chr7.1331,evm.model.Chr7.1283,evm.model.Chr1.2302,evm.model.Chr6.2213,evm.model.Chr3.3752,evm.model.Chr6.2214,evm.model.Chr2.3670,evm.model.Chr5.280,evm.model.Chr8.1626,	4.01368e-05
Biological process	RNA metabolic process	GO:0016070	7.72164e-06	10	evm.model.Chr7.1331,evm.model.Chr4.1352,evm.model.Chr9.592,evm.model.Chr7.1283,evm.model.Chr1.2302,evm.model.Chr6.2213,evm.model.Chr6.2214,evm.model.Chr2.3670,evm.model.Chr5.280,evm.model.Chr8.1626,	4.66268e-05
Biological process	gene expression	GO:0010467	9.24407e-06	10	evm.model.Chr7.1331,evm.model.Chr4.1352,evm.model.Chr9.592,evm.model.Chr7.1283,evm.model.Chr1.2302,evm.model.Chr6.2213,evm.model.Chr6.2214,evm.model.Chr2.3670,evm.model.Chr5.280,evm.model.Chr8.1626,	5.37526e-05
Biological process	regulation of cellular process	GO:0050794	1.67542e-05	11	evm.model.Chr7.1331,evm.model.Chr4.1352,evm.model.Chr9.592,evm.model.Chr7.1283,evm.model.Chr1.2302,evm.model.Chr6.2213,evm.model.Chr3.3752,evm.model.Chr6.2214,evm.model.Chr2.3670,evm.model.Chr5.280,evm.model.Chr8.1626,	9.07036e-05
Biological process	leaf development	GO:0048366	2.21745e-05	5	evm.model.Chr7.1331,evm.model.Chr7.1283,evm.model.Chr2.3670,evm.model.Chr5.280,evm.model.Chr8.1626,	0.000112303
Biological process	nucleic acid metabolic process	GO:0090304	2.28965e-05	10	evm.model.Chr7.1331,evm.model.Chr4.1352,evm.model.Chr9.592,evm.model.Chr7.1283,evm.model.Chr1.2302,evm.model.Chr6.2213,evm.model.Chr6.2214,evm.model.Chr2.3670,evm.model.Chr5.280,evm.model.Chr8.1626,	0.000112336
Biological process	regulation of biological process	GO:0050789	3.6254e-05	11	evm.model.Chr7.1331,evm.model.Chr4.1352,evm.model.Chr9.592,evm.model.Chr7.1283,evm.model.Chr1.2302,evm.model.Chr6.2213,evm.model.Chr3.3752,evm.model.Chr6.2214,evm.model.Chr2.3670,evm.model.Chr5.280,evm.model.Chr8.1626,	0.000172481
Biological process	macromolecule biosynthetic process	GO:0009059	3.69341e-05	10	evm.model.Chr7.1331,evm.model.Chr4.1352,evm.model.Chr9.592,evm.model.Chr7.1283,evm.model.Chr1.2302,evm.model.Chr6.2213,evm.model.Chr6.2214,evm.model.Chr2.3670,evm.model.Chr5.280,evm.model.Chr8.1626,	0.000170549
Biological process	nucleobase-containing compound metabolic process	GO:0006139	5.4725e-05	10	evm.model.Chr7.1331,evm.model.Chr4.1352,evm.model.Chr9.592,evm.model.Chr7.1283,evm.model.Chr1.2302,evm.model.Chr6.2213,evm.model.Chr6.2214,evm.model.Chr2.3670,evm.model.Chr5.280,evm.model.Chr8.1626,	0.00024548
Biological process	multicellular organism development	GO:0007275	5.58469e-05	9	evm.model.Chr7.1331,evm.model.Chr7.1283,evm.model.Chr1.2302,evm.model.Chr6.2213,evm.model.Chr3.3752,evm.model.Chr6.2214,evm.model.Chr2.3670,evm.model.Chr5.280,evm.model.Chr8.1626,	0.000243554
Biological process	phyllome development	GO:0048827	0.000101004	5	evm.model.Chr7.1331,evm.model.Chr7.1283,evm.model.Chr2.3670,evm.model.Chr5.280,evm.model.Chr8.1626,	0.000428585
Biological process	biological regulation	GO:0065007	0.000130822	11	evm.model.Chr7.1331,evm.model.Chr4.1352,evm.model.Chr9.592,evm.model.Chr7.1283,evm.model.Chr1.2302,evm.model.Chr6.2213,evm.model.Chr3.3752,evm.model.Chr6.2214,evm.model.Chr2.3670,evm.model.Chr5.280,evm.model.Chr8.1626,	0.000526643
Biological process	multicellular organismal process	GO:0032501	0.000156938	9	evm.model.Chr7.1331,evm.model.Chr7.1283,evm.model.Chr1.2302,evm.model.Chr6.2213,evm.model.Chr3.3752,evm.model.Chr6.2214,evm.model.Chr2.3670,evm.model.Chr5.280,evm.model.Chr8.1626,	0.000615981
Biological process	anatomical structure development	GO:0048856	0.000236515	9	evm.model.Chr7.1331,evm.model.Chr7.1283,evm.model.Chr1.2302,evm.model.Chr6.2213,evm.model.Chr3.3752,evm.model.Chr6.2214,evm.model.Chr2.3670,evm.model.Chr5.280,evm.model.Chr8.1626,	0.000863556
Biological process	developmental process	GO:0032502	0.000397929	9	evm.model.Chr7.1331,evm.model.Chr7.1283,evm.model.Chr1.2302,evm.model.Chr6.2213,evm.model.Chr3.3752,evm.model.Chr6.2214,evm.model.Chr2.3670,evm.model.Chr5.280,evm.model.Chr8.1626,	0.00138833
Biological process	reproductive system development	GO:0061458	0.000475303	6	evm.model.Chr7.1331,evm.model.Chr7.1283,evm.model.Chr3.3752,evm.model.Chr2.3670,evm.model.Chr5.280,evm.model.Chr8.1626,	0.00158772
Biological process	reproductive structure development	GO:0048608	0.000475303	6	evm.model.Chr7.1331,evm.model.Chr7.1283,evm.model.Chr3.3752,evm.model.Chr2.3670,evm.model.Chr5.280,evm.model.Chr8.1626,	0.00158772
Biological process	biosynthetic process	GO:0009058	0.0009104	10	evm.model.Chr7.1331,evm.model.Chr4.1352,evm.model.Chr9.592,evm.model.Chr7.1283,evm.model.Chr1.2302,evm.model.Chr6.2213,evm.model.Chr6.2214,evm.model.Chr2.3670,evm.model.Chr5.280,evm.model.Chr8.1626,	0.00285866
Biological process	shoot system development	GO:0048367	0.00106741	5	evm.model.Chr7.1331,evm.model.Chr7.1283,evm.model.Chr2.3670,evm.model.Chr5.280,evm.model.Chr8.1626,	0.00322274
Biological process	obsolete reproduction	GO:0000003	0.00110573	6	evm.model.Chr7.1331,evm.model.Chr7.1283,evm.model.Chr3.3752,evm.model.Chr2.3670,evm.model.Chr5.280,evm.model.Chr8.1626,	0.0032148
Biological process	developmental process involved in reproduction	GO:0003006	0.00120001	6	evm.model.Chr7.1331,evm.model.Chr7.1283,evm.model.Chr3.3752,evm.model.Chr2.3670,evm.model.Chr5.280,evm.model.Chr8.1626,	0.00336432
Biological process	post-embryonic development	GO:0009791	0.00201964	6	evm.model.Chr7.1331,evm.model.Chr7.1283,evm.model.Chr3.3752,evm.model.Chr2.3670,evm.model.Chr5.280,evm.model.Chr8.1626,	0.00528473
Biological process	reproductive process	GO:0022414	0.00217736	6	evm.model.Chr7.1331,evm.model.Chr7.1283,evm.model.Chr3.3752,evm.model.Chr2.3670,evm.model.Chr5.280,evm.model.Chr8.1626,	0.00560402
Biological process	macromolecule metabolic process	GO:0043170	0.00555722	10	evm.model.Chr7.1331,evm.model.Chr4.1352,evm.model.Chr9.592,evm.model.Chr7.1283,evm.model.Chr1.2302,evm.model.Chr6.2213,evm.model.Chr6.2214,evm.model.Chr2.3670,evm.model.Chr5.280,evm.model.Chr8.1626,	0.0132194
Biological process	primary metabolic process	GO:0044238	0.0304477	10	evm.model.Chr7.1331,evm.model.Chr4.1352,evm.model.Chr9.592,evm.model.Chr7.1283,evm.model.Chr1.2302,evm.model.Chr6.2213,evm.model.Chr6.2214,evm.model.Chr2.3670,evm.model.Chr5.280,evm.model.Chr8.1626,	0.0537111
Supplementary annotations of E. hirta
## Fri Aug 8 03:47:10 2025
## emapper-2.1.12
## /emapper_web_jobs/home/emapper/miniforge3/envs/eggnog-mapper-2.1/bin/emapper.py --cpu 20 --mp_start_method forkserver --data_dir /dev/shm/ -o out --output_dir /emapper_web_jobs/emapper_jobs/user_data/MM_c109ae6w --temp_dir /emapper_web_jobs/emapper_jobs/user_data/MM_c109ae6w --override -m diamond --dmnd_ignore_warnings -i /emapper_web_jobs/emapper_jobs/user_data/MM_c109ae6w/queries.fasta --eva…
##
#query	seed_ortholog	evalue	score	eggNOG_OGs	max_annot_lvl	COG_category	Description	Preferred_name	GOs	EC	KEGG_ko	KEGG_Pathway	KEGG_Module	KEGG_Reaction	KEGG_rclass	BRITE	KEGG_TC	CAZy	BiGG_Reaction	PFAMs
evm.model.Chr1.10	3983.cassava4.1_001983m	0	1442	COG3733@1|root,KOG1186@2759|Eukaryota,37JD8@33090|Viridiplantae,3G7P3@35493|Streptophyta,4JHUM@91835|fabids	35493|Streptophyta	Q	amine oxidase	-	-	1.4.3.21	ko:K00276	ko00260,ko00350,ko00360,ko00410,ko00950,ko00960,ko01100,ko01110,map00260,map00350,map00360,map00410,map00950,map00960,map01100,map01110	-	R02382,R02529,R02613,R03139,R04027,R04300,R06154,R06740	RC00062,RC00189,RC00676,RC01052	ko00000,ko00001,ko01000	-	-	-	Cu_amine_oxid,Cu_amine_oxidN2,Cu_amine_oxidN3
evm.model.Chr1.100	3988.XP_002511161.1	3.28e-126	365	COG0663@1|root,2QQV5@2759|Eukaryota,37P2A@33090|Viridiplantae,3G899@35493|Streptophyta,4JF0U@91835|fabids	35493|Streptophyta	S	Gamma carbonic anhydrase-like 2	-	-	-	-	-	-	-	-	-	-	-	-	Hexapep
evm.model.Chr1.1000	3988.XP_002527017.1	1.92e-311	870	COG0515@1|root,KOG1187@2759|Eukaryota,37HHN@33090|Viridiplantae,3G8M3@35493|Streptophyta,4JS6Y@91835|fabids	35493|Streptophyta	T	Wall-associated receptor kinase C-terminal	-	-	-	-	-	-	-	-	-	-	-	-	GUB_WAK_bind,Pkinase,Pkinase_Tyr,WAK_assoc
evm.model.Chr1.1001	3983.cassava4.1_008698m	3.46e-227	634	28JKZ@1|root,2QS06@2759|Eukaryota,37R7R@33090|Viridiplantae,3GE4Y@35493|Streptophyta,4JGE1@91835|fabids	35493|Streptophyta	S	Protein of unknown function (DUF789)	-	-	-	-	-	-	-	-	-	-	-	-	DUF789
evm.model.Chr1.1002	3983.cassava4.1_021229m	1.25e-258	714	COG2071@1|root,2QR1H@2759|Eukaryota,37RE4@33090|Viridiplantae,3G7M2@35493|Streptophyta,4JSDH@91835|fabids	35493|Streptophyta	F	Peptidase C26	-	GO:0008150,GO:0022603,GO:0048831,GO:0050789,GO:0050793,GO:0051239,GO:0060688,GO:0065007,GO:1900618,GO:1905428,GO:2000026,GO:2000032	-	-	-	-	-	-	-	-	-	-	Peptidase_C26
evm.model.Chr1.1003.1.6486a0fe	3983.cassava4.1_001263m	0	1038	KOG2341@1|root,KOG2341@2759|Eukaryota,37HPP@33090|Viridiplantae,3GHFP@35493|Streptophyta,4JMUM@91835|fabids	35493|Streptophyta	K	Transcription initiation factor	-	GO:0000428,GO:0001650,GO:0003674,GO:0003676,GO:0003677,GO:0003712,GO:0003713,GO:0005488,GO:0005515,GO:0005575,GO:0005622,GO:0005623,GO:0005634,GO:0005654,GO:0005667,GO:0005669,GO:0005730,GO:0005911,GO:0006139,GO:0006351,GO:0006352,GO:0006355,GO:0006357,GO:0006366,GO:0006367,GO:0006725,GO:0006807,GO:0008134,GO:0008150,GO:0008152,GO:0009058,GO:0009059,GO:0009506,GO:0009889,GO:0009891,GO:0009893,GO:…	-	ko:K03129	ko03022,ko05016,ko05168,map03022,map05016,map05168	-	-	-	ko00000,ko00001,ko03021,ko03036	-	-	-	RST,TAF4
evm.model.Chr1.1004	3983.cassava4.1_014873m	3.74e-111	324	28NIB@1|root,2QV3X@2759|Eukaryota,37MKN@33090|Viridiplantae,3G9SR@35493|Streptophyta,4JNZB@91835|fabids	35493|Streptophyta	S	Protein of unknown function (DUF1218)	-	-	-	-	-	-	-	-	-	-	-	-	DUF1218
evm.model.Chr1.1005	3983.cassava4.1_002575m	0	920	COG0515@1|root,2QT84@2759|Eukaryota,37JVG@33090|Viridiplantae,3G9H3@35493|Streptophyta,4JNCN@91835|fabids	35493|Streptophyta	T	Inactive leucine-rich repeat receptor-like protein kinase	-	GO:0005575,GO:0005623,GO:0005886,GO:0016020,GO:0044464,GO:0071944	-	-	-	-	-	-	-	-	-	-	LRRNT_2,LRR_1,LRR_8,Pkinase,Pkinase_Tyr
evm.model.Chr1.1006	3983.cassava4.1_004161m	0	884	28M83@1|root,2QTR8@2759|Eukaryota,37PW8@33090|Viridiplantae,3GB90@35493|Streptophyta,4JETZ@91835|fabids	35493|Streptophyta	S	isoform X1	-	-	-	-	-	-	-	-	-	-	-	-	Abhydrolase_1,Hydrolase_4
evm.model.Chr1.1007	3988.XP_002530316.1	1.6e-118	344	KOG1812@1|root,KOG1812@2759|Eukaryota,37U0H@33090|Viridiplantae,3GIB2@35493|Streptophyta	35493|Streptophyta	O	E3 ubiquitin-protein ligase	-	-	2.3.2.31	ko:K11975	-	-	-	-	ko00000,ko01000,ko04121	-	-	-	IBR
evm.model.Chr1.1008	3983.cassava4.1_002705m	1.65e-302	847	2CK7M@1|root,2QWE0@2759|Eukaryota,37MJZ@33090|Viridiplantae,3GE4S@35493|Streptophyta,4JH7N@91835|fabids	35493|Streptophyta	S	PB1 domain	-	-	-	-	-	-	-	-	-	-	-	-	PB1
evm.model.Chr1.1009.1.6486a10d	3983.cassava4.1_011468m	1.66e-197	552	COG0671@1|root,KOG3030@2759|Eukaryota,37HG2@33090|Viridiplantae,3G92G@35493|Streptophyta,4JRVP@91835|fabids	35493|Streptophyta	I	Lipid phosphate phosphatase	-	GO:0003674,GO:0003824,GO:0005575,GO:0005623,GO:0005886,GO:0005887,GO:0006629,GO:0006644,GO:0006793,GO:0006796,GO:0008150,GO:0008152,GO:0008195,GO:0009314,GO:0009411,GO:0009416,GO:0009628,GO:0009987,GO:0010224,GO:0016020,GO:0016021,GO:0016311,GO:0016787,GO:0016788,GO:0016791,GO:0019637,GO:0031224,GO:0031226,GO:0042578,GO:0044237,GO:0044238,GO:0044255,GO:0044425,GO:0044459,GO:0044464,GO:0050896,GO:…	3.1.3.4,3.1.3.81	ko:K18693	ko00561,ko00564,ko01110,map00561,map00564,map01110	-	R02239	RC00017	ko00000,ko00001,ko01000	-	-	-	PAP2
evm.model.Chr1.101	29730.Gorai.005G010000.1	7.59e-95	288	COG5134@1|root,KOG2989@2759|Eukaryota,37RIJ@33090|Viridiplantae,3GGSE@35493|Streptophyta	35493|Streptophyta	T	Coiled-coil domain-containing protein 94 homolog	-	-	-	-	-	-	-	-	-	-	-	-	DUF572
evm.model.Chr1.1010	3983.cassava4.1_012148m	1.2e-195	546	COG0671@1|root,KOG3030@2759|Eukaryota,37HG2@33090|Viridiplantae,3G92G@35493|Streptophyta,4JH83@91835|fabids	35493|Streptophyta	I	Lipid phosphate phosphatase	-	GO:0003674,GO:0003824,GO:0003993,GO:0005575,GO:0005623,GO:0005886,GO:0005887,GO:0006793,GO:0006796,GO:0008150,GO:0008152,GO:0008195,GO:0009987,GO:0016020,GO:0016021,GO:0016311,GO:0016787,GO:0016788,GO:0016791,GO:0031224,GO:0031226,GO:0042578,GO:0044237,GO:0044425,GO:0044459,GO:0044464,GO:0071944	3.1.3.4,3.1.3.81	ko:K18693	ko00561,ko00564,ko01110,map00561,map00564,map01110	-	R02239	RC00017	ko00000,ko00001,ko01000	-	-	-	PAP2
evm.model.Chr1.1011	3694.POPTR_0008s12420.1	3.31e-166	485	COG2124@1|root,KOG0157@2759|Eukaryota,37JT4@33090|Viridiplantae,3GD5V@35493|Streptophyta,4JSKI@91835|fabids	35493|Streptophyta	Q	Belongs to the cytochrome P450 family	-	GO:0000038,GO:0005575,GO:0005622,GO:0005623,GO:0005737,GO:0005783,GO:0006082,GO:0006629,GO:0006631,GO:0006633,GO:0006725,GO:0008150,GO:0008152,GO:0008610,GO:0009058,GO:0009698,GO:0009699,GO:0009987,GO:0010345,GO:0012505,GO:0016053,GO:0019438,GO:0019748,GO:0019752,GO:0032787,GO:0042761,GO:0043226,GO:0043227,GO:0043229,GO:0043231,GO:0043436,GO:0044237,GO:0044238,GO:0044249,GO:0044255,GO:0044281,GO:…	-	-	-	-	-	-	-	-	-	-	p450
evm.model.Chr1.1012	3694.POPTR_0008s12420.1	1.91e-176	511	COG2124@1|root,KOG0157@2759|Eukaryota,37JT4@33090|Viridiplantae,3GD5V@35493|Streptophyta,4JSKI@91835|fabids	35493|Streptophyta	Q	Belongs to the cytochrome P450 family	-	GO:0000038,GO:0005575,GO:0005622,GO:0005623,GO:0005737,GO:0005783,GO:0006082,GO:0006629,GO:0006631,GO:0006633,GO:0006725,GO:0008150,GO:0008152,GO:0008610,GO:0009058,GO:0009698,GO:0009699,GO:0009987,GO:0010345,GO:0012505,GO:0016053,GO:0019438,GO:0019748,GO:0019752,GO:0032787,GO:0042761,GO:0043226,GO:0043227,GO:0043229,GO:0043231,GO:0043436,GO:0044237,GO:0044238,GO:0044249,GO:0044255,GO:0044281,GO:…	-	-	-	-	-	-	-	-	-	-	p450
evm.model.Chr1.1013_evm.model.Chr1.1014.1.648701d2	3983.cassava4.1_005642m	0	937	COG0531@1|root,KOG1289@2759|Eukaryota,37IMJ@33090|Viridiplantae,3G8YG@35493|Streptophyta,4JN33@91835|fabids	35493|Streptophyta	E	amino-acid permease	-	GO:0003333,GO:0003674,GO:0005215,GO:0005310,GO:0005313,GO:0005326,GO:0005342,GO:0005575,GO:0005622,GO:0005623,GO:0005737,GO:0005739,GO:0005886,GO:0005887,GO:0006810,GO:0006811,GO:0006812,GO:0006820,GO:0006835,GO:0006836,GO:0006855,GO:0006865,GO:0008028,GO:0008150,GO:0008324,GO:0008509,GO:0008514,GO:0015075,GO:0015171,GO:0015172,GO:0015174,GO:0015175,GO:0015179,GO:0015180,GO:0015181,GO:0015185,GO:…	-	-	-	-	-	-	-	-	-	-	AA_permease_2
evm.model.Chr1.1015	3988.XP_002526293.1	0	892	COG0531@1|root,KOG1289@2759|Eukaryota,37IMJ@33090|Viridiplantae,3G8YG@35493|Streptophyta,4JN33@91835|fabids	35493|Streptophyta	E	amino-acid permease	-	GO:0003333,GO:0003674,GO:0005215,GO:0005310,GO:0005313,GO:0005326,GO:0005342,GO:0005575,GO:0005622,GO:0005623,GO:0005737,GO:0005739,GO:0005886,GO:0005887,GO:0006810,GO:0006811,GO:0006812,GO:0006820,GO:0006835,GO:0006836,GO:0006855,GO:0006865,GO:0008028,GO:0008150,GO:0008324,GO:0008509,GO:0008514,GO:0015075,GO:0015171,GO:0015172,GO:0015174,GO:0015175,GO:0015179,GO:0015180,GO:0015181,GO:0015185,GO:…	-	-	-	-	-	-	-	-	-	-	AA_permease_2
evm.model.Chr1.1016	3988.XP_002526293.1	4.23e-308	848	COG0531@1|root,KOG1289@2759|Eukaryota,37IMJ@33090|Viridiplantae,3G8YG@35493|Streptophyta,4JN33@91835|fabids	35493|Streptophyta	E	amino-acid permease	-	GO:0003333,GO:0003674,GO:0005215,GO:0005310,GO:0005313,GO:0005326,GO:0005342,GO:0005575,GO:0005622,GO:0005623,GO:0005737,GO:0005739,GO:0005886,GO:0005887,GO:0006810,GO:0006811,GO:0006812,GO:0006820,GO:0006835,GO:0006836,GO:0006855,GO:0006865,GO:0008028,GO:0008150,GO:0008324,GO:0008509,GO:0008514,GO:0015075,GO:0015171,GO:0015172,GO:0015174,GO:0015175,GO:0015179,GO:0015180,GO:0015181,GO:0015185,GO:…	-	-	-	-	-	-	-	-	-	-	AA_permease_2
evm.model.Chr1.1017	3641.EOY00018	9.97e-87	279	28PCE@1|root,2QVZU@2759|Eukaryota,37T2Y@33090|Viridiplantae,3GCQE@35493|Streptophyta	35493|Streptophyta	S	Zinc finger protein	-	GO:0003674,GO:0003700,GO:0006355,GO:0008150,GO:0009889,GO:0010468,GO:0010556,GO:0019219,GO:0019222,GO:0031323,GO:0031326,GO:0050789,GO:0050794,GO:0051171,GO:0051252,GO:0060255,GO:0065007,GO:0080090,GO:0140110,GO:1903506,GO:2000112,GO:2001141	-	-	-	-	-	-	-	-	-	-	CCT
evm.model.Chr1.1018	3983.cassava4.1_022862m	3.88e-111	330	COG5063@1|root,KOG1677@2759|Eukaryota,37SFT@33090|Viridiplantae,3GECQ@35493|Streptophyta,4JDGS@91835|fabids	35493|Streptophyta	S	zinc finger CCCH domain-containing protein	-	GO:0001067,GO:0003674,GO:0003676,GO:0003677,GO:0003700,GO:0003723,GO:0003729,GO:0003730,GO:0005488,GO:0005575,GO:0005622,GO:0005623,GO:0005737,GO:0005829,GO:0006355,GO:0006417,GO:0008150,GO:0009889,GO:0009890,GO:0009892,GO:0009893,GO:0009894,GO:0009896,GO:0010468,GO:0010556,GO:0010558,GO:0010604,GO:0010605,GO:0010608,GO:0010629,GO:0017148,GO:0019219,GO:0019222,GO:0031323,GO:0031324,GO:0031325,GO:…	-	ko:K18753	ko04218,map04218	-	-	-	ko00000,ko00001,ko03019	-	-	-	zf-CCCH
evm.model.Chr1.1019.1.6486a0fe	3983.cassava4.1_016630m	2.1e-104	306	COG5414@1|root,KOG4011@2759|Eukaryota,37SV0@33090|Viridiplantae,3G9JG@35493|Streptophyta,4JIN3@91835|fabids	35493|Streptophyta	K	Transcription initiation factor TFIID subunit	-	GO:0000122,GO:0000123,GO:0000428,GO:0001067,GO:0001932,GO:0001933,GO:0003674,GO:0003676,GO:0003677,GO:0003712,GO:0003713,GO:0005102,GO:0005488,GO:0005515,GO:0005575,GO:0005622,GO:0005623,GO:0005634,GO:0005654,GO:0005667,GO:0005669,GO:0005737,GO:0005794,GO:0006139,GO:0006351,GO:0006352,GO:0006355,GO:0006357,GO:0006366,GO:0006367,GO:0006469,GO:0006725,GO:0006807,GO:0007154,GO:0007165,GO:0008134,GO:…	-	ko:K03132	ko03022,map03022	-	-	-	ko00000,ko00001,ko03021,ko03036	-	-	-	TAFII55_N
evm.model.Chr1.102	3988.XP_002511158.1	6.4e-224	635	2CCR4@1|root,2SKA2@2759|Eukaryota,37ZFF@33090|Viridiplantae,3GA3P@35493|Streptophyta,4JVKQ@91835|fabids	35493|Streptophyta	S	FIST_C	-	-	-	-	-	-	-	-	-	-	-	-	F-box,FIST_C
evm.model.Chr1.1020	29730.Gorai.009G343100.1	9.61e-44	148	KOG0800@1|root,KOG0800@2759|Eukaryota,37V4A@33090|Viridiplantae,3GJ9J@35493|Streptophyta	35493|Streptophyta	O	E3 ubiquitin-protein ligase	RHA2A	GO:0003674,GO:0003824,GO:0004842,GO:0006464,GO:0006508,GO:0006511,GO:0006807,GO:0006950,GO:0006970,GO:0008150,GO:0008152,GO:0009056,GO:0009057,GO:0009628,GO:0009651,GO:0009787,GO:0009789,GO:0009966,GO:0009967,GO:0009987,GO:0010498,GO:0010646,GO:0010647,GO:0016567,GO:0016740,GO:0019538,GO:0019787,GO:0019941,GO:0023051,GO:0023056,GO:0030163,GO:0032446,GO:0036211,GO:0043161,GO:0043170,GO:0043412,GO:…	2.3.2.27	ko:K16282	-	-	-	-	ko00000,ko01000,ko04121	-	-	-	zf-RING_2
evm.model.Chr1.1021	3641.EOX99944	1.62e-294	805	KOG2735@1|root,KOG2735@2759|Eukaryota,37IE6@33090|Viridiplantae,3GA8X@35493|Streptophyta	35493|Streptophyta	I	phosphatidylserine synthase	-	GO:0000003,GO:0003006,GO:0005575,GO:0005622,GO:0005623,GO:0005634,GO:0005635,GO:0005737,GO:0005783,GO:0005789,GO:0006575,GO:0006629,GO:0006644,GO:0006650,GO:0006658,GO:0006659,GO:0006793,GO:0006796,GO:0006807,GO:0007049,GO:0007275,GO:0008150,GO:0008152,GO:0008610,GO:0008654,GO:0009058,GO:0009555,GO:0009556,GO:0009987,GO:0012505,GO:0016020,GO:0019637,GO:0019953,GO:0022402,GO:0022414,GO:0031090,GO:…	2.7.8.29	ko:K08730	ko00564,ko01100,ko01110,map00564,map01100,map01110	-	R07376	RC00017,RC02950	ko00000,ko00001,ko01000	-	-	-	PSS
evm.model.Chr1.1023	3983.cassava4.1_010242m	2.64e-185	524	COG0805@1|root,2QVCB@2759|Eukaryota,37QWX@33090|Viridiplantae,3GDXQ@35493|Streptophyta,4JF79@91835|fabids	35493|Streptophyta	U	Sec-independent protein translocase protein TATC	-	GO:0000003,GO:0003674,GO:0005215,GO:0005575,GO:0005622,GO:0005623,GO:0005737,GO:0005886,GO:0006810,GO:0006886,GO:0006996,GO:0008104,GO:0008150,GO:0008320,GO:0008565,GO:0009507,GO:0009534,GO:0009535,GO:0009536,GO:0009566,GO:0009567,GO:0009579,GO:0009657,GO:0009668,GO:0009977,GO:0009987,GO:0010027,GO:0015031,GO:0015291,GO:0015399,GO:0015405,GO:0015450,GO:0015833,GO:0016020,GO:0016021,GO:0016043,GO:…	-	ko:K03118	ko03060,ko03070,map03060,map03070	M00336	-	-	ko00000,ko00001,ko00002,ko02044	2.A.64	-	-	TatC
evm.model.Chr1.1024	3988.XP_002532234.1	3.97e-182	516	2EA3E@1|root,2SGCW@2759|Eukaryota,37I9X@33090|Viridiplantae,3GBBT@35493|Streptophyta,4JI6J@91835|fabids	35493|Streptophyta	S	cyclin-D1-binding protein 1 homolog	-	-	-	ko:K21626	-	-	-	-	ko00000,ko03000	-	-	-	GCIP
evm.model.Chr1.1025	3988.XP_002532232.1	4.1e-253	705	COG0534@1|root,KOG1347@2759|Eukaryota,37IW2@33090|Viridiplantae,3GCH8@35493|Streptophyta,4JIPH@91835|fabids	35493|Streptophyta	V	Belongs to the multi antimicrobial extrusion (MATE) (TC 2.A.66.1) family	-	-	-	ko:K03327	-	-	-	-	ko00000,ko02000	2.A.66.1	-	-	MatE
evm.model.Chr1.1026	3988.XP_002532232.1	9.02e-261	725	COG0534@1|root,KOG1347@2759|Eukaryota,37IW2@33090|Viridiplantae,3GCH8@35493|Streptophyta,4JIPH@91835|fabids	35493|Streptophyta	V	Belongs to the multi antimicrobial extrusion (MATE) (TC 2.A.66.1) family	-	-	-	ko:K03327	-	-	-	-	ko00000,ko02000	2.A.66.1	-	-	MatE
evm.model.Chr1.1027	3694.POPTR_0010s12710.1	8.24e-256	712	COG0534@1|root,KOG1347@2759|Eukaryota,37IW2@33090|Viridiplantae,3GCH8@35493|Streptophyta,4JIPH@91835|fabids	35493|Streptophyta	V	Belongs to the multi antimicrobial extrusion (MATE) (TC 2.A.66.1) family	-	GO:0003674,GO:0005215,GO:0005575,GO:0005622,GO:0005623,GO:0005737,GO:0006810,GO:0006855,GO:0008150,GO:0009507,GO:0009536,GO:0015238,GO:0015893,GO:0022857,GO:0042221,GO:0042493,GO:0043226,GO:0043227,GO:0043229,GO:0043231,GO:0044424,GO:0044444,GO:0044464,GO:0050896,GO:0051179,GO:0051234,GO:0055085	-	ko:K03327	-	-	-	-	ko00000,ko02000	2.A.66.1	-	-	MatE
evm.model.Chr1.1028	3641.EOX99966	1.47e-246	689	COG0534@1|root,KOG1347@2759|Eukaryota,37IW2@33090|Viridiplantae,3GCH8@35493|Streptophyta	35493|Streptophyta	V	Belongs to the multi antimicrobial extrusion (MATE) (TC 2.A.66.1) family	-	GO:0003674,GO:0005215,GO:0005575,GO:0005622,GO:0005623,GO:0005737,GO:0006810,GO:0006855,GO:0008150,GO:0009507,GO:0009536,GO:0015238,GO:0015893,GO:0022857,GO:0042221,GO:0042493,GO:0043226,GO:0043227,GO:0043229,GO:0043231,GO:0044424,GO:0044444,GO:0044464,GO:0050896,GO:0051179,GO:0051234,GO:0055085	-	ko:K03327	-	-	-	-	ko00000,ko02000	2.A.66.1	-	-	MatE
evm.model.Chr1.1029	2711.XP_006468800.1	0	995	COG0055@1|root,KOG1350@2759|Eukaryota,37N26@33090|Viridiplantae,3G7JF@35493|Streptophyta	35493|Streptophyta	C	Produces ATP from ADP in the presence of a proton gradient across the membrane	ATPB	GO:0000166,GO:0003674,GO:0005488,GO:0005524,GO:0005575,GO:0005622,GO:0005623,GO:0005737,GO:0005739,GO:0005740,GO:0005743,GO:0006139,GO:0006163,GO:0006164,GO:0006725,GO:0006753,GO:0006754,GO:0006793,GO:0006796,GO:0006807,GO:0006810,GO:0006811,GO:0006812,GO:0008144,GO:0008150,GO:0008152,GO:0009058,GO:0009117,GO:0009123,GO:0009124,GO:0009126,GO:0009127,GO:0009141,GO:0009142,GO:0009144,GO:0009145,GO:…	3.6.3.14	ko:K02133	ko00190,ko01100,ko04714,ko05010,ko05012,ko05016,map00190,map01100,map04714,map05010,map05012,map05016	M00158	-	-	ko00000,ko00001,ko00002,ko01000	3.A.2.1	-	-	ATP-synt_ab,ATP-synt_ab_N,Synthase_beta
evm.model.Chr1.103	3983.cassava4.1_011876m	1.07e-105	315	COG0476@1|root,KOG2014@2759|Eukaryota,37PEC@33090|Viridiplantae,3GGIW@35493|Streptophyta,4JDPC@91835|fabids	35493|Streptophyta	O	SUMO-activating enzyme subunit	SAE1A	GO:0003674,GO:0003824,GO:0005575,GO:0005622,GO:0005623,GO:0005634,GO:0005737,GO:0006464,GO:0006807,GO:0008150,GO:0008152,GO:0008641,GO:0009987,GO:0016874,GO:0016877,GO:0016925,GO:0018193,GO:0018205,GO:0019538,GO:0019948,GO:0032446,GO:0036211,GO:0043170,GO:0043226,GO:0043227,GO:0043229,GO:0043231,GO:0043412,GO:0044237,GO:0044238,GO:0044260,GO:0044267,GO:0044424,GO:0044464,GO:0070647,GO:0071704,GO:…	6.2.1.45	ko:K10684	ko04120,map04120	-	-	-	ko00000,ko00001,ko01000,ko04121	-	-	-	ThiF
evm.model.Chr1.1030	3983.cassava4.1_012618m	1.44e-164	466	COG0543@1|root,2QQ7C@2759|Eukaryota,37SP4@33090|Viridiplantae,3GAIF@35493|Streptophyta,4JNHE@91835|fabids	35493|Streptophyta	CH	Fruit protein	-	-	-	-	-	-	-	-	-	-	-	-	NAD_binding_1
evm.model.Chr1.1031	102107.XP_008243319.1	6.78e-12	73.2	2C3ZM@1|root,2RZN2@2759|Eukaryota,37UCS@33090|Viridiplantae,3GHKB@35493|Streptophyta,4JPEP@91835|fabids	35493|Streptophyta	S	Sarcoplasmic reticulum histidine-rich calcium-binding protein	-	-	-	-	-	-	-	-	-	-	-	-	-
evm.model.Chr1.1032	28532.XP_010531001.1	6.08e-109	324	COG0020@1|root,KOG1602@2759|Eukaryota,37HK3@33090|Viridiplantae,3GC3W@35493|Streptophyta,3HNCW@3699|Brassicales	35493|Streptophyta	I	Belongs to the UPP synthase family	-	GO:0002094,GO:0003674,GO:0003824,GO:0004659,GO:0006066,GO:0006629,GO:0006720,GO:0008150,GO:0008152,GO:0008299,GO:0008610,GO:0009058,GO:0009987,GO:0016093,GO:0016094,GO:0016740,GO:0016765,GO:0044237,GO:0044238,GO:0044249,GO:0044255,GO:0044281,GO:0044283,GO:0046165,GO:0071704,GO:1901576,GO:1901615,GO:1901617	2.5.1.87	ko:K11778	ko00900,ko01110,map00900,map01110	-	R05556	RC00279,RC02839	ko00000,ko00001,ko01000,ko01006	-	-	-	Prenyltransf
evm.model.Chr1.1033	3983.cassava4.1_008385m	1.4e-246	683	2C216@1|root,2QQ6C@2759|Eukaryota,37NTY@33090|Viridiplantae,3G8DV@35493|Streptophyta,4JMGM@91835|fabids	35493|Streptophyta	S	tetratricopeptide repeat protein	-	GO:0005575,GO:0005622,GO:0005623,GO:0005634,GO:0005654,GO:0005737,GO:0008150,GO:0009966,GO:0010646,GO:0023051,GO:0031974,GO:0031981,GO:0043226,GO:0043227,GO:0043229,GO:0043231,GO:0043233,GO:0044422,GO:0044424,GO:0044428,GO:0044446,GO:0044464,GO:0048583,GO:0050789,GO:0050794,GO:0065007,GO:0070013,GO:1901796,GO:1902531	-	-	-	-	-	-	-	-	-	-	TTC5_OB
evm.model.Chr1.1034	3983.cassava4.1_001472m	0	1358	KOG2220@1|root,KOG2220@2759|Eukaryota,37P8U@33090|Viridiplantae,3GGNH@35493|Streptophyta,4JJK5@91835|fabids	35493|Streptophyta	S	ALG-2 interacting protein	-	GO:0003674,GO:0005488,GO:0005515,GO:0005575,GO:0005622,GO:0005623,GO:0005737,GO:0005768,GO:0005770,GO:0005771,GO:0005829,GO:0005911,GO:0006996,GO:0007032,GO:0007033,GO:0007275,GO:0008150,GO:0009506,GO:0009653,GO:0009987,GO:0010256,GO:0012505,GO:0016043,GO:0016050,GO:0022603,GO:0030054,GO:0031156,GO:0031285,GO:0031286,GO:0031410,GO:0031982,GO:0032101,GO:0032102,GO:0032104,GO:0032105,GO:0032107,GO:…	-	ko:K12200	ko04144,map04144	-	-	-	ko00000,ko00001,ko04131,ko04147	-	-	-	ALIX_LYPXL_bnd,BRO1
evm.model.Chr1.1035	4155.Migut.L00727.1.p	5.47e-91	277	COG0020@1|root,KOG1602@2759|Eukaryota,37HK3@33090|Viridiplantae,3GC3W@35493|Streptophyta,44SZ7@71274|asterids	35493|Streptophyta	I	Dehydrodolichyl diphosphate synthase 6-like	-	-	2.5.1.87	ko:K11778	ko00900,ko01110,map00900,map01110	-	R05556	RC00279,RC02839	ko00000,ko00001,ko01000,ko01006	-	-	-	Prenyltransf
evm.model.Chr1.1036	3988.XP_002532217.1	1.97e-200	561	COG3240@1|root,2QQRE@2759|Eukaryota,37JWU@33090|Viridiplantae,3GGZ9@35493|Streptophyta	35493|Streptophyta	I	Belongs to the 'GDSL' lipolytic enzyme family	GLIP6	GO:0003674,GO:0003824,GO:0016298,GO:0016787,GO:0016788	-	-	-	-	-	-	-	-	-	-	Lipase_GDSL
evm.model.Chr1.1037	3983.cassava4.1_028566m	2.2e-87	261	2AW1J@1|root,2RZXP@2759|Eukaryota,37UXY@33090|Viridiplantae,3GJ8A@35493|Streptophyta,4JPIY@91835|fabids	35493|Streptophyta	S	Domain of unknown function (DUF4228)	-	-	-	-	-	-	-	-	-	-	-	-	DUF4228
evm.model.Chr1.1038	3983.cassava4.1_019298m	4.32e-22	91.7	2E2A8@1|root,2S9I7@2759|Eukaryota,37X0F@33090|Viridiplantae,3GM0Q@35493|Streptophyta,4JR8J@91835|fabids	35493|Streptophyta	-	-	-	-	-	-	-	-	-	-	-	-	-	-	-
evm.model.Chr1.1039	3983.cassava4.1_005774m	2.05e-275	764	KOG1731@1|root,KOG1731@2759|Eukaryota,37NAB@33090|Viridiplantae,3G8NZ@35493|Streptophyta,4JMP4@91835|fabids	35493|Streptophyta	D	Sulfhydryl oxidase	QSOX1	GO:0000139,GO:0003674,GO:0003756,GO:0003824,GO:0005575,GO:0005576,GO:0005615,GO:0005622,GO:0005623,GO:0005737,GO:0005768,GO:0005794,GO:0005802,GO:0006950,GO:0006970,GO:0008150,GO:0008152,GO:0009628,GO:0009651,GO:0010959,GO:0012505,GO:0016020,GO:0016021,GO:0016491,GO:0016667,GO:0016670,GO:0016853,GO:0016860,GO:0016864,GO:0016971,GO:0016972,GO:0030173,GO:0031090,GO:0031224,GO:0031228,GO:0031300,GO:…	1.8.3.2	ko:K10758	-	-	-	-	ko00000,ko01000	-	-	-	Evr1_Alr,Thioredoxin
evm.model.Chr1.104	3983.cassava4.1_027323m	3.52e-21	94.7	2CJN9@1|root,2S3TZ@2759|Eukaryota,37WDU@33090|Viridiplantae,3GKMN@35493|Streptophyta	35493|Streptophyta	-	-	-	-	-	-	-	-	-	-	-	-	-	-	-
evm.model.Chr1.1040.1.6486a0fe	3983.cassava4.1_024056m	2.11e-112	329	COG5183@1|root,KOG1609@2759|Eukaryota,37K95@33090|Viridiplantae,3GCDA@35493|Streptophyta,4JK38@91835|fabids	35493|Streptophyta	A	Protein of unknown function (DUF3675)	-	-	-	-	-	-	-	-	-	-	-	-	DUF3675,RINGv
evm.model.Chr1.1041	3983.cassava4.1_030520m	5.66e-128	374	29BHF@1|root,2RIKK@2759|Eukaryota,37N4I@33090|Viridiplantae,3GHPY@35493|Streptophyta,4JFFT@91835|fabids	35493|Streptophyta	S	Fasciclin-like arabinogalactan protein	-	-	-	-	-	-	-	-	-	-	-	-	Fasciclin
evm.model.Chr1.1042	3983.cassava4.1_005982m	7.88e-264	737	28NS5@1|root,2QVC8@2759|Eukaryota,37M9W@33090|Viridiplantae,3G8GV@35493|Streptophyta,4JGPF@91835|fabids	35493|Streptophyta	-	-	-	-	-	-	-	-	-	-	-	-	-	-	-
evm.model.Chr1.1043	3988.XP_002526597.1	5.15e-269	743	COG0679@1|root,KOG2722@2759|Eukaryota,37HNS@33090|Viridiplantae,3GERD@35493|Streptophyta,4JJHZ@91835|fabids	35493|Streptophyta	G	Transporter	-	GO:0003674,GO:0005215,GO:0005575,GO:0005622,GO:0005623,GO:0005737,GO:0005783,GO:0005789,GO:0006810,GO:0007275,GO:0008150,GO:0009653,GO:0009719,GO:0009725,GO:0009733,GO:0009791,GO:0009914,GO:0009966,GO:0010015,GO:0010033,GO:0010101,GO:0010102,GO:0010252,GO:0010311,GO:0010315,GO:0010329,GO:0010646,GO:0010817,GO:0010928,GO:0012505,GO:0015562,GO:0016020,GO:0016021,GO:0022622,GO:0022857,GO:0023051,GO:…	-	-	-	-	-	-	-	-	-	-	Mem_trans
evm.model.Chr1.1044	3694.POPTR_0008s12670.1	6.6e-38	132	2DK72@1|root,2S629@2759|Eukaryota,37W7H@33090|Viridiplantae,3GK5Q@35493|Streptophyta,4JQU2@91835|fabids	35493|Streptophyta	-	-	-	-	-	-	-	-	-	-	-	-	-	-	-
evm.model.Chr1.1045	3983.cassava4.1_012411m	6.09e-142	410	KOG1947@1|root,KOG1947@2759|Eukaryota,37T6T@33090|Viridiplantae,3GAWW@35493|Streptophyta,4JKV4@91835|fabids	35493|Streptophyta	S	F-box LRR-repeat protein	-	-	-	ko:K10268	-	-	-	-	ko00000,ko04121	-	-	-	F-box,F-box-like,LRR_6
evm.model.Chr1.1046	3983.cassava4.1_012411m	1.29e-91	281	KOG1947@1|root,KOG1947@2759|Eukaryota,37T6T@33090|Viridiplantae,3GAWW@35493|Streptophyta,4JKV4@91835|fabids	35493|Streptophyta	S	F-box LRR-repeat protein	-	-	-	ko:K10268	-	-	-	-	ko00000,ko04121	-	-	-	F-box,F-box-like,LRR_6
evm.model.Chr1.1047	3983.cassava4.1_012411m	6.8e-129	379	KOG1947@1|root,KOG1947@2759|Eukaryota,37T6T@33090|Viridiplantae,3GAWW@35493|Streptophyta,4JKV4@91835|fabids	35493|Streptophyta	S	F-box LRR-repeat protein	-	-	-	ko:K10268	-	-	-	-	ko00000,ko04121	-	-	-	F-box,F-box-like,LRR_6
evm.model.Chr1.1048	3711.Bra002450.1-P	9.79e-15	76.6	KOG1603@1|root,KOG1603@2759|Eukaryota,37TWX@33090|Viridiplantae,3GE5J@35493|Streptophyta,3HYVQ@3699|Brassicales	35493|Streptophyta	P	Heavy-metal-associated domain	-	GO:0003674,GO:0005488,GO:0005575,GO:0005622,GO:0005623,GO:0005634,GO:0005730,GO:0008150,GO:0008270,GO:0009909,GO:0009910,GO:0031974,GO:0031981,GO:0043167,GO:0043169,GO:0043226,GO:0043227,GO:0043228,GO:0043229,GO:0043231,GO:0043232,GO:0043233,GO:0044422,GO:0044424,GO:0044428,GO:0044446,GO:0044464,GO:0046872,GO:0046914,GO:0048519,GO:0048580,GO:0048581,GO:0048831,GO:0050789,GO:0050793,GO:0051093,GO:…	-	-	-	-	-	-	-	-	-	-	HMA
evm.model.Chr1.105	29730.Gorai.006G272200.1	1.35e-102	311	KOG1603@1|root,KOG1603@2759|Eukaryota,37PZX@33090|Viridiplantae,3GECA@35493|Streptophyta	35493|Streptophyta	P	Heavy-metal-associated domain	-	-	-	-	-	-	-	-	-	-	-	-	HMA
evm.model.Chr1.1050	3983.cassava4.1_019060m	1.68e-66	205	2APT8@1|root,2RZHF@2759|Eukaryota,37UR2@33090|Viridiplantae,3GIZ8@35493|Streptophyta,4JPPX@91835|fabids	35493|Streptophyta	S	Photosystem I reaction center subunit psaK	PSAK	GO:0005575,GO:0005622,GO:0005623,GO:0005737,GO:0009507,GO:0009534,GO:0009535,GO:0009536,GO:0009579,GO:0016020,GO:0031976,GO:0031984,GO:0034357,GO:0042651,GO:0043226,GO:0043227,GO:0043229,GO:0043231,GO:0044422,GO:0044424,GO:0044434,GO:0044435,GO:0044436,GO:0044444,GO:0044446,GO:0044464,GO:0055035	-	ko:K02698	ko00195,ko01100,map00195,map01100	-	-	-	ko00000,ko00001,ko00194	-	-	-	PSI_PSAK
evm.model.Chr1.1051	3760.EMJ19491	6.46e-76	236	KOG3175@1|root,KOG3175@2759|Eukaryota,37U58@33090|Viridiplantae,3GGJ5@35493|Streptophyta,4JPA3@91835|fabids	35493|Streptophyta	S	Serine threonine-protein phosphatase 4 regulatory subunit	-	-	-	ko:K15425	-	-	-	-	ko00000,ko01009,ko03400	-	-	-	PPP4R2
evm.model.Chr1.1052	3641.EOX96950	0	2063	KOG1897@1|root,KOG1897@2759|Eukaryota,37PZC@33090|Viridiplantae,3GG1T@35493|Streptophyta	35493|Streptophyta	L	DNA damage-binding protein	DDB1A	GO:0000003,GO:0000151,GO:0003006,GO:0003674,GO:0003676,GO:0003677,GO:0003684,GO:0005488,GO:0005575,GO:0005622,GO:0005623,GO:0005634,GO:0005737,GO:0005829,GO:0006139,GO:0006259,GO:0006281,GO:0006289,GO:0006508,GO:0006511,GO:0006725,GO:0006807,GO:0006950,GO:0006974,GO:0007275,GO:0008150,GO:0008152,GO:0009056,GO:0009057,GO:0009790,GO:0009791,GO:0009793,GO:0009987,GO:0010154,GO:0010498,GO:0019538,GO:…	-	ko:K10610	ko03420,ko04120,ko05161,ko05203,map03420,map04120,map05161,map05203	M00385,M00386	-	-	ko00000,ko00001,ko00002,ko03400,ko04121	-	-	-	CPSF_A,MMS1_N
evm.model.Chr1.1053	3988.XP_002526609.1	0	2768	COG1132@1|root,KOG0054@2759|Eukaryota,37IQY@33090|Viridiplantae,3GA7A@35493|Streptophyta,4JM38@91835|fabids	35493|Streptophyta	Q	ABC transporter C family member	-	GO:0000325,GO:0003674,GO:0003824,GO:0005215,GO:0005575,GO:0005622,GO:0005623,GO:0005737,GO:0005773,GO:0005774,GO:0005911,GO:0006810,GO:0006811,GO:0006812,GO:0006820,GO:0008150,GO:0008324,GO:0008490,GO:0008509,GO:0009506,GO:0015075,GO:0015103,GO:0015105,GO:0015291,GO:0015318,GO:0015399,GO:0015405,GO:0015446,GO:0015698,GO:0015700,GO:0016020,GO:0016462,GO:0016787,GO:0016817,GO:0016818,GO:0016887,GO:…	-	ko:K05665,ko:K05666	ko01523,ko01524,ko02010,ko04071,ko04976,ko04977,ko05206,map01523,map01524,map02010,map04071,map04976,map04977,map05206	-	-	-	ko00000,ko00001,ko02000	3.A.1.208.2,3.A.1.208.8	-	-	ABC_membrane,ABC_tran
evm.model.Chr1.1054	3988.XP_002526610.1	0	2716	COG1132@1|root,KOG0054@2759|Eukaryota,37IQY@33090|Viridiplantae,3GAFY@35493|Streptophyta,4JNDX@91835|fabids	35493|Streptophyta	Q	ABC transporter C family member	-	GO:0000325,GO:0003674,GO:0003824,GO:0005215,GO:0005575,GO:0005622,GO:0005623,GO:0005737,GO:0005773,GO:0005774,GO:0006810,GO:0008150,GO:0015399,GO:0015405,GO:0016020,GO:0016462,GO:0016787,GO:0016817,GO:0016818,GO:0016887,GO:0017111,GO:0022804,GO:0022857,GO:0031090,GO:0042623,GO:0042626,GO:0043226,GO:0043227,GO:0043229,GO:0043231,GO:0043492,GO:0044422,GO:0044424,GO:0044437,GO:0044444,GO:0044446,GO:…	-	ko:K05666	ko01523,ko01524,ko02010,ko04976,map01523,map01524,map02010,map04976	-	-	-	ko00000,ko00001,ko02000	3.A.1.208.2	-	-	ABC_membrane,ABC_tran
evm.model.Chr1.1055.2.6486a0fe	3988.XP_002526611.1	8.45e-273	768	28J6H@1|root,2QRIQ@2759|Eukaryota,37PRB@33090|Viridiplantae,3G90B@35493|Streptophyta,4JI8E@91835|fabids	35493|Streptophyta	S	Protein of unknown function (DUF632)	-	-	-	-	-	-	-	-	-	-	-	-	DUF630,DUF632
evm.model.Chr1.1056	3983.cassava4.1_003531m	0	1115	28KHE@1|root,2QWRA@2759|Eukaryota,37K5R@33090|Viridiplantae,3G8Z5@35493|Streptophyta,4JH1A@91835|fabids	35493|Streptophyta	S	Belongs to the NPH3 family	-	GO:0005575,GO:0005623,GO:0005886,GO:0016020,GO:0044464,GO:0071944	-	-	-	-	-	-	-	-	-	-	BTB,NPH3
evm.model.Chr1.1057	3988.XP_002526613.1	0	1694	COG0531@1|root,KOG2082@2759|Eukaryota,37KY8@33090|Viridiplantae,3GC5M@35493|Streptophyta,4JNQ7@91835|fabids	35493|Streptophyta	P	Cation-chloride cotransporter	CCC1	GO:0003674,GO:0005215,GO:0005575,GO:0005622,GO:0005623,GO:0005737,GO:0005768,GO:0005794,GO:0005802,GO:0005886,GO:0006810,GO:0006811,GO:0006812,GO:0006813,GO:0006814,GO:0006820,GO:0006821,GO:0008150,GO:0008324,GO:0008509,GO:0008511,GO:0009674,GO:0009987,GO:0012505,GO:0015075,GO:0015077,GO:0015079,GO:0015081,GO:0015103,GO:0015108,GO:0015291,GO:0015293,GO:0015294,GO:0015296,GO:0015318,GO:0015370,GO:…	-	ko:K13627,ko:K14427	ko04966,map04966	-	-	-	ko00000,ko00001,ko02000	2.A.30.5	-	-	AA_permease,SLC12
evm.model.Chr1.1058	3988.XP_002526614.1	0	981	COG0531@1|root,KOG1286@2759|Eukaryota,37JF4@33090|Viridiplantae,3GFI1@35493|Streptophyta,4JMH1@91835|fabids	35493|Streptophyta	E	cationic amino acid transporter	-	GO:0005575,GO:0005623,GO:0005886,GO:0016020,GO:0044464,GO:0071944	-	ko:K03294	-	-	-	-	ko00000	2.A.3.2	-	-	AA_permease,AA_permease_2,AA_permease_C
evm.model.Chr1.1059	3694.POPTR_0015s14180.1	0	919	COG0531@1|root,KOG1286@2759|Eukaryota,37JF4@33090|Viridiplantae,3GFI1@35493|Streptophyta,4JMH1@91835|fabids	35493|Streptophyta	E	cationic amino acid transporter	-	GO:0005575,GO:0005623,GO:0005886,GO:0016020,GO:0044464,GO:0071944	-	ko:K03294	-	-	-	-	ko00000	2.A.3.2	-	-	AA_permease_2,AA_permease_C
evm.model.Chr1.106	3983.cassava4.1_018636m	4.1e-61	191	COG5052@1|root,KOG1725@2759|Eukaryota,37VDB@33090|Viridiplantae,3GJRR@35493|Streptophyta,4JQ1U@91835|fabids	35493|Streptophyta	U	HVA22-like protein	-	GO:0000003,GO:0001101,GO:0003006,GO:0006950,GO:0006970,GO:0006972,GO:0007275,GO:0008150,GO:0009266,GO:0009409,GO:0009414,GO:0009415,GO:0009555,GO:0009628,GO:0009651,GO:0009719,GO:0009725,GO:0009737,GO:0009791,GO:0009892,GO:0009894,GO:0009895,GO:0009908,GO:0010033,GO:0010035,GO:0010506,GO:0010507,GO:0019222,GO:0022414,GO:0031323,GO:0031324,GO:0031329,GO:0031330,GO:0032501,GO:0032502,GO:0033993,GO:…	-	ko:K17279	-	-	-	-	ko00000,ko04147	-	-	-	TB2_DP1_HVA22
evm.model.Chr1.1060	3694.POPTR_0010s17730.1	6.13e-151	440	COG1024@1|root,2QPJY@2759|Eukaryota,37T7I@33090|Viridiplantae,3GGCJ@35493|Streptophyta,4JTBR@91835|fabids	35493|Streptophyta	I	Belongs to the enoyl-CoA hydratase isomerase family	-	-	3.1.2.4	ko:K05605	ko00280,ko00410,ko00640,ko01100,ko01200,map00280,map00410,map00640,map01100,map01200	M00013	R03158,R05064	RC00004,RC00014,RC00137	ko00000,ko00001,ko00002,ko01000	-	-	-	ECH_2
evm.model.Chr1.1061	3694.POPTR_0010s17730.1	5.69e-154	448	COG1024@1|root,2QPJY@2759|Eukaryota,37T7I@33090|Viridiplantae,3GGCJ@35493|Streptophyta,4JTBR@91835|fabids	35493|Streptophyta	I	Belongs to the enoyl-CoA hydratase isomerase family	-	-	3.1.2.4	ko:K05605	ko00280,ko00410,ko00640,ko01100,ko01200,map00280,map00410,map00640,map01100,map01200	M00013	R03158,R05064	RC00004,RC00014,RC00137	ko00000,ko00001,ko00002,ko01000	-	-	-	ECH_2
evm.model.Chr1.1062	3983.cassava4.1_023082m	1.27e-135	390	COG1028@1|root,KOG0725@2759|Eukaryota,37N8D@33090|Viridiplantae,3G8KA@35493|Streptophyta,4JRST@91835|fabids	35493|Streptophyta	Q	Enoyl-(Acyl carrier protein) reductase	-	-	-	-	-	-	-	-	-	-	-	-	adh_short_C2
evm.model.Chr1.1063	3694.POPTR_0006s24380.1	4.63e-122	361	COG0705@1|root,KOG2980@2759|Eukaryota,37MHD@33090|Viridiplantae,3GF50@35493|Streptophyta,4JGVZ@91835|fabids	35493|Streptophyta	T	Rhomboid family	-	GO:0005575,GO:0005622,GO:0005623,GO:0005737,GO:0005739,GO:0043226,GO:0043227,GO:0043229,GO:0043231,GO:0044424,GO:0044444,GO:0044464	3.4.21.105	ko:K09650	-	-	-	-	ko00000,ko01000,ko01002,ko03029	-	-	-	Rhomboid
evm.model.Chr1.1064	3988.XP_002523191.1	3.53e-256	704	COG0369@1|root,KOG1158@2759|Eukaryota,37RI6@33090|Viridiplantae,3GAM0@35493|Streptophyta,4JIVN@91835|fabids	35493|Streptophyta	C	Ferredoxin-NADP reductase	-	GO:0003674,GO:0005488,GO:0005507,GO:0043167,GO:0043169,GO:0046872,GO:0046914	1.18.1.2	ko:K02641	ko00195,ko01100,map00195,map01100	-	-	-	ko00000,ko00001,ko00194,ko01000	-	-	-	NAD_binding_1
evm.model.Chr1.1065	3694.POPTR_0001s38120.1	0	1416	28H7Z@1|root,2QPKR@2759|Eukaryota,37K3R@33090|Viridiplantae,3GC0G@35493|Streptophyta,4JDRW@91835|fabids	35493|Streptophyta	K	Homeobox-leucine zipper protein	-	GO:0000003,GO:0003002,GO:0003006,GO:0003674,GO:0003676,GO:0003677,GO:0003700,GO:0005488,GO:0005575,GO:0005622,GO:0005623,GO:0005634,GO:0006355,GO:0007275,GO:0007389,GO:0008150,GO:0009653,GO:0009790,GO:0009791,GO:0009793,GO:0009798,GO:0009799,GO:0009855,GO:0009880,GO:0009888,GO:0009889,GO:0009908,GO:0009933,GO:0009943,GO:0009944,GO:0009955,GO:0010014,GO:0010016,GO:0010072,GO:0010154,GO:0010468,GO:…	-	ko:K09338	-	-	-	-	ko00000,ko03000	-	-	-	Homeobox,MEKHLA,START
evm.model.Chr1.1066	3983.cassava4.1_019234m	1.74e-62	193	KOG3443@1|root,KOG3443@2759|Eukaryota,37VNY@33090|Viridiplantae,3GJP0@35493|Streptophyta,4JPYD@91835|fabids	35493|Streptophyta	S	kxDL motif-containing protein	-	-	-	ko:K20818	-	-	-	-	ko00000,ko04131	-	-	-	KxDL
evm.model.Chr1.1067	3750.XP_008383467.1	3.7e-34	126	2C5YY@1|root,2S1GE@2759|Eukaryota,37VAA@33090|Viridiplantae,3GJWY@35493|Streptophyta,4JU48@91835|fabids	35493|Streptophyta	S	BES1 BZR1 homolog protein	-	-	-	-	-	-	-	-	-	-	-	-	BES1_N
evm.model.Chr1.1068	981085.XP_010098574.1	2.57e-181	514	KOG1996@1|root,KOG1996@2759|Eukaryota,37KDP@33090|Viridiplantae,3GDVC@35493|Streptophyta,4JJK8@91835|fabids	35493|Streptophyta	A	DNA-damage-repair toleration protein DRT111	-	GO:0005575,GO:0005622,GO:0005623,GO:0005634,GO:0005737,GO:0008150,GO:0009507,GO:0009536,GO:0010468,GO:0019219,GO:0019222,GO:0031323,GO:0043226,GO:0043227,GO:0043229,GO:0043231,GO:0043484,GO:0044424,GO:0044444,GO:0044464,GO:0050789,GO:0050794,GO:0051171,GO:0051252,GO:0060255,GO:0065007,GO:0080090	-	ko:K12840	ko03040,map03040	-	-	-	ko00000,ko00001,ko03041	-	-	-	G-patch,RRM_1
evm.model.Chr1.1069	3988.XP_002523200.1	0	1101	KOG2073@1|root,KOG2073@2759|Eukaryota,37QVW@33090|Viridiplantae,3G88C@35493|Streptophyta,4JDI1@91835|fabids	35493|Streptophyta	D	Serine threonine-protein phosphatase 6 regulatory subunit	-	-	-	ko:K15501	-	-	-	-	ko00000,ko01009,ko03400	-	-	-	SAPS
evm.model.Chr1.107	3694.POPTR_0015s11200.1	2.67e-106	319	COG1028@1|root,KOG1205@2759|Eukaryota,37YDK@33090|Viridiplantae,3GN6X@35493|Streptophyta,4JRJ2@91835|fabids	35493|Streptophyta	Q	Belongs to the short-chain dehydrogenases reductases (SDR) family	-	-	1.1.1.146	ko:K22418	-	-	-	-	ko00000,ko01000	-	-	-	adh_short
evm.model.Chr1.1070	3988.XP_002523201.1	0	951	COG5084@1|root,KOG1902@1|root,KOG1040@2759|Eukaryota,KOG1902@2759|Eukaryota,37JPZ@33090|Viridiplantae,3GEJ2@35493|Streptophyta,4JIAS@91835|fabids	35493|Streptophyta	AT	Cleavage and polyadenylation specificity factor	-	GO:0002682,GO:0002684,GO:0003674,GO:0003676,GO:0003723,GO:0003729,GO:0003824,GO:0004518,GO:0004519,GO:0004521,GO:0004540,GO:0005488,GO:0005515,GO:0005516,GO:0005575,GO:0005622,GO:0005623,GO:0005634,GO:0005654,GO:0005737,GO:0005847,GO:0005849,GO:0006139,GO:0006378,GO:0006396,GO:0006397,GO:0006725,GO:0006807,GO:0006950,GO:0006979,GO:0008150,GO:0008152,GO:0009966,GO:0009987,GO:0010363,GO:0010467,GO:…	-	ko:K14404	ko03015,ko05164,map03015,map05164	-	-	-	ko00000,ko00001,ko03019,ko03021	-	-	-	YTH
evm.model.Chr1.1071	2711.XP_006468283.1	5.79e-310	858	COG0531@1|root,KOG1286@2759|Eukaryota,37RV4@33090|Viridiplantae,3GH91@35493|Streptophyta	35493|Streptophyta	E	cationic amino acid transporter	-	-	-	ko:K03294	-	-	-	-	ko00000	2.A.3.2	-	-	AA_permease_2,AA_permease_C
evm.model.Chr1.1072.1.6486a0ff	29760.VIT_10s0003g04560.t01	0	2457	COG4886@1|root,KOG0531@2759|Eukaryota,37KMA@33090|Viridiplantae,3GFIU@35493|Streptophyta	35493|Streptophyta	T	187-kDa microtubule-associated protein	-	-	-	-	-	-	-	-	-	-	-	-	LRR_4
evm.model.Chr1.1073	3983.cassava4.1_000455m	0	1618	COG5192@1|root,KOG1951@2759|Eukaryota,37KI1@33090|Viridiplantae,3GE74@35493|Streptophyta,4JK03@91835|fabids	35493|Streptophyta	J	ribosome biogenesis protein	BMS1	GO:0000166,GO:0000462,GO:0000469,GO:0000478,GO:0000479,GO:0001882,GO:0001883,GO:0003674,GO:0003676,GO:0003723,GO:0003824,GO:0003924,GO:0005488,GO:0005525,GO:0005575,GO:0005622,GO:0005623,GO:0005634,GO:0005654,GO:0005730,GO:0006139,GO:0006364,GO:0006396,GO:0006725,GO:0006807,GO:0008150,GO:0008152,GO:0009987,GO:0010467,GO:0016070,GO:0016072,GO:0016462,GO:0016787,GO:0016817,GO:0016818,GO:0017076,GO:…	-	ko:K14569	ko03008,map03008	-	-	-	ko00000,ko00001,ko03009	-	-	-	AARP2CN,RIBIOP_C
evm.model.Chr1.1074	3983.cassava4.1_032174m	9.17e-33	119	2CZDB@1|root,2S9TP@2759|Eukaryota,37WY5@33090|Viridiplantae,3GM0P@35493|Streptophyta,4JQVR@91835|fabids	35493|Streptophyta	-	-	-	-	-	-	-	-	-	-	-	-	-	-	-
evm.model.Chr1.1076	3988.XP_002523187.1	9.48e-268	774	28HHW@1|root,2QPVR@2759|Eukaryota,37M68@33090|Viridiplantae,3G79A@35493|Streptophyta,4JMU2@91835|fabids	35493|Streptophyta	S	WPP domain-associated	-	GO:0005575,GO:0005622,GO:0005623,GO:0005737,GO:0005739,GO:0043226,GO:0043227,GO:0043229,GO:0043231,GO:0044424,GO:0044444,GO:0044464	-	ko:K10352	ko04530,map04530	-	-	-	ko00000,ko00001,ko04147,ko04812	-	-	-	-
evm.model.Chr1.1077	3983.cassava4.1_030005m	0	1243	COG0515@1|root,KOG1187@2759|Eukaryota,37HEU@33090|Viridiplantae,3G9C9@35493|Streptophyta,4JIKY@91835|fabids	35493|Streptophyta	T	receptor-like protein kinase	-	GO:0000902,GO:0005575,GO:0005623,GO:0005886,GO:0008150,GO:0009653,GO:0009719,GO:0009725,GO:0009741,GO:0009826,GO:0009987,GO:0010033,GO:0014070,GO:0016020,GO:0016043,GO:0016049,GO:0032502,GO:0032989,GO:0033993,GO:0040007,GO:0042221,GO:0044464,GO:0048589,GO:0048856,GO:0048869,GO:0050896,GO:0060560,GO:0071840,GO:0071944,GO:1901700	-	-	-	-	-	-	-	-	-	-	Malectin_like,Pkinase_Tyr
evm.model.Chr1.1078	3983.cassava4.1_009897m	7.36e-165	473	KOG2720@1|root,KOG2720@2759|Eukaryota,37M2B@33090|Viridiplantae,3GDKU@35493|Streptophyta,4JS4H@91835|fabids	35493|Streptophyta	S	GDP-L-galactose phosphorylase	-	-	2.7.7.69	ko:K14190	ko00053,ko01100,ko01110,map00053,map01100,map01110	M00114	R07678	RC00002	ko00000,ko00001,ko00002,ko01000	-	-	-	-
evm.model.Chr1.1079	29760.VIT_10s0003g05010.t01	3.43e-26	103	2D5VN@1|root,2SZV8@2759|Eukaryota,381TH@33090|Viridiplantae,3GRQ6@35493|Streptophyta	35493|Streptophyta	-	-	-	-	-	-	-	-	-	-	-	-	-	-	-
evm.model.Chr1.108	3988.XP_002511145.1	2.33e-184	521	COG1028@1|root,KOG1205@2759|Eukaryota,37IE5@33090|Viridiplantae,3GCVE@35493|Streptophyta,4JEM7@91835|fabids	35493|Streptophyta	Q	Belongs to the short-chain dehydrogenases reductases (SDR) family	-	GO:0005575,GO:0005622,GO:0005623,GO:0005811,GO:0016020,GO:0043226,GO:0043228,GO:0043229,GO:0043232,GO:0044424,GO:0044464	1.1.1.146	ko:K22418	-	-	-	-	ko00000,ko01000	-	-	-	adh_short
evm.model.Chr1.1080	3988.XP_002523183.1	0	1129	COG4886@1|root,2QUKN@2759|Eukaryota,37JB6@33090|Viridiplantae,3G92Y@35493|Streptophyta,4JMMN@91835|fabids	35493|Streptophyta	T	LRR receptor-like serine threonine-protein kinase	-	-	-	-	-	-	-	-	-	-	-	-	LRRNT_2,LRR_1,LRR_6,LRR_8,Pkinase_Tyr
evm.model.Chr1.1081	3988.XP_002523181.1	0	1148	KOG1045@1|root,KOG1045@2759|Eukaryota,37J02@33090|Viridiplantae,3GFG6@35493|Streptophyta,4JGUC@91835|fabids	35493|Streptophyta	S	Small RNA	-	GO:0000003,GO:0001510,GO:0002252,GO:0002376,GO:0003002,GO:0003006,GO:0003674,GO:0003824,GO:0005575,GO:0005622,GO:0005623,GO:0005634,GO:0005737,GO:0006139,GO:0006379,GO:0006396,GO:0006725,GO:0006807,GO:0006950,GO:0006952,GO:0006955,GO:0007275,GO:0007389,GO:0008150,GO:0008152,GO:0008168,GO:0008173,GO:0009451,GO:0009605,GO:0009607,GO:0009615,GO:0009616,GO:0009653,GO:0009791,GO:0009892,GO:0009908,GO:…	-	ko:K20798	-	-	-	-	ko00000,ko01000,ko03036	-	-	-	FKBP_C,Methyltransf_11,Methyltransf_12,Methyltransf_31,dsrm
evm.model.Chr1.1082	3983.cassava4.1_003551m	4.02e-146	436	28KBX@1|root,2QQBN@2759|Eukaryota,37ICU@33090|Viridiplantae,3GFS3@35493|Streptophyta,4JJ5J@91835|fabids	35493|Streptophyta	S	Tetratricopeptide repeat	-	GO:0000003,GO:0000280,GO:0003006,GO:0005575,GO:0005622,GO:0005623,GO:0005634,GO:0006996,GO:0007049,GO:0007140,GO:0007275,GO:0007276,GO:0008150,GO:0009555,GO:0009556,GO:0009987,GO:0016043,GO:0019953,GO:0022402,GO:0022412,GO:0022414,GO:0032501,GO:0032502,GO:0032504,GO:0034293,GO:0043226,GO:0043227,GO:0043229,GO:0043231,GO:0043934,GO:0044424,GO:0044464,GO:0044703,GO:0048229,GO:0048232,GO:0048236,GO:…	-	-	-	-	-	-	-	-	-	-	TPR_1,TPR_19,TPR_2,TPR_8
evm.model.Chr1.1083	218851.Aquca_034_00127.1	7.67e-100	293	2BYKQ@1|root,2QQ4A@2759|Eukaryota,37KIT@33090|Viridiplantae,3G7XG@35493|Streptophyta	35493|Streptophyta	S	germin-like protein	-	-	-	-	-	-	-	-	-	-	-	-	Cupin_1
evm.model.Chr1.1084	3847.GLYMA05G25620.1	2.62e-72	227	2BYKQ@1|root,2QQ4A@2759|Eukaryota,37KIT@33090|Viridiplantae,3G7XG@35493|Streptophyta,4JGPT@91835|fabids	35493|Streptophyta	S	germin-like protein	-	-	-	-	-	-	-	-	-	-	-	-	Cupin_1
evm.model.Chr1.1085	2711.XP_006468333.1	0	892	COG5023@1|root,KOG1375@2759|Eukaryota,37IAA@33090|Viridiplantae,3GEU0@35493|Streptophyta	35493|Streptophyta	Z	Tubulin is the major constituent of microtubules. It binds two moles of GTP, one at an exchangeable site on the beta chain and one at a non-exchangeable site on the alpha chain	TUB4	GO:0003674,GO:0003676,GO:0003723,GO:0003729,GO:0005198,GO:0005200,GO:0005488,GO:0005575,GO:0005576,GO:0005618,GO:0005622,GO:0005623,GO:0005737,GO:0005773,GO:0005774,GO:0005794,GO:0005829,GO:0005856,GO:0005886,GO:0005911,GO:0006996,GO:0007010,GO:0008150,GO:0009506,GO:0009507,GO:0009532,GO:0009536,GO:0009570,GO:0009987,GO:0010035,GO:0010038,GO:0012505,GO:0016020,GO:0016043,GO:0030054,GO:0030312,GO:…	-	ko:K07375	ko04145,ko04540,ko05130,map04145,map04540,map05130	-	-	-	ko00000,ko00001,ko03036,ko04147,ko04812	-	-	-	Tubulin,Tubulin_C
evm.model.Chr1.1086	3750.XP_008383456.1	1.49e-19	98.6	2DIBE@1|root,2S5YB@2759|Eukaryota,37WG0@33090|Viridiplantae,3GJ9M@35493|Streptophyta,4JQ4G@91835|fabids	35493|Streptophyta	S	Ethylene-responsive nuclear protein	-	-	-	-	-	-	-	-	-	-	-	-	-
evm.model.Chr1.1087	3983.cassava4.1_015117m	4.56e-154	434	COG3000@1|root,KOG0539@2759|Eukaryota,37JRU@33090|Viridiplantae,3GDDS@35493|Streptophyta,4JD1C@91835|fabids	35493|Streptophyta	I	Belongs to the sterol desaturase family	-	GO:0000038,GO:0005575,GO:0005622,GO:0005623,GO:0005737,GO:0005783,GO:0006082,GO:0006629,GO:0006631,GO:0008150,GO:0008152,GO:0009987,GO:0012505,GO:0019752,GO:0032787,GO:0043226,GO:0043227,GO:0043229,GO:0043231,GO:0043436,GO:0044237,GO:0044238,GO:0044255,GO:0044281,GO:0044424,GO:0044444,GO:0044464,GO:0071704	1.14.18.7	ko:K19706	-	-	-	-	ko00000,ko01000	-	-	-	FA_hydroxylase
evm.model.Chr1.1088	3988.XP_002523167.1	1.8e-271	755	COG0277@1|root,2QVGN@2759|Eukaryota,37QTF@33090|Viridiplantae,3GEZ5@35493|Streptophyta,4JNRS@91835|fabids	35493|Streptophyta	C	Belongs to the oxygen-dependent FAD-linked oxidoreductase family	-	GO:0001101,GO:0005575,GO:0005618,GO:0005622,GO:0005623,GO:0005737,GO:0005829,GO:0008150,GO:0009505,GO:0009719,GO:0009725,GO:0009753,GO:0010033,GO:0030312,GO:0042221,GO:0044424,GO:0044444,GO:0044464,GO:0050896,GO:0071944,GO:1901700	1.1.1.195	ko:K22395	ko00940,ko01100,ko01110,map00940,map01100,map01110	-	R02593,R03918,R06570,R07437	RC00649	ko00000,ko00001,ko01000	-	-	-	BBE,FAD_binding_4
evm.model.Chr1.1089	3988.XP_002523164.1	7.78e-310	854	COG0277@1|root,2QVGN@2759|Eukaryota,38A08@33090|Viridiplantae,3GXAB@35493|Streptophyta,4JW02@91835|fabids	35493|Streptophyta	C	Belongs to the oxygen-dependent FAD-linked oxidoreductase family	-	GO:0003674,GO:0003824,GO:0005575,GO:0005576,GO:0005618,GO:0005622,GO:0005623,GO:0005737,GO:0005739,GO:0005773,GO:0005829,GO:0005886,GO:0005911,GO:0006950,GO:0006952,GO:0006979,GO:0008150,GO:0008152,GO:0009505,GO:0009506,GO:0009605,GO:0009607,GO:0009620,GO:0016020,GO:0016491,GO:0016614,GO:0016899,GO:0030054,GO:0030312,GO:0043207,GO:0043226,GO:0043227,GO:0043229,GO:0043231,GO:0044424,GO:0044444,GO:…	1.1.1.195	ko:K22395	ko00940,ko01100,ko01110,map00940,map01100,map01110	-	R02593,R03918,R06570,R07437	RC00649	ko00000,ko00001,ko01000	-	-	-	BBE,FAD_binding_4
evm.model.Chr1.109	3694.POPTR_0015s11200.1	2.42e-102	309	COG1028@1|root,KOG1205@2759|Eukaryota,37YDK@33090|Viridiplantae,3GN6X@35493|Streptophyta,4JRJ2@91835|fabids	35493|Streptophyta	Q	Belongs to the short-chain dehydrogenases reductases (SDR) family	-	-	1.1.1.146	ko:K22418	-	-	-	-	ko00000,ko01000	-	-	-	adh_short
evm.model.Chr1.1090	3988.XP_002523162.1	0	889	COG0277@1|root,2QVGN@2759|Eukaryota,38A08@33090|Viridiplantae,3GXAB@35493|Streptophyta,4JW02@91835|fabids	35493|Streptophyta	C	Belongs to the oxygen-dependent FAD-linked oxidoreductase family	-	GO:0003674,GO:0003824,GO:0005575,GO:0005576,GO:0005618,GO:0005622,GO:0005623,GO:0005737,GO:0005739,GO:0005773,GO:0005829,GO:0005886,GO:0005911,GO:0006950,GO:0006952,GO:0006979,GO:0008150,GO:0008152,GO:0009505,GO:0009506,GO:0009605,GO:0009607,GO:0009620,GO:0016020,GO:0016491,GO:0016614,GO:0016899,GO:0030054,GO:0030312,GO:0043207,GO:0043226,GO:0043227,GO:0043229,GO:0043231,GO:0044424,GO:0044444,GO:…	1.1.1.195	ko:K22395	ko00940,ko01100,ko01110,map00940,map01100,map01110	-	R02593,R03918,R06570,R07437	RC00649	ko00000,ko00001,ko01000	-	-	-	BBE,FAD_binding_4
evm.model.Chr1.1091	3988.XP_002523157.1	4.76e-256	717	COG0277@1|root,2QVGN@2759|Eukaryota,37RXC@33090|Viridiplantae,3GFUU@35493|Streptophyta,4JKY4@91835|fabids	35493|Streptophyta	C	Belongs to the oxygen-dependent FAD-linked oxidoreductase family	-	GO:0003674,GO:0003824,GO:0005575,GO:0005576,GO:0005618,GO:0005622,GO:0005623,GO:0005737,GO:0005739,GO:0005773,GO:0005829,GO:0005886,GO:0005911,GO:0006950,GO:0006952,GO:0006979,GO:0008150,GO:0008152,GO:0009505,GO:0009506,GO:0009605,GO:0009607,GO:0009620,GO:0016020,GO:0016491,GO:0016614,GO:0016899,GO:0030054,GO:0030312,GO:0043207,GO:0043226,GO:0043227,GO:0043229,GO:0043231,GO:0044424,GO:0044444,GO:…	-	-	-	-	-	-	-	-	-	-	BBE,FAD_binding_4
evm.model.Chr1.1092	3988.XP_002529885.1	7.5e-173	486	KOG1585@1|root,KOG1585@2759|Eukaryota,37N6Z@33090|Viridiplantae,3G8TU@35493|Streptophyta,4JK0P@91835|fabids	35493|Streptophyta	U	Gamma-soluble nsf attachment	-	GO:0000149,GO:0003674,GO:0005483,GO:0005488,GO:0005515,GO:0005575,GO:0005622,GO:0005623,GO:0005737,GO:0005773,GO:0005774,GO:0005886,GO:0006810,GO:0006886,GO:0008104,GO:0008150,GO:0009987,GO:0015031,GO:0015833,GO:0016020,GO:0016043,GO:0019905,GO:0031090,GO:0031201,GO:0032991,GO:0033036,GO:0034613,GO:0042886,GO:0043226,GO:0043227,GO:0043229,GO:0043231,GO:0044422,GO:0044424,GO:0044425,GO:0044437,GO:…	-	ko:K21198	-	-	-	-	ko00000,ko04131	-	-	-	SNAP
evm.model.Chr1.1093	3988.XP_002533784.1	0	918	KOG4197@1|root,KOG4197@2759|Eukaryota,37MV5@33090|Viridiplantae,3GBJN@35493|Streptophyta,4JG4E@91835|fabids	35493|Streptophyta	S	Pentatricopeptide repeat-containing protein At1g30610	-	GO:0000003,GO:0003006,GO:0003674,GO:0003676,GO:0003723,GO:0003824,GO:0004518,GO:0004519,GO:0005488,GO:0005575,GO:0005622,GO:0005623,GO:0006139,GO:0006725,GO:0006807,GO:0007275,GO:0008150,GO:0008152,GO:0009451,GO:0009790,GO:0009791,GO:0009793,GO:0009987,GO:0010154,GO:0016070,GO:0016787,GO:0016788,GO:0022414,GO:0032501,GO:0032502,GO:0034641,GO:0043170,GO:0043226,GO:0043227,GO:0043229,GO:0043231,GO:…	-	-	-	-	-	-	-	-	-	-	PPR,PPR_2
evm.model.Chr1.1095	3983.cassava4.1_033256m	7.72e-35	130	COG1278@1|root,KOG3070@2759|Eukaryota	2759|Eukaryota	K	DNA binding	CSDC2	GO:0000902,GO:0000904,GO:0000981,GO:0003674,GO:0003676,GO:0003700,GO:0003723,GO:0003729,GO:0003730,GO:0005488,GO:0005515,GO:0005575,GO:0005622,GO:0005623,GO:0005634,GO:0005737,GO:0005829,GO:0006355,GO:0006357,GO:0007154,GO:0007165,GO:0007275,GO:0007399,GO:0008134,GO:0008150,GO:0009653,GO:0009889,GO:0009894,GO:0009987,GO:0010468,GO:0010556,GO:0010608,GO:0016043,GO:0016358,GO:0019219,GO:0019222,GO:…	1.14.17.1	ko:K00503,ko:K15441	ko00350,ko01100,map00350,map01100	M00042	R02535	RC00741	ko00000,ko00001,ko00002,ko01000,ko03016	-	-	-	CSD
evm.model.Chr1.1096.3.6486a0ff	3988.XP_002529901.1	1.53e-274	755	COG1087@1|root,KOG1371@2759|Eukaryota,37J31@33090|Viridiplantae,3G9E0@35493|Streptophyta,4JG04@91835|fabids	35493|Streptophyta	G	UDP-arabinose 4-epimerase	-	GO:0000003,GO:0003006,GO:0003674,GO:0003824,GO:0005575,GO:0005622,GO:0005623,GO:0005737,GO:0005794,GO:0005975,GO:0005996,GO:0007275,GO:0008150,GO:0008152,GO:0009058,GO:0009790,GO:0009791,GO:0009793,GO:0009832,GO:0009856,GO:0009987,GO:0010154,GO:0012505,GO:0016051,GO:0016853,GO:0016854,GO:0016857,GO:0019321,GO:0019322,GO:0019566,GO:0019567,GO:0022414,GO:0032501,GO:0032502,GO:0042546,GO:0043226,GO:…	5.1.3.5	ko:K12448	ko00520,ko01100,map00520,map01100	-	R01473	RC00528	ko00000,ko00001,ko01000	-	-	-	GDP_Man_Dehyd
evm.model.Chr1.1097	3827.XP_004504166.1	1.9e-47	159	2CMM6@1|root,2QQTC@2759|Eukaryota,37TUE@33090|Viridiplantae,3GI9M@35493|Streptophyta,4JT6H@91835|fabids	35493|Streptophyta	S	LSD1 zinc finger	-	GO:0008150,GO:0010941,GO:0043067,GO:0043069,GO:0048519,GO:0048523,GO:0050789,GO:0050794,GO:0060548,GO:0065007	-	-	-	-	-	-	-	-	-	-	zf-LSD1
evm.model.Chr1.1098	3988.XP_002533047.1	4.29e-181	535	28P33@1|root,2QVPK@2759|Eukaryota,37JYV@33090|Viridiplantae,3GGMZ@35493|Streptophyta,4JERB@91835|fabids	35493|Streptophyta	S	isoform X1	-	-	-	-	-	-	-	-	-	-	-	-	DND1_DSRM
evm.model.Chr1.1099	3983.cassava4.1_013002m	8.45e-154	438	COG0652@1|root,KOG0865@2759|Eukaryota,37K8J@33090|Viridiplantae,3GFA1@35493|Streptophyta,4JNPY@91835|fabids	35493|Streptophyta	O	PPIases accelerate the folding of proteins. It catalyzes the cis-trans isomerization of proline imidic peptide bonds in oligopeptides	-	GO:0000413,GO:0003674,GO:0003755,GO:0003824,GO:0005488,GO:0005575,GO:0005622,GO:0005623,GO:0005737,GO:0006457,GO:0006464,GO:0006807,GO:0008144,GO:0008150,GO:0008152,GO:0009507,GO:0009536,GO:0009579,GO:0009987,GO:0016018,GO:0016853,GO:0016859,GO:0018193,GO:0018208,GO:0019538,GO:0031977,GO:0032991,GO:0033218,GO:0036211,GO:0042277,GO:0043170,GO:0043226,GO:0043227,GO:0043229,GO:0043231,GO:0043412,GO:…	5.2.1.8	ko:K03768	-	-	-	-	ko00000,ko01000,ko03110	-	-	-	Pro_isomerase
evm.model.Chr1.11	3659.XP_004152490.1	3.29e-84	252	COG0200@1|root,KOG1742@2759|Eukaryota,37TS4@33090|Viridiplantae,3GHW2@35493|Streptophyta,4JTJ3@91835|fabids	35493|Streptophyta	J	60S ribosomal protein	-	-	-	ko:K02900	ko03010,map03010	M00177	-	-	br01610,ko00000,ko00001,ko00002,ko03011	-	-	-	Ribosomal_L27A
evm.model.Chr1.110	50452.A0A087GVY2	5.06e-132	401	COG1028@1|root,KOG1205@2759|Eukaryota,37YDK@33090|Viridiplantae,3GN6X@35493|Streptophyta	35493|Streptophyta	Q	Belongs to the short-chain dehydrogenases reductases (SDR) family	-	-	1.1.1.146	ko:K22418	-	-	-	-	ko00000,ko01000	-	-	-	adh_short
evm.model.Chr1.1100	3988.XP_002523551.1	7.27e-192	539	KOG0773@1|root,KOG0773@2759|Eukaryota,37JBF@33090|Viridiplantae,3GAPB@35493|Streptophyta,4JM3Z@91835|fabids	35493|Streptophyta	K	Homeobox protein knotted-1-like	-	-	-	-	-	-	-	-	-	-	-	-	ELK,Homeobox_KN,KNOX1,KNOX2
evm.model.Chr1.1102	3988.XP_002523553.1	0	1438	COG0515@1|root,KOG0192@2759|Eukaryota,37QUA@33090|Viridiplantae,3GH37@35493|Streptophyta,4JJ9Y@91835|fabids	35493|Streptophyta	T	PB1 domain	-	GO:0001666,GO:0003674,GO:0003824,GO:0004672,GO:0004674,GO:0004712,GO:0005575,GO:0005622,GO:0005623,GO:0005737,GO:0005783,GO:0005789,GO:0006082,GO:0006464,GO:0006468,GO:0006629,GO:0006720,GO:0006721,GO:0006793,GO:0006796,GO:0006807,GO:0006950,GO:0007154,GO:0007165,GO:0008150,GO:0008152,GO:0008299,GO:0008610,GO:0009058,GO:0009628,GO:0009685,GO:0009686,GO:0009719,GO:0009723,GO:0009725,GO:0009743,GO:…	2.7.11.25	ko:K04422	ko04010,map04010	-	-	-	ko00000,ko00001,ko01000,ko01001	-	-	-	PB1,Pkinase_Tyr
evm.model.Chr1.1103	3983.cassava4.1_003221m	0	1230	KOG1278@1|root,KOG1278@2759|Eukaryota,37P35@33090|Viridiplantae,3G88F@35493|Streptophyta,4JNT0@91835|fabids	35493|Streptophyta	U	Belongs to the nonaspanin (TM9SF) (TC 9.A.2) family	-	GO:0005575,GO:0005622,GO:0005623,GO:0005737,GO:0005768,GO:0005769,GO:0005794,GO:0005802,GO:0008150,GO:0012505,GO:0016020,GO:0016021,GO:0031224,GO:0031410,GO:0031982,GO:0031984,GO:0032386,GO:0032388,GO:0032879,GO:0032880,GO:0033157,GO:0043226,GO:0043227,GO:0043229,GO:0043231,GO:0044422,GO:0044424,GO:0044425,GO:0044431,GO:0044444,GO:0044446,GO:0044464,GO:0048518,GO:0050789,GO:0051049,GO:0051050,GO:…	-	ko:K17086	-	-	-	-	ko00000,ko04147	-	-	-	EMP70
evm.model.Chr1.1104	3988.XP_002523539.1	1.73e-299	825	KOG0254@1|root,KOG0254@2759|Eukaryota,37HW1@33090|Viridiplantae,3GAID@35493|Streptophyta,4JF1T@91835|fabids	35493|Streptophyta	U	Belongs to the major facilitator superfamily. Sugar transporter (TC 2.A.1.1) family	-	GO:0003674,GO:0005215,GO:0005351,GO:0005355,GO:0005402,GO:0005575,GO:0005623,GO:0005886,GO:0006810,GO:0006811,GO:0006812,GO:0008150,GO:0008324,GO:0008643,GO:0008645,GO:0012505,GO:0015075,GO:0015077,GO:0015078,GO:0015144,GO:0015145,GO:0015146,GO:0015149,GO:0015291,GO:0015293,GO:0015294,GO:0015295,GO:0015318,GO:0015672,GO:0015749,GO:0015750,GO:0015751,GO:0016020,GO:0022804,GO:0022857,GO:0022890,GO:…	-	-	-	-	-	-	-	-	-	-	Sugar_tr
evm.model.Chr1.1105	981085.XP_010098501.1	4.22e-76	238	COG0120@1|root,KOG3075@2759|Eukaryota,37QY8@33090|Viridiplantae,3GC0V@35493|Streptophyta,4JJRM@91835|fabids	35493|Streptophyta	G	Ribose-5-phosphate isomerase	-	GO:0005575,GO:0005622,GO:0005623,GO:0005737,GO:0009507,GO:0009536,GO:0043226,GO:0043227,GO:0043229,GO:0043231,GO:0044424,GO:0044444,GO:0044464	5.3.1.6	ko:K01807	ko00030,ko00710,ko01100,ko01110,ko01120,ko01130,ko01200,ko01230,map00030,map00710,map01100,map01110,map01120,map01130,map01200,map01230	M00004,M00007,M00165,M00167,M00580	R01056	RC00434	ko00000,ko00001,ko00002,ko01000	-	-	-	Rib_5-P_isom_A
evm.model.Chr1.1106	3988.XP_002520998.1	1.08e-311	856	28HDN@1|root,2QPRV@2759|Eukaryota,37R4U@33090|Viridiplantae,3G8CU@35493|Streptophyta,4JJ6A@91835|fabids	35493|Streptophyta	S	Zeta toxin	-	-	-	-	-	-	-	-	-	-	-	-	Zeta_toxin
evm.model.Chr1.1107	3694.POPTR_0018s12290.1	4.36e-172	510	COG0477@1|root,KOG2533@2759|Eukaryota,37MEX@33090|Viridiplantae,3GH43@35493|Streptophyta,4JJ6K@91835|fabids	35493|Streptophyta	G	glycerol-3-phosphate transporter	-	GO:0008150,GO:0042592,GO:0048878,GO:0050801,GO:0055062,GO:0055081,GO:0055083,GO:0065007,GO:0065008,GO:0072505,GO:0072506,GO:0098771	-	ko:K13783	-	-	-	-	ko00000,ko02000	2.A.1.4	-	-	MFS_1
evm.model.Chr1.1108	3988.XP_002532504.1	5.43e-201	564	COG0631@1|root,KOG0698@2759|Eukaryota,37PH1@33090|Viridiplantae,3G80A@35493|Streptophyta,4JHME@91835|fabids	35493|Streptophyta	T	phosphatase 2C	-	-	3.1.3.16	ko:K14803	-	-	-	-	ko00000,ko01000,ko01009,ko03009	-	-	-	PP2C
evm.model.Chr1.1109	3694.POPTR_0005s02810.1	2.09e-156	456	28M37@1|root,2QTJX@2759|Eukaryota,37PEB@33090|Viridiplantae,3GDPH@35493|Streptophyta,4JE69@91835|fabids	35493|Streptophyta	S	Shikimate O-hydroxycinnamoyltransferase-like	-	-	2.3.1.133	ko:K13065	ko00940,ko00941,ko00945,ko01100,ko01110,map00940,map00941,map00945,map01100,map01110	M00039	R01945,R02416,R07432,R07433	RC00004,RC00055,RC02864	ko00000,ko00001,ko00002,ko01000	-	-	-	Transferase
evm.model.Chr1.1110	3983.cassava4.1_009960m	1.23e-174	497	KOG3113@1|root,KOG3113@2759|Eukaryota,37NYT@33090|Viridiplantae,3G9JZ@35493|Streptophyta,4JFXS@91835|fabids	35493|Streptophyta	S	Protein RTF2 homolog	-	-	-	-	-	-	-	-	-	-	-	-	Rtf2
evm.model.Chr1.1112	3988.XP_002529385.1	0	1219	KOG0498@1|root,KOG0498@2759|Eukaryota,37T7Q@33090|Viridiplantae,3GFSZ@35493|Streptophyta,4JI44@91835|fabids	35493|Streptophyta	PT	cyclic nucleotide-gated ion channel	-	GO:0003674,GO:0005215,GO:0005216,GO:0005217,GO:0005221,GO:0005223,GO:0005244,GO:0005249,GO:0005261,GO:0005262,GO:0005267,GO:0005575,GO:0005623,GO:0005886,GO:0005887,GO:0006810,GO:0006811,GO:0006812,GO:0006813,GO:0006816,GO:0008150,GO:0008324,GO:0009987,GO:0010035,GO:0010038,GO:0015075,GO:0015077,GO:0015079,GO:0015085,GO:0015267,GO:0015276,GO:0015318,GO:0015672,GO:0016020,GO:0016021,GO:0022803,GO:…	-	ko:K05391	ko04626,map04626	-	-	-	ko00000,ko00001,ko04040	1.A.1.5	-	-	Ion_trans,cNMP_binding
evm.model.Chr1.1113	3694.POPTR_0018s11460.1	1.72e-89	268	COG2801@1|root,KOG0017@2759|Eukaryota,37U2E@33090|Viridiplantae,3GHZP@35493|Streptophyta,4JNUG@91835|fabids	35493|Streptophyta	L	YbaB/EbfC DNA-binding family	-	-	-	-	-	-	-	-	-	-	-	-	YbaB_DNA_bd
evm.model.Chr1.1114_evm.model.Chr1.1115.1.648701d3	4432.XP_010265527.1	4.37e-194	552	28M37@1|root,2QTJX@2759|Eukaryota,37PEB@33090|Viridiplantae,3GDPH@35493|Streptophyta	35493|Streptophyta	S	shikimate	-	GO:0003674,GO:0003824,GO:0005575,GO:0005622,GO:0005623,GO:0005737,GO:0005829,GO:0006725,GO:0008150,GO:0008152,GO:0008374,GO:0009058,GO:0009698,GO:0009699,GO:0009808,GO:0009809,GO:0009889,GO:0009891,GO:0009893,GO:0009962,GO:0009963,GO:0009987,GO:0010252,GO:0016020,GO:0016740,GO:0016746,GO:0016747,GO:0019222,GO:0019438,GO:0019748,GO:0042592,GO:0044237,GO:0044249,GO:0044424,GO:0044444,GO:0044464,GO:…	2.3.1.133	ko:K13065	ko00940,ko00941,ko00945,ko01100,ko01110,map00940,map00941,map00945,map01100,map01110	M00039	R01945,R02416,R07432,R07433	RC00004,RC00055,RC02864	ko00000,ko00001,ko00002,ko01000	-	-	-	Transferase
evm.model.Chr1.1116	3983.cassava4.1_014122m	2.43e-60	196	2BY5W@1|root,2RXR6@2759|Eukaryota,37U4D@33090|Viridiplantae,3GI67@35493|Streptophyta,4JNU3@91835|fabids	35493|Streptophyta	-	-	-	-	-	-	-	-	-	-	-	-	-	-	-
evm.model.Chr1.1117	3983.cassava4.1_012006m	9.89e-155	442	KOG1947@1|root,KOG1947@2759|Eukaryota,37MPT@33090|Viridiplantae,3GAM6@35493|Streptophyta,4JF2H@91835|fabids	35493|Streptophyta	S	f-box protein	-	GO:0000151,GO:0005575,GO:0005622,GO:0005623,GO:0019005,GO:0031461,GO:0032991,GO:0044424,GO:0044464,GO:1902494,GO:1990234	-	ko:K10268	-	-	-	-	ko00000,ko04121	-	-	-	F-box,F-box-like,LRR_6
evm.model.Chr1.1118.1.648701d3	3694.POPTR_0006s19610.1	1.13e-148	433	28NSM@1|root,2QVCM@2759|Eukaryota,37K54@33090|Viridiplantae,3GF3P@35493|Streptophyta,4JEGC@91835|fabids	35493|Streptophyta	-	-	-	GO:0000003,GO:0000212,GO:0000226,GO:0000280,GO:0003006,GO:0006139,GO:0006259,GO:0006310,GO:0006725,GO:0006807,GO:0006996,GO:0007010,GO:0007017,GO:0007049,GO:0007051,GO:0007059,GO:0007127,GO:0007129,GO:0007131,GO:0007140,GO:0007275,GO:0007276,GO:0008150,GO:0008152,GO:0009553,GO:0009555,GO:0009987,GO:0016043,GO:0019953,GO:0022402,GO:0022412,GO:0022414,GO:0022607,GO:0032501,GO:0032502,GO:0032504,GO:…	-	-	-	-	-	-	-	-	-	-	-
evm.model.Chr1.1119	3983.cassava4.1_013666m	1.25e-129	375	COG0290@1|root,2QUHV@2759|Eukaryota,37PNC@33090|Viridiplantae,3GDJ0@35493|Streptophyta,4JFXF@91835|fabids	35493|Streptophyta	J	IF-3 binds to the 30S ribosomal subunit and shifts the equilibrum between 70S ribosomes and their 50S and 30S subunits in favor of the free subunits, thus enhancing the availability of 30S subunits on which protein synthesis initiation begins	-	GO:0003674,GO:0003676,GO:0003723,GO:0003743,GO:0005488,GO:0005575,GO:0005618,GO:0005622,GO:0005623,GO:0005737,GO:0006412,GO:0006413,GO:0006518,GO:0006807,GO:0006996,GO:0007275,GO:0008135,GO:0008150,GO:0008152,GO:0009058,GO:0009059,GO:0009507,GO:0009536,GO:0009657,GO:0009658,GO:0009987,GO:0010467,GO:0016043,GO:0019538,GO:0022411,GO:0030312,GO:0032501,GO:0032502,GO:0032790,GO:0032984,GO:0032988,GO:…	-	ko:K02520	-	-	-	-	ko00000,ko03012,ko03029	-	-	-	IF3_C,IF3_N
evm.model.Chr1.112	3694.POPTR_0015s11200.1	3.2e-117	347	COG1028@1|root,KOG1205@2759|Eukaryota,37YDK@33090|Viridiplantae,3GN6X@35493|Streptophyta,4JRJ2@91835|fabids	35493|Streptophyta	Q	Belongs to the short-chain dehydrogenases reductases (SDR) family	-	-	1.1.1.146	ko:K22418	-	-	-	-	ko00000,ko01000	-	-	-	adh_short
evm.model.Chr1.1120	3983.cassava4.1_021890m	0	1088	KOG4197@1|root,KOG4197@2759|Eukaryota,37I0B@33090|Viridiplantae,3G742@35493|Streptophyta,4JNHU@91835|fabids	35493|Streptophyta	S	Pentatricopeptide repeat-containing protein	-	GO:0000959,GO:0000963,GO:0003674,GO:0003676,GO:0003723,GO:0003824,GO:0004518,GO:0004519,GO:0005488,GO:0005575,GO:0005622,GO:0005623,GO:0005737,GO:0005739,GO:0006139,GO:0006396,GO:0006725,GO:0006807,GO:0008150,GO:0008152,GO:0009451,GO:0009507,GO:0009536,GO:0009987,GO:0010467,GO:0016070,GO:0016071,GO:0016553,GO:0016554,GO:0016556,GO:0016787,GO:0016788,GO:0034641,GO:0043170,GO:0043226,GO:0043227,GO:…	-	-	-	-	-	-	-	-	-	-	DYW_deaminase,PPR,PPR_2
evm.model.Chr1.1121.4.6486a0ff	3983.cassava4.1_004138m	3.33e-204	591	2CJNU@1|root,2QR63@2759|Eukaryota,37JMP@33090|Viridiplantae,3GDHD@35493|Streptophyta,4JG81@91835|fabids	35493|Streptophyta	S	QWRF motif-containing protein	-	-	-	-	-	-	-	-	-	-	-	-	QWRF
evm.model.Chr1.1122	3988.XP_002528401.1	0	1614	28MXS@1|root,2QUG9@2759|Eukaryota,37K0M@33090|Viridiplantae,3GBM0@35493|Streptophyta,4JIZN@91835|fabids	35493|Streptophyta	S	Autophagy-related protein 11	-	GO:0000045,GO:0000272,GO:0000407,GO:0000422,GO:0001932,GO:0001934,GO:0003674,GO:0005198,GO:0005488,GO:0005515,GO:0005575,GO:0005622,GO:0005623,GO:0005737,GO:0005773,GO:0005776,GO:0005911,GO:0005975,GO:0005976,GO:0005977,GO:0005980,GO:0006073,GO:0006091,GO:0006112,GO:0006914,GO:0006996,GO:0007005,GO:0007033,GO:0007275,GO:0007568,GO:0008150,GO:0008152,GO:0009056,GO:0009057,GO:0009251,GO:0009506,GO:…	-	ko:K08330	ko04136,ko04138,ko04139,map04136,map04138,map04139	-	-	-	ko00000,ko00001,ko02000,ko03029,ko04131	9.A.15.1	-	-	APG17,ATG11
evm.model.Chr1.1123	3988.XP_002528404.1	2.64e-304	870	KOG4197@1|root,KOG4197@2759|Eukaryota,37QFB@33090|Viridiplantae,3G9FK@35493|Streptophyta,4JDE2@91835|fabids	35493|Streptophyta	O	Pentatricopeptide repeat-containing protein	-	GO:0000079,GO:0000428,GO:0001932,GO:0005575,GO:0005622,GO:0005623,GO:0005634,GO:0005654,GO:0005667,GO:0005675,GO:0006139,GO:0006259,GO:0006281,GO:0006355,GO:0006357,GO:0006725,GO:0006807,GO:0006950,GO:0006974,GO:0008150,GO:0008152,GO:0009889,GO:0009987,GO:0010468,GO:0010556,GO:0016591,GO:0019219,GO:0019220,GO:0019222,GO:0030880,GO:0031323,GO:0031326,GO:0031399,GO:0031974,GO:0031981,GO:0032268,GO:…	-	-	-	-	-	-	-	-	-	-	PPR,PPR_2
evm.model.Chr1.1124	3694.POPTR_0006s19490.1	0	1514	COG5108@1|root,KOG1038@2759|Eukaryota,37Q9S@33090|Viridiplantae,3GFSM@35493|Streptophyta,4JFQN@91835|fabids	35493|Streptophyta	K	DNA-dependent RNA polymerase catalyzes the transcription of DNA into RNA using the four ribonucleoside triphosphates as substrates	-	GO:0000428,GO:0000959,GO:0003674,GO:0003824,GO:0003899,GO:0005575,GO:0005622,GO:0005623,GO:0005737,GO:0005739,GO:0006139,GO:0006351,GO:0006390,GO:0006725,GO:0006807,GO:0008150,GO:0008152,GO:0009058,GO:0009059,GO:0009536,GO:0009987,GO:0010467,GO:0016070,GO:0016740,GO:0016772,GO:0016779,GO:0018130,GO:0019438,GO:0030880,GO:0032774,GO:0032991,GO:0034062,GO:0034245,GO:0034641,GO:0034645,GO:0034654,GO:…	2.7.7.6	ko:K00960,ko:K10908	-	-	-	-	ko00000,ko01000,ko03029	-	-	-	RNA_pol,RPOL_N
evm.model.Chr1.1125	3983.cassava4.1_004795m	1.75e-285	794	28IBU@1|root,2QQND@2759|Eukaryota,37NP0@33090|Viridiplantae,3G8IS@35493|Streptophyta,4JMVQ@91835|fabids	35493|Streptophyta	-	-	-	-	-	-	-	-	-	-	-	-	-	-	-
evm.model.Chr1.1126.2.6486a10d	3694.POPTR_0018s11170.1	8.03e-45	151	COG0291@1|root,2S11I@2759|Eukaryota,37V64@33090|Viridiplantae,3GJB2@35493|Streptophyta,4JQ3B@91835|fabids	35493|Streptophyta	J	Belongs to the bacterial ribosomal protein bL35 family	-	GO:0003674,GO:0003735,GO:0005198,GO:0005575,GO:0005622,GO:0005623,GO:0005737,GO:0005840,GO:0009507,GO:0009536,GO:0015934,GO:0032991,GO:0043226,GO:0043227,GO:0043228,GO:0043229,GO:0043231,GO:0043232,GO:0044391,GO:0044422,GO:0044424,GO:0044444,GO:0044446,GO:0044464,GO:1990904	-	ko:K02916	ko03010,map03010	M00178	-	-	br01610,ko00000,ko00001,ko00002,ko03011	-	-	-	Ribosomal_L35p
evm.model.Chr1.1127.1.6486a0ff	3983.cassava4.1_010631m	1.4e-186	526	28P4M@1|root,2QVRC@2759|Eukaryota,37NSK@33090|Viridiplantae,3GA94@35493|Streptophyta,4JGF9@91835|fabids	35493|Streptophyta	S	Nucleoporin	-	GO:0005575,GO:0005622,GO:0005623,GO:0005634,GO:0005635,GO:0005643,GO:0005737,GO:0009507,GO:0009536,GO:0012505,GO:0031080,GO:0031967,GO:0031975,GO:0032991,GO:0043226,GO:0043227,GO:0043229,GO:0043231,GO:0044422,GO:0044424,GO:0044428,GO:0044444,GO:0044446,GO:0044464	-	ko:K14305	ko03013,map03013	M00427	-	-	ko00000,ko00001,ko00002,ko03019,ko03036	1.l.1	-	-	-
evm.model.Chr1.1128	3988.XP_002528386.1	0	2120	KOG1839@1|root,KOG1839@2759|Eukaryota,37HWS@33090|Viridiplantae,3G83W@35493|Streptophyta,4JFHD@91835|fabids	35493|Streptophyta	S	Translation initiation factor eIF3 subunit 135	-	GO:0001101,GO:0008150,GO:0009719,GO:0009725,GO:0009737,GO:0010033,GO:0033993,GO:0042221,GO:0050896,GO:0097305,GO:1901700	-	ko:K03255	-	-	-	-	ko00000,ko03012	-	-	-	CLU,CLU_N,TPR_12,eIF3_p135
evm.model.Chr1.1129	3694.POPTR_0018s11140.1	1.19e-163	467	COG1272@1|root,KOG0748@2759|Eukaryota,37M5I@33090|Viridiplantae,3GAZ9@35493|Streptophyta,4JM4P@91835|fabids	35493|Streptophyta	T	Haemolysin-III related	-	GO:0002791,GO:0002793,GO:0003674,GO:0005488,GO:0005575,GO:0005623,GO:0005886,GO:0006082,GO:0006629,GO:0006631,GO:0006950,GO:0006979,GO:0007154,GO:0007165,GO:0007166,GO:0008150,GO:0008152,GO:0009719,GO:0009725,GO:0009743,GO:0009744,GO:0009755,GO:0009987,GO:0010033,GO:0010646,GO:0010647,GO:0010817,GO:0016020,GO:0016021,GO:0016500,GO:0019221,GO:0019395,GO:0019752,GO:0019827,GO:0023051,GO:0023052,GO:…	-	ko:K07297	ko04152,ko04211,ko04920,ko04932,map04152,map04211,map04920,map04932	-	-	-	ko00000,ko00001	-	-	-	HlyIII
evm.model.Chr1.113	981085.XP_010086988.1	1.89e-102	309	COG1028@1|root,KOG1205@2759|Eukaryota,37YDK@33090|Viridiplantae,3GN6X@35493|Streptophyta,4JRJ2@91835|fabids	35493|Streptophyta	Q	Belongs to the short-chain dehydrogenases reductases (SDR) family	-	-	1.1.1.146	ko:K22418	-	-	-	-	ko00000,ko01000	-	-	-	adh_short
evm.model.Chr1.1130	3988.XP_002533217.1	4.72e-130	376	2CNEA@1|root,2QVM2@2759|Eukaryota,37SA2@33090|Viridiplantae,3G8IV@35493|Streptophyta,4JF9C@91835|fabids	35493|Streptophyta	S	Acetyltransferase (GNAT) domain	-	-	-	-	-	-	-	-	-	-	-	-	Acetyltransf_1
evm.model.Chr1.1131.1.6486a0ff	3988.XP_002533218.1	3.11e-287	794	COG0666@1|root,2QR1Y@2759|Eukaryota,37IVM@33090|Viridiplantae,3GBNF@35493|Streptophyta,4JFQW@91835|fabids	35493|Streptophyta	O	E3 ubiquitin-protein ligase	-	GO:0003674,GO:0003824,GO:0004842,GO:0006464,GO:0006508,GO:0006511,GO:0006521,GO:0006807,GO:0007275,GO:0008150,GO:0008152,GO:0009056,GO:0009057,GO:0009653,GO:0009719,GO:0009725,GO:0009733,GO:0009791,GO:0009889,GO:0009890,GO:0009892,GO:0009987,GO:0010015,GO:0010033,GO:0010101,GO:0010102,GO:0010311,GO:0010364,GO:0010366,GO:0010565,GO:0010817,GO:0016567,GO:0016740,GO:0019222,GO:0019538,GO:0019787,GO:…	2.3.2.27	ko:K19044	-	-	-	-	ko00000,ko01000,ko04121	-	-	-	Ank,Ank_2,Ank_3,Ank_4
evm.model.Chr1.1132	3988.XP_002533989.1	1.96e-221	624	KOG0800@1|root,KOG0800@2759|Eukaryota,37IQH@33090|Viridiplantae,3G7HZ@35493|Streptophyta,4JN12@91835|fabids	35493|Streptophyta	O	RING-H2 finger protein	-	GO:0000003,GO:0003006,GO:0003674,GO:0003824,GO:0004842,GO:0006464,GO:0006508,GO:0006511,GO:0006807,GO:0007275,GO:0008150,GO:0008152,GO:0009056,GO:0009057,GO:0009628,GO:0009790,GO:0009791,GO:0009793,GO:0009987,GO:0010154,GO:0010498,GO:0016567,GO:0016740,GO:0019538,GO:0019787,GO:0019941,GO:0022414,GO:0030163,GO:0032446,GO:0032501,GO:0032502,GO:0036211,GO:0043161,GO:0043170,GO:0043412,GO:0043632,GO:…	2.3.2.27	ko:K19041	-	-	-	-	ko00000,ko01000,ko04121	-	-	-	zf-RING_2
evm.model.Chr1.1133	3988.XP_002528206.1	8.3e-17	81.3	2E891@1|root,2SES5@2759|Eukaryota,37XTF@33090|Viridiplantae,3GMHK@35493|Streptophyta,4JR6J@91835|fabids	35493|Streptophyta	-	-	-	-	-	-	-	-	-	-	-	-	-	-	-
evm.model.Chr1.1134.1.6486a0ff	3983.cassava4.1_031030m	4.24e-157	454	28JID@1|root,2QQ2J@2759|Eukaryota,37QE2@33090|Viridiplantae,3GCJK@35493|Streptophyta,4JI2U@91835|fabids	35493|Streptophyta	S	Auxin canalisation	-	-	-	-	-	-	-	-	-	-	-	-	Auxin_canalis,PH_2
evm.model.Chr1.1135	3983.cassava4.1_029820m	0	1008	2BWIZ@1|root,2QQ3D@2759|Eukaryota,37JI8@33090|Viridiplantae,3GDUA@35493|Streptophyta,4JI2A@91835|fabids	35493|Streptophyta	S	Belongs to the sterol desaturase family	CER3	GO:0000003,GO:0003006,GO:0003674,GO:0003824,GO:0005575,GO:0005622,GO:0005623,GO:0005737,GO:0005783,GO:0005789,GO:0005886,GO:0006629,GO:0006723,GO:0007275,GO:0007276,GO:0008150,GO:0008152,GO:0009058,GO:0009555,GO:0009987,GO:0010025,GO:0010166,GO:0012505,GO:0016020,GO:0016491,GO:0019953,GO:0022412,GO:0022414,GO:0030154,GO:0031984,GO:0032501,GO:0032502,GO:0032504,GO:0042175,GO:0042335,GO:0043226,GO:…	-	-	-	-	-	-	-	-	-	-	FA_hydroxylase,Wax2_C
evm.model.Chr1.1136.2.6486a10d	2711.XP_006474092.1	3.62e-152	441	28N0B@1|root,2QPWM@2759|Eukaryota,37SIV@33090|Viridiplantae,3GD3J@35493|Streptophyta	35493|Streptophyta	S	WAT1-related protein	-	GO:0005575,GO:0005622,GO:0005623,GO:0005737,GO:0005886,GO:0005887,GO:0005938,GO:0007154,GO:0007165,GO:0008150,GO:0009719,GO:0009725,GO:0009733,GO:0009734,GO:0009755,GO:0009987,GO:0010033,GO:0016020,GO:0016021,GO:0023052,GO:0031224,GO:0031226,GO:0032870,GO:0042221,GO:0044424,GO:0044425,GO:0044444,GO:0044459,GO:0044464,GO:0050789,GO:0050794,GO:0050896,GO:0051716,GO:0065007,GO:0070887,GO:0071310,GO:…	-	-	-	-	-	-	-	-	-	-	EamA
evm.model.Chr1.1137	3988.XP_002514976.1	1.58e-113	347	28N77@1|root,2QSKU@2759|Eukaryota,37MQ5@33090|Viridiplantae,3GAH2@35493|Streptophyta,4JRXM@91835|fabids	35493|Streptophyta	S	Vinorine synthase-like	-	-	2.3.1.133	ko:K13065	ko00940,ko00941,ko00945,ko01100,ko01110,map00940,map00941,map00945,map01100,map01110	M00039	R01945,R02416,R07432,R07433	RC00004,RC00055,RC02864	ko00000,ko00001,ko00002,ko01000	-	-	-	Transferase
evm.model.Chr1.1138	3983.cassava4.1_013791m	6.84e-163	462	28IDS@1|root,2QQQH@2759|Eukaryota,37HXH@33090|Viridiplantae,3GEAQ@35493|Streptophyta,4JF5K@91835|fabids	35493|Streptophyta	S	Belongs to the tetraspanin (TM4SF) family	-	-	-	ko:K17294	-	-	-	-	ko00000,ko04147	-	-	-	Tetraspannin
evm.model.Chr1.114	3694.POPTR_0015s11200.1	3.14e-112	334	COG1028@1|root,KOG1205@2759|Eukaryota,37YDK@33090|Viridiplantae,3GN6X@35493|Streptophyta,4JRJ2@91835|fabids	35493|Streptophyta	Q	Belongs to the short-chain dehydrogenases reductases (SDR) family	-	-	1.1.1.146	ko:K22418	-	-	-	-	ko00000,ko01000	-	-	-	adh_short
evm.model.Chr1.1141	3988.XP_002528222.1	3.92e-291	797	COG1087@1|root,KOG1371@2759|Eukaryota,37JFV@33090|Viridiplantae,3GARW@35493|Streptophyta,4JRNI@91835|fabids	35493|Streptophyta	M	UDP-glucuronate 4-epimerase	GAE1	GO:0003674,GO:0003824,GO:0005575,GO:0005622,GO:0005623,GO:0005737,GO:0005768,GO:0005794,GO:0005802,GO:0005975,GO:0005996,GO:0006063,GO:0006082,GO:0006950,GO:0006952,GO:0008150,GO:0008152,GO:0009058,GO:0009605,GO:0009607,GO:0009617,GO:0009620,GO:0009987,GO:0012505,GO:0016051,GO:0016053,GO:0016853,GO:0016854,GO:0016857,GO:0019586,GO:0019752,GO:0031410,GO:0031982,GO:0031984,GO:0032787,GO:0033481,GO:…	5.1.3.6	ko:K08679	ko00520,ko01100,map00520,map01100	-	R01385	RC00289	ko00000,ko00001,ko01000	-	-	-	Epimerase,GDP_Man_Dehyd
evm.model.Chr1.1142	28532.XP_010525763.1	5.36e-108	320	COG1896@1|root,KOG3197@2759|Eukaryota,37I88@33090|Viridiplantae,3GDCK@35493|Streptophyta,3HZ2C@3699|Brassicales	35493|Streptophyta	S	HD domain-containing protein	-	-	-	ko:K07023	-	-	-	-	ko00000	-	-	-	HD_3
evm.model.Chr1.1143	3983.cassava4.1_013269m	4.96e-97	293	KOG4234@1|root,KOG4234@2759|Eukaryota,37PT2@33090|Viridiplantae,3G9QT@35493|Streptophyta,4JMG1@91835|fabids	35493|Streptophyta	S	tetratricopeptide repeat protein	-	-	-	-	-	-	-	-	-	-	-	-	TPR_1,TPR_2,TPR_8
evm.model.Chr1.1144	3694.POPTR_0018s10990.1	1.29e-290	802	COG1485@1|root,KOG2383@2759|Eukaryota,37N8N@33090|Viridiplantae,3GEZQ@35493|Streptophyta,4JJNI@91835|fabids	35493|Streptophyta	S	Lactation elevated protein	-	-	3.6.4.7	ko:K18798	-	-	-	-	ko00000,ko01000,ko03029	-	-	-	AFG1_ATPase
evm.model.Chr1.1145	29730.Gorai.004G106100.1	1.04e-98	289	KOG3269@1|root,KOG3269@2759|Eukaryota,37J7I@33090|Viridiplantae,3G9NW@35493|Streptophyta	35493|Streptophyta	S	Transmembrane protein 208 homolog	-	-	-	-	-	-	-	-	-	-	-	-	DUF788
evm.model.Chr1.1146	29730.Gorai.012G097500.1	7.22e-196	551	KOG2110@1|root,KOG2110@2759|Eukaryota,37HX3@33090|Viridiplantae,3GG69@35493|Streptophyta	35493|Streptophyta	L	Autophagy-related protein	-	GO:0000045,GO:0000407,GO:0000422,GO:0003674,GO:0005488,GO:0005543,GO:0005575,GO:0005622,GO:0005623,GO:0005737,GO:0005829,GO:0006464,GO:0006497,GO:0006807,GO:0006914,GO:0006996,GO:0007005,GO:0007033,GO:0008104,GO:0008150,GO:0008152,GO:0008289,GO:0009056,GO:0009058,GO:0009059,GO:0009987,GO:0016020,GO:0016043,GO:0016236,GO:0019538,GO:0019898,GO:0022411,GO:0022607,GO:0032266,GO:0033036,GO:0034045,GO:…	-	ko:K17908	ko04136,ko04138,ko04140,map04136,map04138,map04140	-	-	-	ko00000,ko00001,ko02000,ko03029,ko04131	9.A.15.1	-	-	-
evm.model.Chr1.1147	3988.XP_002523160.1	1.11e-217	619	COG0277@1|root,2QWJC@2759|Eukaryota,37TBD@33090|Viridiplantae,3GFYX@35493|Streptophyta,4JF0Z@91835|fabids	35493|Streptophyta	C	Belongs to the oxygen-dependent FAD-linked oxidoreductase family	-	-	1.1.1.195	ko:K22395	ko00940,ko01100,ko01110,map00940,map01100,map01110	-	R02593,R03918,R06570,R07437	RC00649	ko00000,ko00001,ko01000	-	-	-	BBE,FAD_binding_4
evm.model.Chr1.1148	3983.cassava4.1_017545m	7.05e-61	193	KOG0800@1|root,KOG0800@2759|Eukaryota,37WER@33090|Viridiplantae,3GK8V@35493|Streptophyta,4JQMA@91835|fabids	35493|Streptophyta	O	RING-H2 finger protein	-	GO:0003674,GO:0003824,GO:0004842,GO:0006464,GO:0006508,GO:0006511,GO:0006807,GO:0008150,GO:0008152,GO:0009056,GO:0009057,GO:0009987,GO:0010033,GO:0010200,GO:0010243,GO:0010498,GO:0016567,GO:0016740,GO:0019538,GO:0019787,GO:0019941,GO:0030163,GO:0032446,GO:0036211,GO:0042221,GO:0042493,GO:0043161,GO:0043170,GO:0043412,GO:0043632,GO:0044237,GO:0044238,GO:0044248,GO:0044257,GO:0044260,GO:0044265,GO:…	2.3.2.27	ko:K19041	-	-	-	-	ko00000,ko01000,ko04121	-	-	-	zf-RING_2
evm.model.Chr1.1149	3983.cassava4.1_007045m	1.23e-172	502	KOG1192@1|root,KOG1192@2759|Eukaryota,37R2D@33090|Viridiplantae,3GDER@35493|Streptophyta,4JS8R@91835|fabids	35493|Streptophyta	CG	Belongs to the UDP-glycosyltransferase family	-	GO:0003674,GO:0003824,GO:0005575,GO:0005622,GO:0005623,GO:0008194,GO:0016740,GO:0016757,GO:0016758,GO:0035251,GO:0043226,GO:0043227,GO:0043229,GO:0043231,GO:0044424,GO:0044464,GO:0046527,GO:0080043,GO:0080044	-	-	-	-	-	-	-	-	-	-	UDPGT
evm.model.Chr1.115	3694.POPTR_0015s11200.1	4.11e-115	341	COG1028@1|root,KOG1205@2759|Eukaryota,37YDK@33090|Viridiplantae,3GN6X@35493|Streptophyta,4JRJ2@91835|fabids	35493|Streptophyta	Q	Belongs to the short-chain dehydrogenases reductases (SDR) family	-	-	1.1.1.146	ko:K22418	-	-	-	-	ko00000,ko01000	-	-	-	adh_short
evm.model.Chr1.1150	3983.cassava4.1_011828m	7.89e-70	227	2C3S4@1|root,2S2UB@2759|Eukaryota,37VKY@33090|Viridiplantae,3GI89@35493|Streptophyta,4JUBS@91835|fabids	35493|Streptophyta	-	-	-	-	-	-	-	-	-	-	-	-	-	-	-
evm.model.Chr1.1151	3983.cassava4.1_011828m	5.69e-73	235	2C3S4@1|root,2S2UB@2759|Eukaryota,37VKY@33090|Viridiplantae,3GI89@35493|Streptophyta,4JUBS@91835|fabids	35493|Streptophyta	-	-	-	-	-	-	-	-	-	-	-	-	-	-	-
evm.model.Chr1.1152	3988.XP_002534461.1	5.53e-52	168	COG1720@1|root,KOG2942@2759|Eukaryota,37W76@33090|Viridiplantae,3GJCU@35493|Streptophyta,4JQTI@91835|fabids	35493|Streptophyta	S	tRNA (adenine-N6-)-methyltransferase activity	-	-	-	-	-	-	-	-	-	-	-	-	Chloroa_b-bind
evm.model.Chr1.1153	102107.XP_008223545.1	0	1004	COG1877@1|root,KOG1050@2759|Eukaryota,37NGG@33090|Viridiplantae,3G801@35493|Streptophyta,4JTDF@91835|fabids	35493|Streptophyta	G	Glycosyltransferase family 20	-	GO:0003674,GO:0003824,GO:0005575,GO:0005622,GO:0005623,GO:0005737,GO:0005739,GO:0005829,GO:0005975,GO:0005984,GO:0005991,GO:0005992,GO:0006793,GO:0006796,GO:0006950,GO:0008150,GO:0008152,GO:0009058,GO:0009311,GO:0009312,GO:0009987,GO:0016051,GO:0016311,GO:0016787,GO:0016788,GO:0016791,GO:0033554,GO:0034637,GO:0042578,GO:0043226,GO:0043227,GO:0043229,GO:0043231,GO:0044237,GO:0044238,GO:0044249,GO:…	2.4.1.15,3.1.3.12	ko:K16055	ko00500,ko01100,map00500,map01100	-	R02737,R02778	RC00005,RC00017,RC00049,RC02748	ko00000,ko00001,ko01000,ko01003	-	GT20	-	Glyco_transf_20,Trehalose_PPase
evm.model.Chr1.1154	3641.EOY31625	0	1108	KOG0498@1|root,KOG0498@2759|Eukaryota,37M4X@33090|Viridiplantae,3GCEZ@35493|Streptophyta	35493|Streptophyta	P	cyclic nucleotide-gated ion channel	-	GO:0003674,GO:0005215,GO:0005216,GO:0005244,GO:0005249,GO:0005261,GO:0005267,GO:0005575,GO:0005623,GO:0005886,GO:0005887,GO:0006810,GO:0006811,GO:0006812,GO:0006813,GO:0008150,GO:0008324,GO:0009987,GO:0015075,GO:0015077,GO:0015079,GO:0015267,GO:0015318,GO:0015672,GO:0016020,GO:0016021,GO:0022803,GO:0022832,GO:0022836,GO:0022838,GO:0022839,GO:0022843,GO:0022857,GO:0022890,GO:0030001,GO:0031224,GO:…	-	ko:K05391	ko04626,map04626	-	-	-	ko00000,ko00001,ko04040	1.A.1.5	-	-	Ion_trans,cNMP_binding
evm.model.Chr1.1155_evm.model.Chr1.1156	3988.XP_002533181.1	1.43e-301	837	COG0201@1|root,2QSNV@2759|Eukaryota,37IYK@33090|Viridiplantae,3GBDH@35493|Streptophyta,4JF4W@91835|fabids	35493|Streptophyta	U	Preprotein translocase subunit SCY1	-	GO:0005575,GO:0005622,GO:0005623,GO:0005737,GO:0006996,GO:0008150,GO:0009507,GO:0009534,GO:0009535,GO:0009536,GO:0009579,GO:0009657,GO:0009668,GO:0009987,GO:0010027,GO:0016020,GO:0016043,GO:0031976,GO:0031984,GO:0034357,GO:0042651,GO:0043226,GO:0043227,GO:0043229,GO:0043231,GO:0044422,GO:0044424,GO:0044434,GO:0044435,GO:0044436,GO:0044444,GO:0044446,GO:0044464,GO:0055035,GO:0061024,GO:0071840	-	ko:K10956	ko03060,ko04141,ko04145,ko05110,map03060,map04141,map04145,map05110	M00401	-	-	ko00000,ko00001,ko00002,ko02044	3.A.5.4,3.A.5.8,3.A.5.9	-	-	SecY
evm.model.Chr1.1157	3988.XP_002528011.1	1.39e-179	513	KOG2846@1|root,KOG2846@2759|Eukaryota,37RA5@33090|Viridiplantae,3GB8A@35493|Streptophyta,4JGYS@91835|fabids	35493|Streptophyta	S	Predicted integral membrane zinc-ribbon metal-binding protein	-	GO:0005575,GO:0005622,GO:0005623,GO:0005737,GO:0005783,GO:0006996,GO:0007029,GO:0008150,GO:0009987,GO:0010256,GO:0012505,GO:0016043,GO:0031984,GO:0043226,GO:0043227,GO:0043229,GO:0043231,GO:0044422,GO:0044424,GO:0044432,GO:0044444,GO:0044446,GO:0044464,GO:0071782,GO:0071786,GO:0071840,GO:0098827	-	-	-	-	-	-	-	-	-	-	zinc_ribbon_10
evm.model.Chr1.1158	3988.XP_002519394.1	0	1181	28N96@1|root,2QUUK@2759|Eukaryota,37N4F@33090|Viridiplantae,3GCGT@35493|Streptophyta,4JE34@91835|fabids	35493|Streptophyta	G	Endoglucanase	-	GO:0000226,GO:0000271,GO:0000902,GO:0003674,GO:0003824,GO:0004553,GO:0005575,GO:0005622,GO:0005623,GO:0005737,GO:0005768,GO:0005769,GO:0005794,GO:0005802,GO:0005886,GO:0005975,GO:0005976,GO:0006073,GO:0006950,GO:0006970,GO:0006972,GO:0006996,GO:0007010,GO:0007017,GO:0007275,GO:0008150,GO:0008152,GO:0008810,GO:0009058,GO:0009059,GO:0009250,GO:0009504,GO:0009628,GO:0009651,GO:0009653,GO:0009719,GO:…	3.2.1.4	ko:K01179	ko00500,ko01100,map00500,map01100	-	R06200,R11307,R11308	-	ko00000,ko00001,ko01000	-	GH5,GH9	-	Glyco_hydro_9,Mlo
evm.model.Chr1.1159	57918.XP_004301590.1	1.93e-259	741	KOG0039@1|root,KOG0039@2759|Eukaryota,37IDX@33090|Viridiplantae,3G7E7@35493|Streptophyta,4JKVV@91835|fabids	35493|Streptophyta	PQ	Ferric reduction oxidase	-	-	1.16.1.7	ko:K00521	-	-	-	-	ko00000,ko01000	-	-	-	FAD_binding_8,Ferric_reduct,NAD_binding_6
evm.model.Chr1.116	225117.XP_009359394.1	2.66e-105	317	COG1028@1|root,KOG1205@2759|Eukaryota,37YDK@33090|Viridiplantae,3GN6X@35493|Streptophyta,4JRJ2@91835|fabids	35493|Streptophyta	Q	Belongs to the short-chain dehydrogenases reductases (SDR) family	-	-	1.1.1.146	ko:K22418	-	-	-	-	ko00000,ko01000	-	-	-	adh_short
evm.model.Chr1.1160	57918.XP_004301590.1	1.26e-255	732	KOG0039@1|root,KOG0039@2759|Eukaryota,37IDX@33090|Viridiplantae,3G7E7@35493|Streptophyta,4JKVV@91835|fabids	35493|Streptophyta	PQ	Ferric reduction oxidase	-	-	1.16.1.7	ko:K00521	-	-	-	-	ko00000,ko01000	-	-	-	FAD_binding_8,Ferric_reduct,NAD_binding_6
evm.model.Chr1.1161	3988.XP_002515795.1	0	974	KOG0155@1|root,KOG0155@2759|Eukaryota,37S7A@33090|Viridiplantae,3GAXZ@35493|Streptophyta,4JGQ4@91835|fabids	35493|Streptophyta	K	pre-mRNA-processing protein	-	GO:0000122,GO:0001085,GO:0001103,GO:0003674,GO:0003712,GO:0003713,GO:0003714,GO:0005488,GO:0005515,GO:0005575,GO:0005622,GO:0005623,GO:0005634,GO:0005654,GO:0006139,GO:0006351,GO:0006355,GO:0006357,GO:0006366,GO:0006725,GO:0006807,GO:0008134,GO:0008150,GO:0008152,GO:0009058,GO:0009059,GO:0009889,GO:0009890,GO:0009891,GO:0009892,GO:0009893,GO:0009987,GO:0010467,GO:0010468,GO:0010556,GO:0010557,GO:…	-	ko:K12824	ko03040,ko04212,map03040,map04212	-	-	-	ko00000,ko00001,ko03041	-	-	-	FF,WW
evm.model.Chr1.1162	3983.cassava4.1_017134m	2.23e-47	160	2AK3B@1|root,2RZ8J@2759|Eukaryota,37UIJ@33090|Viridiplantae,3GIR1@35493|Streptophyta,4JPQN@91835|fabids	35493|Streptophyta	-	-	-	-	-	-	-	-	-	-	-	-	-	-	-
evm.model.Chr1.1163	3983.cassava4.1_028586m	1.76e-190	589	KOG4197@1|root,KOG4197@2759|Eukaryota,37QVI@33090|Viridiplantae,3G7UG@35493|Streptophyta,4JJNX@91835|fabids	35493|Streptophyta	S	Pentatricopeptide repeat-containing protein	-	GO:0003674,GO:0003676,GO:0003723,GO:0003824,GO:0004518,GO:0004519,GO:0005488,GO:0005575,GO:0005622,GO:0005623,GO:0006139,GO:0006725,GO:0006807,GO:0008150,GO:0008152,GO:0009451,GO:0009987,GO:0016070,GO:0016787,GO:0016788,GO:0034641,GO:0043170,GO:0043226,GO:0043227,GO:0043229,GO:0043231,GO:0043412,GO:0044237,GO:0044238,GO:0044424,GO:0044464,GO:0046483,GO:0071704,GO:0090304,GO:0090305,GO:0097159,GO:…	-	-	-	-	-	-	-	-	-	-	PPR,PPR_1,PPR_2,PPR_3
evm.model.Chr1.1164	3983.cassava4.1_015623m	1.14e-133	381	COG0625@1|root,KOG0868@2759|Eukaryota,37R8D@33090|Viridiplantae,3GD1G@35493|Streptophyta,4JGVV@91835|fabids	35493|Streptophyta	O	Glutathione S-transferase zeta	GSTZ1	GO:0003674,GO:0003824,GO:0005575,GO:0005622,GO:0005623,GO:0005737,GO:0005829,GO:0006082,GO:0006725,GO:0008150,GO:0008152,GO:0009056,GO:0009404,GO:0009407,GO:0009636,GO:0009987,GO:0016034,GO:0016054,GO:0016853,GO:0016859,GO:0018958,GO:0019336,GO:0019439,GO:0019748,GO:0019752,GO:0032787,GO:0042221,GO:0043436,GO:0044237,GO:0044248,GO:0044281,GO:0044282,GO:0044424,GO:0044444,GO:0044464,GO:0046395,GO:…	5.2.1.2	ko:K01800	ko00350,ko00643,ko01100,ko01120,map00350,map00643,map01100,map01120	M00044	R03181	RC00867	ko00000,ko00001,ko00002,ko01000	-	-	-	GST_C,GST_C_2,GST_C_3,GST_N,GST_N_3
evm.model.Chr1.1166.6.6486a0ff	29760.VIT_12s0035g02150.t01	1.94e-252	724	KOG0039@1|root,KOG0039@2759|Eukaryota,37IDX@33090|Viridiplantae,3G7E7@35493|Streptophyta	35493|Streptophyta	PQ	Ferric reduction oxidase 7	-	GO:0000293,GO:0003674,GO:0003824,GO:0005575,GO:0005622,GO:0005623,GO:0005737,GO:0005886,GO:0006091,GO:0008150,GO:0008152,GO:0009314,GO:0009416,GO:0009507,GO:0009536,GO:0009628,GO:0009767,GO:0009987,GO:0015979,GO:0016020,GO:0016491,GO:0016722,GO:0016723,GO:0019684,GO:0022900,GO:0043226,GO:0043227,GO:0043229,GO:0043231,GO:0044237,GO:0044424,GO:0044444,GO:0044464,GO:0050896,GO:0055114,GO:0071944	1.16.1.7	ko:K00521	-	-	-	-	ko00000,ko01000	-	-	-	FAD_binding_8,Ferric_reduct,NAD_binding_6
evm.model.Chr1.1167	3983.cassava4.1_032711m	1.94e-202	578	KOG2183@1|root,KOG2183@2759|Eukaryota,37Y0V@33090|Viridiplantae,3GFTE@35493|Streptophyta	35493|Streptophyta	O	Serine carboxypeptidase S28	-	-	3.4.16.2	ko:K01285	ko04614,ko04974,map04614,map04974	-	-	-	ko00000,ko00001,ko01000,ko01002	-	-	-	Peptidase_S28
evm.model.Chr1.1168.1.6486a0ff	3983.cassava4.1_015644m	2.5e-104	308	KOG4813@1|root,KOG4813@2759|Eukaryota,37T5P@33090|Viridiplantae,3GFQB@35493|Streptophyta,4JJKE@91835|fabids	35493|Streptophyta	J	component of the eukaryotic translation initiation factor 3 (eIF-3) complex, which is involved in protein synthesis of a specialized repertoire of mRNAs and, together with other initiation factors, stimulates binding of mRNA and methionyl-tRNAi to the 40S ribosome. The eIF-3 complex specifically targets and initiates translation of a subset of mRNAs involved in cell proliferation	-	-	-	ko:K03245	ko03013,map03013	-	-	-	ko00000,ko00001,ko03009,ko03012	-	-	-	eIF3_subunit
evm.model.Chr1.1169	3988.XP_002519384.1	2.55e-180	519	2CN7D@1|root,2QUBQ@2759|Eukaryota,37SPM@33090|Viridiplantae,3G8HC@35493|Streptophyta,4JFNM@91835|fabids	35493|Streptophyta	-	-	-	-	-	-	-	-	-	-	-	-	-	-	HhH-GPD
evm.model.Chr1.117	3983.cassava4.1_027482m	1.91e-148	430	COG1028@1|root,KOG1205@2759|Eukaryota,37IE5@33090|Viridiplantae,3GCVE@35493|Streptophyta,4JMFQ@91835|fabids	35493|Streptophyta	Q	Belongs to the short-chain dehydrogenases reductases (SDR) family	-	-	1.1.1.146	ko:K22418	-	-	-	-	ko00000,ko01000	-	-	-	adh_short
evm.model.Chr1.1170	3988.XP_002522812.1	5.41e-189	548	28MUD@1|root,2QUCN@2759|Eukaryota,37ICK@33090|Viridiplantae,3GA96@35493|Streptophyta	35493|Streptophyta	S	synthase	-	GO:0003674,GO:0003824,GO:0006629,GO:0006720,GO:0008150,GO:0008152,GO:0008299,GO:0008610,GO:0009058,GO:0009987,GO:0010333,GO:0010334,GO:0016829,GO:0016835,GO:0016838,GO:0042214,GO:0044237,GO:0044238,GO:0044249,GO:0044255,GO:0046246,GO:0047461,GO:0051761,GO:0051762,GO:0071704,GO:1901360,GO:1901362,GO:1901576,GO:1901926,GO:1901928	4.2.3.13,4.2.3.133,4.2.3.75	ko:K15803,ko:K22065	ko00909,ko01100,ko01110,map00909,map01100,map01110	-	R02311,R07648	RC02425,RC02772	ko00000,ko00001,ko01000	-	-	-	Terpene_synth,Terpene_synth_C
evm.model.Chr1.1171	3694.POPTR_0011s13430.1	3.3e-178	516	COG2124@1|root,KOG0156@2759|Eukaryota,37QA7@33090|Viridiplantae,3GDM1@35493|Streptophyta,4JRBK@91835|fabids	35493|Streptophyta	Q	Cytochrome p450	-	-	1.14.14.19,1.14.14.32	ko:K00512,ko:K17854	ko00140,ko01100,ko04913,ko04917,ko04927,ko04934,map00140,map01100,map04913,map04917,map04927,map04934	M00109,M00110	R02211,R03783,R04852,R04853,R08517,R08518	RC00607,RC00660,RC00923,RC01222	ko00000,ko00001,ko00002,ko00199,ko01000	-	-	-	p450
evm.model.Chr1.1172	3988.XP_002522812.1	2.1e-191	554	28MUD@1|root,2QUCN@2759|Eukaryota,37ICK@33090|Viridiplantae,3GA96@35493|Streptophyta	35493|Streptophyta	S	synthase	-	GO:0003674,GO:0003824,GO:0006629,GO:0006720,GO:0008150,GO:0008152,GO:0008299,GO:0008610,GO:0009058,GO:0009987,GO:0010333,GO:0010334,GO:0016829,GO:0016835,GO:0016838,GO:0042214,GO:0044237,GO:0044238,GO:0044249,GO:0044255,GO:0046246,GO:0047461,GO:0051761,GO:0051762,GO:0071704,GO:1901360,GO:1901362,GO:1901576,GO:1901926,GO:1901928	4.2.3.13,4.2.3.133,4.2.3.75	ko:K15803,ko:K22065	ko00909,ko01100,ko01110,map00909,map01100,map01110	-	R02311,R07648	RC02425,RC02772	ko00000,ko00001,ko01000	-	-	-	Terpene_synth,Terpene_synth_C
evm.model.Chr1.1173	3988.XP_002519377.1	3.47e-196	548	COG0451@1|root,KOG1502@2759|Eukaryota,37IPR@33090|Viridiplantae,3GBU2@35493|Streptophyta,4JEXV@91835|fabids	35493|Streptophyta	V	Cinnamoyl-CoA reductase	-	-	-	-	-	-	-	-	-	-	-	-	Epimerase
evm.model.Chr1.1174	3983.cassava4.1_023879m	1.53e-14	85.1	COG4886@1|root,KOG0619@2759|Eukaryota,37MYZ@33090|Viridiplantae,3G8G8@35493|Streptophyta	35493|Streptophyta	A	LRR receptor-like serine threonine-protein kinase	-	-	-	-	-	-	-	-	-	-	-	-	LRRNT_2,LRR_1,LRR_4,LRR_6,LRR_8
evm.model.Chr1.1175	3988.XP_002519372.1	1.1e-154	441	COG0056@1|root,KOG1632@1|root,KOG1353@2759|Eukaryota,KOG1632@2759|Eukaryota,37I3F@33090|Viridiplantae,3GDZ3@35493|Streptophyta,4JFZZ@91835|fabids	35493|Streptophyta	C	Phd finger protein	-	GO:0003674,GO:0003676,GO:0003677,GO:0005488,GO:0006417,GO:0006950,GO:0006970,GO:0008150,GO:0009628,GO:0009651,GO:0009889,GO:0009891,GO:0009893,GO:0009987,GO:0010468,GO:0010556,GO:0010557,GO:0010604,GO:0010608,GO:0010628,GO:0019222,GO:0031323,GO:0031325,GO:0031326,GO:0031328,GO:0032268,GO:0032270,GO:0033554,GO:0034248,GO:0034250,GO:0045727,GO:0048518,GO:0048522,GO:0050789,GO:0050794,GO:0050896,GO:…	-	-	-	-	-	-	-	-	-	-	Alfin,PHD
evm.model.Chr1.1176	3983.cassava4.1_021437m	4.58e-175	511	28MUD@1|root,2QUCN@2759|Eukaryota,37ICK@33090|Viridiplantae,3GA96@35493|Streptophyta,4JM5K@91835|fabids	35493|Streptophyta	S	(-)-germacrene D synthase-like	-	GO:0003674,GO:0003824,GO:0005575,GO:0005622,GO:0005623,GO:0005737,GO:0005777,GO:0005911,GO:0006629,GO:0006644,GO:0006714,GO:0006720,GO:0006721,GO:0006793,GO:0006796,GO:0006950,GO:0008150,GO:0008152,GO:0008299,GO:0008300,GO:0008610,GO:0009056,GO:0009058,GO:0009395,GO:0009506,GO:0009605,GO:0009607,GO:0009611,GO:0009975,GO:0009987,GO:0010333,GO:0010334,GO:0016042,GO:0016106,GO:0016114,GO:0016115,GO:…	4.2.3.104,4.2.3.21,4.2.3.40,4.2.3.57,4.2.3.69,4.2.3.75,4.2.3.78,4.2.3.79,4.2.3.88	ko:K14182,ko:K14184,ko:K15795,ko:K15799,ko:K15803,ko:K18117	ko00909,ko01100,ko01110,map00909,map01100,map01110	-	R06523,R07648,R08373,R08541,R09614,R09620,R10598,R10599	RC01547,RC02179,RC02180,RC02425,RC02581,RC02777,RC03207,RC03208	ko00000,ko00001,ko01000	-	-	-	Terpene_synth,Terpene_synth_C
evm.model.Chr1.1177	3694.POPTR_0006s06000.1	1.37e-116	385	COG4886@1|root,KOG0619@2759|Eukaryota,37MYZ@33090|Viridiplantae,3G8G8@35493|Streptophyta,4JS56@91835|fabids	35493|Streptophyta	S	Encoded by	-	-	-	-	-	-	-	-	-	-	-	-	LRRNT_2,LRR_1,LRR_6,LRR_8
evm.model.Chr1.1178	3694.POPTR_0223s00210.1	7.83e-120	394	COG4886@1|root,KOG0619@2759|Eukaryota,37MYZ@33090|Viridiplantae,3G8G8@35493|Streptophyta,4JS56@91835|fabids	35493|Streptophyta	S	Encoded by	-	-	-	-	-	-	-	-	-	-	-	-	LRRNT_2,LRR_1,LRR_6,LRR_8
evm.model.Chr1.1179	3988.XP_002533665.1	3.47e-85	291	COG4886@1|root,KOG0619@2759|Eukaryota,37MYZ@33090|Viridiplantae,3G8G8@35493|Streptophyta,4JS56@91835|fabids	35493|Streptophyta	S	Encoded by	-	-	-	-	-	-	-	-	-	-	-	-	LRRNT_2,LRR_1,LRR_4,LRR_6,LRR_8
evm.model.Chr1.118	3983.cassava4.1_026881m	6.11e-231	660	2CM7N@1|root,2QPJ3@2759|Eukaryota,37J80@33090|Viridiplantae,3GBWY@35493|Streptophyta,4JN6C@91835|fabids	35493|Streptophyta	S	recQ-mediated genome instability protein	RMI1	GO:0000003,GO:0000280,GO:0000712,GO:0006139,GO:0006259,GO:0006310,GO:0006725,GO:0006807,GO:0006996,GO:0007049,GO:0007059,GO:0007127,GO:0007131,GO:0008150,GO:0008152,GO:0009987,GO:0016043,GO:0022402,GO:0022414,GO:0034641,GO:0035825,GO:0043170,GO:0044237,GO:0044238,GO:0044260,GO:0045132,GO:0046483,GO:0048285,GO:0051304,GO:0051307,GO:0051321,GO:0061982,GO:0071704,GO:0071840,GO:0090304,GO:0098813,GO:…	-	ko:K10990	ko03460,map03460	M00414	-	-	ko00000,ko00001,ko00002,ko03400	-	-	-	RMI1_C,RMI1_N
evm.model.Chr1.1180	3983.cassava4.1_032074m	2.16e-221	625	COG3320@1|root,KOG1221@2759|Eukaryota,37IRY@33090|Viridiplantae,3G7T7@35493|Streptophyta,4JNFM@91835|fabids	35493|Streptophyta	I	Catalyzes the reduction of fatty acyl-CoA to fatty alcohols	-	GO:0003674,GO:0003824,GO:0005575,GO:0005622,GO:0005623,GO:0005737,GO:0005886,GO:0006139,GO:0006163,GO:0006637,GO:0006725,GO:0006732,GO:0006753,GO:0006790,GO:0006793,GO:0006796,GO:0006807,GO:0006950,GO:0006970,GO:0008150,GO:0008152,GO:0009058,GO:0009117,GO:0009150,GO:0009259,GO:0009507,GO:0009536,GO:0009611,GO:0009628,GO:0009651,GO:0009698,GO:0009699,GO:0009987,GO:0010345,GO:0016020,GO:0016491,GO:…	1.2.1.84	ko:K13356	ko00073,ko04146,ko04212,map00073,map04146,map04212	-	R09470	RC00004	ko00000,ko00001,ko01000	-	-	-	NAD_binding_4,Sterile
evm.model.Chr1.1181	3983.cassava4.1_025772m	3.67e-28	123	COG4886@1|root,KOG0619@2759|Eukaryota,37MYZ@33090|Viridiplantae,3G8G8@35493|Streptophyta	35493|Streptophyta	A	LRR receptor-like serine threonine-protein kinase	-	-	-	-	-	-	-	-	-	-	-	-	LRRNT_2,LRR_1,LRR_4,LRR_6,LRR_8
evm.model.Chr1.1182	3983.cassava4.1_032304m	5.56e-36	152	COG4886@1|root,KOG0619@2759|Eukaryota,37MYZ@33090|Viridiplantae,3G8G8@35493|Streptophyta,4JS56@91835|fabids	35493|Streptophyta	S	Encoded by	-	-	-	-	-	-	-	-	-	-	-	-	LRRNT_2,LRR_1,LRR_4,LRR_6,LRR_8
evm.model.Chr1.1183	3694.POPTR_0223s00210.1	1.04e-102	348	COG4886@1|root,KOG0619@2759|Eukaryota,37MYZ@33090|Viridiplantae,3G8G8@35493|Streptophyta,4JS56@91835|fabids	35493|Streptophyta	S	Encoded by	-	-	-	-	-	-	-	-	-	-	-	-	LRRNT_2,LRR_1,LRR_6,LRR_8
evm.model.Chr1.1184.1.6486a100	3983.cassava4.1_010822m	4.88e-184	519	28JWX@1|root,2QSB5@2759|Eukaryota,37R9C@33090|Viridiplantae,3GDHB@35493|Streptophyta,4JN3W@91835|fabids	35493|Streptophyta	C	Belongs to the alternative oxidase family	AOX2	GO:0003674,GO:0003824,GO:0005575,GO:0005622,GO:0005623,GO:0005737,GO:0005739,GO:0006091,GO:0008150,GO:0008152,GO:0009060,GO:0009916,GO:0009987,GO:0010230,GO:0015980,GO:0016491,GO:0016679,GO:0016682,GO:0043226,GO:0043227,GO:0043229,GO:0043231,GO:0044237,GO:0044424,GO:0044444,GO:0044464,GO:0045333,GO:0055114	1.10.3.11	ko:K17893	-	-	R09504	RC00061	ko00000,ko01000	-	-	-	AOX
evm.model.Chr1.1185	3983.cassava4.1_000687m	0	1298	KOG0520@1|root,KOG0520@2759|Eukaryota,37PJU@33090|Viridiplantae,3GFJ6@35493|Streptophyta,4JGQJ@91835|fabids	35493|Streptophyta	O	calmodulin-binding transcription activator	-	GO:0000981,GO:0000982,GO:0001077,GO:0001101,GO:0001228,GO:0003674,GO:0003676,GO:0003677,GO:0003700,GO:0005488,GO:0005515,GO:0005516,GO:0005575,GO:0005622,GO:0005623,GO:0005634,GO:0006139,GO:0006351,GO:0006355,GO:0006357,GO:0006366,GO:0006725,GO:0006807,GO:0006950,GO:0008150,GO:0008152,GO:0009058,GO:0009059,GO:0009266,GO:0009409,GO:0009414,GO:0009415,GO:0009628,GO:0009719,GO:0009725,GO:0009733,GO:…	-	ko:K21596	-	-	-	-	ko00000,ko03000	-	-	-	Ank_2,CG-1,IQ,TIG
evm.model.Chr1.1186	3983.cassava4.1_025772m	2.9e-20	96.7	COG4886@1|root,KOG0619@2759|Eukaryota,37MYZ@33090|Viridiplantae,3G8G8@35493|Streptophyta	35493|Streptophyta	A	LRR receptor-like serine threonine-protein kinase	-	-	-	-	-	-	-	-	-	-	-	-	LRRNT_2,LRR_1,LRR_4,LRR_6,LRR_8
evm.model.Chr1.1187	3988.XP_002534281.1	4.81e-42	159	COG4886@1|root,KOG0619@2759|Eukaryota,37MYZ@33090|Viridiplantae,3G8G8@35493|Streptophyta	35493|Streptophyta	A	LRR receptor-like serine threonine-protein kinase	-	-	-	-	-	-	-	-	-	-	-	-	LRRNT_2,LRR_1,LRR_4,LRR_6,LRR_8
evm.model.Chr1.1188	3702.AT1G14450.1	2.05e-36	127	2DZXM@1|root,2S7DZ@2759|Eukaryota,37WW4@33090|Viridiplantae,3GM1M@35493|Streptophyta	35493|Streptophyta	S	NADH dehydrogenase ubiquinone 1 beta subcomplex subunit	-	GO:0005575,GO:0005622,GO:0005623,GO:0005737,GO:0005739,GO:0005740,GO:0005743,GO:0005746,GO:0005747,GO:0008150,GO:0008152,GO:0009853,GO:0009987,GO:0016020,GO:0019866,GO:0030964,GO:0031090,GO:0031966,GO:0031967,GO:0031975,GO:0032991,GO:0043094,GO:0043226,GO:0043227,GO:0043229,GO:0043231,GO:0044237,GO:0044422,GO:0044424,GO:0044425,GO:0044429,GO:0044444,GO:0044446,GO:0044455,GO:0044464,GO:0045271,GO:…	-	-	-	-	-	-	-	-	-	-	NDUF_B12
evm.model.Chr1.1189	3988.XP_002533665.1	1.57e-89	301	COG4886@1|root,KOG0619@2759|Eukaryota,37MYZ@33090|Viridiplantae,3G8G8@35493|Streptophyta,4JS56@91835|fabids	35493|Streptophyta	S	Encoded by	-	-	-	-	-	-	-	-	-	-	-	-	LRRNT_2,LRR_1,LRR_4,LRR_6,LRR_8
evm.model.Chr1.119.1.6486a0f7	3983.cassava4.1_004266m	6.86e-136	414	KOG2266@1|root,KOG2266@2759|Eukaryota,37P69@33090|Viridiplantae,3GHB5@35493|Streptophyta,4JG7F@91835|fabids	35493|Streptophyta	B	DEK C terminal domain	-	-	-	ko:K17046	-	-	-	-	ko00000,ko03036	-	-	-	DEK_C
evm.model.Chr1.1190	3983.cassava4.1_003793m	2.14e-293	816	COG0130@1|root,KOG2529@2759|Eukaryota,37JSV@33090|Viridiplantae,3GDKJ@35493|Streptophyta,4JK5R@91835|fabids	35493|Streptophyta	J	H ACA ribonucleoprotein complex subunit	-	GO:0000154,GO:0000495,GO:0001522,GO:0003674,GO:0003824,GO:0005575,GO:0005622,GO:0005623,GO:0005634,GO:0005730,GO:0005732,GO:0005737,GO:0005829,GO:0005911,GO:0006139,GO:0006364,GO:0006396,GO:0006725,GO:0006807,GO:0008150,GO:0008152,GO:0009451,GO:0009506,GO:0009982,GO:0009987,GO:0010467,GO:0016070,GO:0016071,GO:0016072,GO:0016073,GO:0016074,GO:0016556,GO:0016853,GO:0016866,GO:0022613,GO:0030054,GO:…	-	ko:K11131	ko03008,map03008	M00425	-	-	ko00000,ko00001,ko00002,ko01000,ko03009,ko03032	-	-	-	DKCLD,PUA,TruB_C_2,TruB_N
evm.model.Chr1.1191	3983.cassava4.1_002254m	9.8e-200	578	COG1404@1|root,2QRTY@2759|Eukaryota,37KNX@33090|Viridiplantae,3GBU8@35493|Streptophyta,4JIZ1@91835|fabids	35493|Streptophyta	O	subtilisin-like	-	GO:0003674,GO:0003824,GO:0004175,GO:0004252,GO:0005575,GO:0005618,GO:0005622,GO:0005623,GO:0005737,GO:0005794,GO:0005911,GO:0006508,GO:0006807,GO:0008150,GO:0008152,GO:0008233,GO:0008236,GO:0009505,GO:0009506,GO:0012505,GO:0016787,GO:0017171,GO:0019538,GO:0030054,GO:0030312,GO:0043170,GO:0043226,GO:0043227,GO:0043229,GO:0043231,GO:0044238,GO:0044424,GO:0044444,GO:0044464,GO:0055044,GO:0070011,GO:…	-	-	-	-	-	-	-	-	-	-	Inhibitor_I9,PA,Peptidase_S8
evm.model.Chr1.1192	3983.cassava4.1_002254m	1.62e-82	268	COG1404@1|root,2QRTY@2759|Eukaryota,37KNX@33090|Viridiplantae,3GBU8@35493|Streptophyta,4JIZ1@91835|fabids	35493|Streptophyta	O	subtilisin-like	-	GO:0003674,GO:0003824,GO:0004175,GO:0004252,GO:0005575,GO:0005618,GO:0005622,GO:0005623,GO:0005737,GO:0005794,GO:0005911,GO:0006508,GO:0006807,GO:0008150,GO:0008152,GO:0008233,GO:0008236,GO:0009505,GO:0009506,GO:0012505,GO:0016787,GO:0017171,GO:0019538,GO:0030054,GO:0030312,GO:0043170,GO:0043226,GO:0043227,GO:0043229,GO:0043231,GO:0044238,GO:0044424,GO:0044444,GO:0044464,GO:0055044,GO:0070011,GO:…	-	-	-	-	-	-	-	-	-	-	Inhibitor_I9,PA,Peptidase_S8
evm.model.Chr1.1193_evm.model.Chr1.1194	3983.cassava4.1_002254m	0	900	COG1404@1|root,2QRTY@2759|Eukaryota,37KNX@33090|Viridiplantae,3GBU8@35493|Streptophyta,4JIZ1@91835|fabids	35493|Streptophyta	O	subtilisin-like	-	GO:0003674,GO:0003824,GO:0004175,GO:0004252,GO:0005575,GO:0005618,GO:0005622,GO:0005623,GO:0005737,GO:0005794,GO:0005911,GO:0006508,GO:0006807,GO:0008150,GO:0008152,GO:0008233,GO:0008236,GO:0009505,GO:0009506,GO:0012505,GO:0016787,GO:0017171,GO:0019538,GO:0030054,GO:0030312,GO:0043170,GO:0043226,GO:0043227,GO:0043229,GO:0043231,GO:0044238,GO:0044424,GO:0044444,GO:0044464,GO:0055044,GO:0070011,GO:…	-	-	-	-	-	-	-	-	-	-	Inhibitor_I9,PA,Peptidase_S8
evm.model.Chr1.1195	3694.POPTR_0223s00210.1	3.83e-121	399	COG4886@1|root,KOG0619@2759|Eukaryota,37MYZ@33090|Viridiplantae,3G8G8@35493|Streptophyta,4JS56@91835|fabids	35493|Streptophyta	S	Encoded by	-	-	-	-	-	-	-	-	-	-	-	-	LRRNT_2,LRR_1,LRR_6,LRR_8
evm.model.Chr1.1196	3988.XP_002522762.1	1.77e-122	368	COG2124@1|root,KOG0156@2759|Eukaryota,37QA7@33090|Viridiplantae,3GDM1@35493|Streptophyta,4JRBK@91835|fabids	35493|Streptophyta	Q	Cytochrome p450	-	-	1.14.14.19,1.14.14.32	ko:K00512,ko:K17854	ko00140,ko01100,ko04913,ko04917,ko04927,ko04934,map00140,map01100,map04913,map04917,map04927,map04934	M00109,M00110	R02211,R03783,R04852,R04853,R08517,R08518	RC00607,RC00660,RC00923,RC01222	ko00000,ko00001,ko00002,ko00199,ko01000	-	-	-	p450
evm.model.Chr1.1197	3983.cassava4.1_025319m	1.12e-133	402	28MUD@1|root,2QUCN@2759|Eukaryota,37ICK@33090|Viridiplantae,3GA96@35493|Streptophyta,4JM5K@91835|fabids	35493|Streptophyta	S	(-)-germacrene D synthase-like	-	GO:0003674,GO:0003824,GO:0005575,GO:0005622,GO:0005623,GO:0005737,GO:0005777,GO:0005911,GO:0006629,GO:0006644,GO:0006714,GO:0006720,GO:0006721,GO:0006793,GO:0006796,GO:0006950,GO:0008150,GO:0008152,GO:0008299,GO:0008300,GO:0008610,GO:0009056,GO:0009058,GO:0009395,GO:0009506,GO:0009605,GO:0009607,GO:0009611,GO:0009975,GO:0009987,GO:0010333,GO:0010334,GO:0016042,GO:0016106,GO:0016114,GO:0016115,GO:…	4.2.3.104,4.2.3.21,4.2.3.40,4.2.3.57,4.2.3.69,4.2.3.75,4.2.3.78,4.2.3.79,4.2.3.88	ko:K14182,ko:K14184,ko:K15795,ko:K15799,ko:K15803,ko:K18117	ko00909,ko01100,ko01110,map00909,map01100,map01110	-	R06523,R07648,R08373,R08541,R09614,R09620,R10598,R10599	RC01547,RC02179,RC02180,RC02425,RC02581,RC02777,RC03207,RC03208	ko00000,ko00001,ko01000	-	-	-	Terpene_synth,Terpene_synth_C
evm.model.Chr1.1198.1.6486a100	3983.cassava4.1_025319m	3.65e-139	427	28MUD@1|root,2QUCN@2759|Eukaryota,37ICK@33090|Viridiplantae,3GA96@35493|Streptophyta,4JM5K@91835|fabids	35493|Streptophyta	S	(-)-germacrene D synthase-like	-	GO:0003674,GO:0003824,GO:0005575,GO:0005622,GO:0005623,GO:0005737,GO:0005777,GO:0005911,GO:0006629,GO:0006644,GO:0006714,GO:0006720,GO:0006721,GO:0006793,GO:0006796,GO:0006950,GO:0008150,GO:0008152,GO:0008299,GO:0008300,GO:0008610,GO:0009056,GO:0009058,GO:0009395,GO:0009506,GO:0009605,GO:0009607,GO:0009611,GO:0009975,GO:0009987,GO:0010333,GO:0010334,GO:0016042,GO:0016106,GO:0016114,GO:0016115,GO:…	4.2.3.104,4.2.3.21,4.2.3.40,4.2.3.57,4.2.3.69,4.2.3.75,4.2.3.78,4.2.3.79,4.2.3.88	ko:K14182,ko:K14184,ko:K15795,ko:K15799,ko:K15803,ko:K18117	ko00909,ko01100,ko01110,map00909,map01100,map01110	-	R06523,R07648,R08373,R08541,R09614,R09620,R10598,R10599	RC01547,RC02179,RC02180,RC02425,RC02581,RC02777,RC03207,RC03208	ko00000,ko00001,ko01000	-	-	-	Terpene_synth,Terpene_synth_C
evm.model.Chr1.1199	3988.XP_002513369.1	4.24e-173	507	28MUD@1|root,2SHPY@2759|Eukaryota,37YZ9@33090|Viridiplantae,3GC29@35493|Streptophyta	35493|Streptophyta	S	Terpene synthase	-	GO:0005575,GO:0016020	4.2.3.195,4.2.3.69,4.2.3.75,4.2.3.78,4.2.3.79	ko:K15799,ko:K15803,ko:K22467	ko00909,map00909	-	R07648,R09614,R10598,R10599	RC02425,RC02581,RC03207,RC03208	ko00000,ko00001,ko01000	-	-	-	Terpene_synth,Terpene_synth_C
evm.model.Chr1.120	3983.cassava4.1_026237m	3.21e-274	754	28JQ4@1|root,2QS3E@2759|Eukaryota,37I7V@33090|Viridiplantae,3GAAV@35493|Streptophyta,4JN4T@91835|fabids	35493|Streptophyta	S	Omega-hydroxypalmitate O-feruloyl	-	GO:0000271,GO:0003674,GO:0003824,GO:0005975,GO:0005976,GO:0006082,GO:0006725,GO:0008150,GO:0008152,GO:0009058,GO:0009059,GO:0009664,GO:0009698,GO:0009699,GO:0009712,GO:0009713,GO:0009801,GO:0009802,GO:0009803,GO:0009832,GO:0009987,GO:0010345,GO:0010383,GO:0010393,GO:0016043,GO:0016051,GO:0016740,GO:0016746,GO:0016747,GO:0017144,GO:0018958,GO:0019438,GO:0019748,GO:0019752,GO:0032787,GO:0033692,GO:…	2.3.1.188	ko:K15400	ko00073,map00073	-	R09106	RC00004,RC00041	ko00000,ko00001,ko01000	-	-	-	Transferase
evm.model.Chr1.1200	29730.Gorai.012G141900.1	1.05e-71	232	KOG4207@1|root,KOG4207@2759|Eukaryota,37SMK@33090|Viridiplantae,3G8DC@35493|Streptophyta	35493|Streptophyta	A	serine arginine-rich splicing factor	-	GO:0000375,GO:0000377,GO:0000398,GO:0003674,GO:0003676,GO:0003723,GO:0003729,GO:0005488,GO:0005575,GO:0005622,GO:0005623,GO:0005634,GO:0005654,GO:0005737,GO:0005829,GO:0006139,GO:0006396,GO:0006397,GO:0006725,GO:0006807,GO:0008150,GO:0008152,GO:0008380,GO:0009987,GO:0010467,GO:0016020,GO:0016070,GO:0016071,GO:0016604,GO:0016607,GO:0031974,GO:0031981,GO:0034641,GO:0043170,GO:0043226,GO:0043227,GO:…	-	ko:K12891	ko03040,ko05168,map03040,map05168	-	-	-	ko00000,ko00001,ko03041	-	-	-	RRM_1
evm.model.Chr1.1202	3694.POPTR_0014s05480.1	8.19e-70	226	KOG1987@1|root,KOG1987@2759|Eukaryota,37MVT@33090|Viridiplantae,3GHDV@35493|Streptophyta,4JNKP@91835|fabids	35493|Streptophyta	D	meprin and TRAF homology	-	GO:0001101,GO:0003674,GO:0003824,GO:0004843,GO:0005575,GO:0005622,GO:0005623,GO:0005634,GO:0005737,GO:0005829,GO:0005911,GO:0006508,GO:0006807,GO:0007154,GO:0007165,GO:0008150,GO:0008152,GO:0008233,GO:0008234,GO:0009506,GO:0009719,GO:0009725,GO:0009753,GO:0009755,GO:0009867,GO:0009987,GO:0010033,GO:0016787,GO:0019538,GO:0019783,GO:0023052,GO:0030054,GO:0032870,GO:0036459,GO:0042221,GO:0043170,GO:…	-	-	-	-	-	-	-	-	-	-	MATH
evm.model.Chr1.1203	3694.POPTR_0014s05480.1	2.81e-83	260	KOG1987@1|root,KOG1987@2759|Eukaryota,37MVT@33090|Viridiplantae,3GHDV@35493|Streptophyta,4JNKP@91835|fabids	35493|Streptophyta	D	meprin and TRAF homology	-	GO:0001101,GO:0003674,GO:0003824,GO:0004843,GO:0005575,GO:0005622,GO:0005623,GO:0005634,GO:0005737,GO:0005829,GO:0005911,GO:0006508,GO:0006807,GO:0007154,GO:0007165,GO:0008150,GO:0008152,GO:0008233,GO:0008234,GO:0009506,GO:0009719,GO:0009725,GO:0009753,GO:0009755,GO:0009867,GO:0009987,GO:0010033,GO:0016787,GO:0019538,GO:0019783,GO:0023052,GO:0030054,GO:0032870,GO:0036459,GO:0042221,GO:0043170,GO:…	-	-	-	-	-	-	-	-	-	-	MATH
evm.model.Chr1.1204	3988.XP_002530270.1	1.34e-180	532	2CNUR@1|root,2QY4B@2759|Eukaryota,37R27@33090|Viridiplantae,3GF62@35493|Streptophyta,4JHW0@91835|fabids	35493|Streptophyta	S	isoform X1	-	-	-	-	-	-	-	-	-	-	-	-	-
evm.model.Chr1.1205	3983.cassava4.1_014909m	8.08e-113	330	28PVN@1|root,2QWIA@2759|Eukaryota,37T79@33090|Viridiplantae,3GGDN@35493|Streptophyta,4JDKU@91835|fabids	35493|Streptophyta	-	-	-	-	-	-	-	-	-	-	-	-	-	-	-
evm.model.Chr1.1206	3983.cassava4.1_017282m	9.45e-61	193	2BSZS@1|root,2S1ZN@2759|Eukaryota,37VBN@33090|Viridiplantae,3GJHZ@35493|Streptophyta,4JQB3@91835|fabids	35493|Streptophyta	S	Belongs to the plant LTP family	-	GO:0005575,GO:0005623,GO:0005886,GO:0016020,GO:0031224,GO:0031225,GO:0031226,GO:0044425,GO:0044459,GO:0044464,GO:0046658,GO:0071944	-	-	-	-	-	-	-	-	-	-	LTP_2
evm.model.Chr1.1207	102107.XP_008234498.1	1.15e-25	103	2CCPA@1|root,2RZZ7@2759|Eukaryota,37UXQ@33090|Viridiplantae,3GIS7@35493|Streptophyta,4JPJS@91835|fabids	35493|Streptophyta	S	Lipoxygenase homology domain-containing protein 1-like	-	-	-	-	-	-	-	-	-	-	-	-	ATS3,PLAT
evm.model.Chr1.1208	4432.XP_010247576.1	1.24e-09	63.5	KOG1603@1|root,KOG1603@2759|Eukaryota	2759|Eukaryota	O	cellular transition metal ion homeostasis	-	-	-	ko:K07213	ko04978,map04978	-	-	-	ko00000,ko00001	-	-	-	HMA
evm.model.Chr1.1209	3988.XP_002524166.1	4.2e-126	363	COG0764@1|root,2QQPZ@2759|Eukaryota,37N9X@33090|Viridiplantae,3GEI4@35493|Streptophyta,4JDKS@91835|fabids	35493|Streptophyta	I	FabA-like domain	-	-	4.2.1.59	ko:K02372	ko00061,ko00780,ko01100,ko01212,map00061,map00780,map01100,map01212	M00083,M00572	R04428,R04535,R04537,R04544,R04568,R04954,R04965,R07764,R10117,R10121	RC00831,RC01095	ko00000,ko00001,ko00002,ko01000,ko01004	-	-	-	FabA
evm.model.Chr1.121	3988.XP_002511132.1	0	1018	KOG1845@1|root,KOG1845@2759|Eukaryota,37SS6@33090|Viridiplantae,3G9CA@35493|Streptophyta,4JGUR@91835|fabids	35493|Streptophyta	D	ZINC FINGER protein	-	GO:0002831,GO:0002833,GO:0003674,GO:0003676,GO:0003677,GO:0003723,GO:0003824,GO:0004518,GO:0004519,GO:0005488,GO:0005515,GO:0005575,GO:0005622,GO:0005623,GO:0005634,GO:0005654,GO:0006139,GO:0006282,GO:0006355,GO:0006725,GO:0006807,GO:0008150,GO:0008152,GO:0009889,GO:0009987,GO:0010468,GO:0010556,GO:0016020,GO:0016462,GO:0016604,GO:0016787,GO:0016788,GO:0016817,GO:0016818,GO:0016887,GO:0017111,GO:…	-	-	-	-	-	-	-	-	-	-	HATPase_c_3
evm.model.Chr1.1210	2711.XP_006478803.1	4.38e-72	216	COG1631@1|root,KOG3464@2759|Eukaryota,37UHY@33090|Viridiplantae,3GIUA@35493|Streptophyta	35493|Streptophyta	J	Belongs to the eukaryotic ribosomal protein eL42 family	-	GO:0003674,GO:0003735,GO:0005198,GO:0005575,GO:0005622,GO:0005623,GO:0005737,GO:0005829,GO:0005840,GO:0015934,GO:0022625,GO:0022626,GO:0032991,GO:0043226,GO:0043228,GO:0043229,GO:0043232,GO:0044391,GO:0044422,GO:0044424,GO:0044444,GO:0044445,GO:0044446,GO:0044464,GO:1990904	-	ko:K02929	ko03010,map03010	M00177,M00179	-	-	br01610,ko00000,ko00001,ko00002,ko03011	-	-	-	Ribosomal_L44
evm.model.Chr1.1211	29760.VIT_01s0011g02090.t01	1.18e-71	216	COG1631@1|root,KOG3464@2759|Eukaryota	2759|Eukaryota	J	structural constituent of ribosome	RPL36a	GO:0005575,GO:0005622,GO:0005623,GO:0005737,GO:0005829,GO:0005840,GO:0015934,GO:0022625,GO:0022626,GO:0032991,GO:0043226,GO:0043228,GO:0043229,GO:0043232,GO:0044391,GO:0044422,GO:0044424,GO:0044444,GO:0044445,GO:0044446,GO:0044464,GO:1990904	3.1.3.48	ko:K01104,ko:K02929	ko03010,map03010	M00177,M00179	-	-	br01610,ko00000,ko00001,ko00002,ko01000,ko03011	-	-	-	Ribosomal_L44
evm.model.Chr1.1212	3983.cassava4.1_022172m	2.69e-249	777	KOG4658@1|root,KOG4658@2759|Eukaryota,37RFN@33090|Viridiplantae,3GH54@35493|Streptophyta,4JRPA@91835|fabids	35493|Streptophyta	T	disease resistance	-	-	-	ko:K13459	ko04626,map04626	-	-	-	ko00000,ko00001	-	-	-	NB-ARC
evm.model.Chr1.1213	3983.cassava4.1_009082m	1.21e-261	720	KOG0659@1|root,KOG0659@2759|Eukaryota,37NFU@33090|Viridiplantae,3G7CX@35493|Streptophyta,4JI9R@91835|fabids	35493|Streptophyta	T	Belongs to the protein kinase superfamily	-	GO:0000428,GO:0003674,GO:0003824,GO:0004672,GO:0004674,GO:0004693,GO:0005575,GO:0005622,GO:0005623,GO:0005634,GO:0005654,GO:0005667,GO:0005675,GO:0005737,GO:0006355,GO:0006357,GO:0006464,GO:0006468,GO:0006793,GO:0006796,GO:0006807,GO:0008150,GO:0008152,GO:0009889,GO:0009891,GO:0009893,GO:0009987,GO:0010468,GO:0010556,GO:0010557,GO:0010604,GO:0010628,GO:0016301,GO:0016310,GO:0016591,GO:0016740,GO:…	2.7.11.22,2.7.11.23	ko:K02202	ko03022,ko03420,ko04110,map03022,map03420,map04110	M00290	-	-	ko00000,ko00001,ko00002,ko01000,ko01001,ko03019,ko03021,ko03400	-	-	-	Pkinase
evm.model.Chr1.1214	3694.POPTR_0004s22700.1	1.34e-76	230	COG0228@1|root,KOG3419@2759|Eukaryota,37UTU@33090|Viridiplantae,3GIRP@35493|Streptophyta,4JPPJ@91835|fabids	35493|Streptophyta	J	Ribosomal protein S16	-	GO:0000313,GO:0000314,GO:0003674,GO:0003735,GO:0005198,GO:0005575,GO:0005622,GO:0005623,GO:0005737,GO:0005739,GO:0005740,GO:0005743,GO:0005759,GO:0005761,GO:0005763,GO:0005840,GO:0006412,GO:0006518,GO:0006807,GO:0008150,GO:0008152,GO:0009058,GO:0009059,GO:0009536,GO:0009987,GO:0010467,GO:0015935,GO:0016020,GO:0019538,GO:0019866,GO:0031090,GO:0031966,GO:0031967,GO:0031974,GO:0031975,GO:0032543,GO:…	-	ko:K02959	ko03010,map03010	M00178	-	-	br01610,ko00000,ko00001,ko00002,ko03011,ko03029	-	-	-	Ribosomal_S16
evm.model.Chr1.1215	3983.cassava4.1_005890m	0	848	COG2723@1|root,KOG0626@2759|Eukaryota,37KPD@33090|Viridiplantae,3GDAS@35493|Streptophyta,4JG5G@91835|fabids	35493|Streptophyta	G	Belongs to the glycosyl hydrolase 1 family	-	GO:0003674,GO:0003824,GO:0004553,GO:0004567,GO:0005575,GO:0005618,GO:0005622,GO:0005623,GO:0005737,GO:0005829,GO:0005840,GO:0008150,GO:0008152,GO:0008422,GO:0009505,GO:0015923,GO:0015926,GO:0016787,GO:0016798,GO:0022626,GO:0030312,GO:0032991,GO:0043226,GO:0043228,GO:0043229,GO:0043232,GO:0044424,GO:0044444,GO:0044445,GO:0044464,GO:0047668,GO:0071704,GO:0071944,GO:0080079,GO:0080081,GO:0080082,GO:…	3.2.1.21	ko:K05350	ko00460,ko00500,ko00940,ko01100,ko01110,map00460,map00500,map00940,map01100,map01110	-	R00026,R02558,R02887,R02985,R03527,R04949,R04998,R10035,R10039,R10040	RC00049,RC00059,RC00171,RC00262,RC00397,RC00451,RC00714,RC00746,RC01248	ko00000,ko00001,ko01000	-	-	-	Glyco_hydro_1
evm.model.Chr1.1216	3983.cassava4.1_013721m	1.55e-119	349	28KDC@1|root,2QSU6@2759|Eukaryota,37NFR@33090|Viridiplantae,3GD80@35493|Streptophyta,4JGCW@91835|fabids	35493|Streptophyta	-	-	-	-	-	-	-	-	-	-	-	-	-	-	-
evm.model.Chr1.1217	225117.XP_009347694.1	0	962	COG0055@1|root,KOG1350@2759|Eukaryota,37N26@33090|Viridiplantae,3G7JF@35493|Streptophyta,4JEF1@91835|fabids	35493|Streptophyta	C	Produces ATP from ADP in the presence of a proton gradient across the membrane	ATPB	GO:0000166,GO:0003674,GO:0005488,GO:0005524,GO:0005575,GO:0005622,GO:0005623,GO:0005737,GO:0005739,GO:0005740,GO:0005743,GO:0006139,GO:0006163,GO:0006164,GO:0006725,GO:0006753,GO:0006754,GO:0006793,GO:0006796,GO:0006807,GO:0006810,GO:0006811,GO:0006812,GO:0008144,GO:0008150,GO:0008152,GO:0009058,GO:0009117,GO:0009123,GO:0009124,GO:0009126,GO:0009127,GO:0009141,GO:0009142,GO:0009144,GO:0009145,GO:…	3.6.3.14	ko:K02133	ko00190,ko01100,ko04714,ko05010,ko05012,ko05016,map00190,map01100,map04714,map05010,map05012,map05016	M00158	-	-	ko00000,ko00001,ko00002,ko01000	3.A.2.1	-	-	ATP-synt_ab,ATP-synt_ab_N,Synthase_beta
evm.model.Chr1.1218	3983.cassava4.1_009061m	8e-275	753	COG1222@1|root,KOG0651@2759|Eukaryota,37JGK@33090|Viridiplantae,3G7WK@35493|Streptophyta,4JSGI@91835|fabids	35493|Streptophyta	O	Belongs to the AAA ATPase family	-	GO:0000502,GO:0003674,GO:0003824,GO:0005488,GO:0005515,GO:0005575,GO:0005618,GO:0005622,GO:0005623,GO:0005634,GO:0005730,GO:0005737,GO:0005829,GO:0005838,GO:0005886,GO:0005911,GO:0006355,GO:0006357,GO:0006508,GO:0006511,GO:0006807,GO:0006950,GO:0008134,GO:0008150,GO:0008152,GO:0008540,GO:0009056,GO:0009057,GO:0009506,GO:0009889,GO:0009891,GO:0009893,GO:0009894,GO:0009896,GO:0009987,GO:0010033,GO:…	-	ko:K03064	ko03050,ko05169,map03050,map05169	M00341	-	-	ko00000,ko00001,ko00002,ko03051	-	-	-	AAA
evm.model.Chr1.1219.4.6486a10d	3983.cassava4.1_005730m	4.85e-316	868	COG5256@1|root,KOG0459@2759|Eukaryota,37KE5@33090|Viridiplantae,3GF38@35493|Streptophyta,4JJD1@91835|fabids	35493|Streptophyta	J	Eukaryotic peptide chain release factor GTP-binding	-	GO:0002181,GO:0002184,GO:0003674,GO:0003676,GO:0003723,GO:0003747,GO:0003824,GO:0003924,GO:0005488,GO:0005575,GO:0005622,GO:0005623,GO:0005737,GO:0006412,GO:0006415,GO:0006464,GO:0006479,GO:0006518,GO:0006807,GO:0008079,GO:0008135,GO:0008150,GO:0008152,GO:0008213,GO:0009058,GO:0009059,GO:0009987,GO:0010467,GO:0016043,GO:0016462,GO:0016787,GO:0016817,GO:0016818,GO:0017111,GO:0018444,GO:0019538,GO:…	-	ko:K03267	ko03015,map03015	-	-	-	ko00000,ko00001,ko03012,ko03019	-	-	-	GTP_EFTU,GTP_EFTU_D2,GTP_EFTU_D3
evm.model.Chr1.122	71139.XP_010037382.1	8.66e-49	162	2B5YH@1|root,2S0K4@2759|Eukaryota,37UTE@33090|Viridiplantae,3GIQ9@35493|Streptophyta	35493|Streptophyta	S	cell fate commitment	-	GO:0000003,GO:0001708,GO:0001709,GO:0003006,GO:0007049,GO:0007275,GO:0008150,GO:0009555,GO:0009556,GO:0009653,GO:0009791,GO:0009908,GO:0009987,GO:0010234,GO:0019953,GO:0022402,GO:0022414,GO:0030154,GO:0032501,GO:0032502,GO:0034293,GO:0043934,GO:0044703,GO:0045165,GO:0048229,GO:0048236,GO:0048367,GO:0048437,GO:0048438,GO:0048443,GO:0048444,GO:0048448,GO:0048449,GO:0048455,GO:0048466,GO:0048608,GO:…	-	-	-	-	-	-	-	-	-	-	-
evm.model.Chr1.1220.2.6486a100	3983.cassava4.1_000023m	0	1720	KOG4658@1|root,KOG4658@2759|Eukaryota,37RFN@33090|Viridiplantae,3GH54@35493|Streptophyta,4JRPA@91835|fabids	35493|Streptophyta	T	disease resistance	-	-	-	ko:K13459	ko04626,map04626	-	-	-	ko00000,ko00001	-	-	-	NB-ARC
evm.model.Chr1.1221	3988.XP_002534212.1	1.07e-233	653	COG0484@1|root,KOG0715@2759|Eukaryota,37NYV@33090|Viridiplantae,3GD3K@35493|Streptophyta,4JIK8@91835|fabids	35493|Streptophyta	O	Chaperone protein	-	GO:0005575,GO:0005622,GO:0005623,GO:0005737,GO:0009507,GO:0009526,GO:0009534,GO:0009535,GO:0009536,GO:0009579,GO:0009941,GO:0016020,GO:0031967,GO:0031975,GO:0031976,GO:0031984,GO:0034357,GO:0042651,GO:0043226,GO:0043227,GO:0043229,GO:0043231,GO:0044422,GO:0044424,GO:0044434,GO:0044435,GO:0044436,GO:0044444,GO:0044446,GO:0044464,GO:0055035	-	ko:K03686	-	-	-	-	ko00000,ko03029,ko03110	-	-	-	DnaJ,DnaJ_C,DnaJ_CXXCXGXG
evm.model.Chr1.1222	3983.cassava4.1_000023m	0	1677	KOG4658@1|root,KOG4658@2759|Eukaryota,37RFN@33090|Viridiplantae,3GH54@35493|Streptophyta,4JRPA@91835|fabids	35493|Streptophyta	T	disease resistance	-	-	-	ko:K13459	ko04626,map04626	-	-	-	ko00000,ko00001	-	-	-	NB-ARC
evm.model.Chr1.1223	3983.cassava4.1_002115m	0	978	COG3440@1|root,2QSQ8@2759|Eukaryota,37HRK@33090|Viridiplantae,3GH17@35493|Streptophyta,4JDAC@91835|fabids	35493|Streptophyta	K	E3 ubiquitin-protein ligase ORTHRUS	-	GO:0000166,GO:0000228,GO:0000785,GO:0000790,GO:0000792,GO:0003674,GO:0003676,GO:0003677,GO:0003682,GO:0003690,GO:0003824,GO:0004842,GO:0005488,GO:0005515,GO:0005575,GO:0005622,GO:0005623,GO:0005634,GO:0005694,GO:0005720,GO:0005737,GO:0006139,GO:0006259,GO:0006304,GO:0006305,GO:0006306,GO:0006323,GO:0006325,GO:0006333,GO:0006338,GO:0006355,GO:0006464,GO:0006725,GO:0006807,GO:0006996,GO:0008150,GO:…	2.3.2.27	ko:K10638	-	-	-	-	ko00000,ko01000,ko03036,ko04121	-	-	-	SAD_SRA,zf-C3HC4,zf-C3HC4_3,zf-RING_UBOX
evm.model.Chr1.1224	3983.cassava4.1_000023m	0	1850	KOG4658@1|root,KOG4658@2759|Eukaryota,37RFN@33090|Viridiplantae,3GH54@35493|Streptophyta,4JRPA@91835|fabids	35493|Streptophyta	T	disease resistance	-	-	-	ko:K13459	ko04626,map04626	-	-	-	ko00000,ko00001	-	-	-	NB-ARC
evm.model.Chr1.1225	3983.cassava4.1_011632m	4.97e-177	499	KOG0279@1|root,KOG0279@2759|Eukaryota,37HP9@33090|Viridiplantae,3GAXB@35493|Streptophyta,4JK3G@91835|fabids	35493|Streptophyta	T	Guanine nucleotide-binding protein subunit beta-like	-	GO:0001101,GO:0001932,GO:0001934,GO:0003674,GO:0003735,GO:0005078,GO:0005198,GO:0005488,GO:0005515,GO:0005575,GO:0005622,GO:0005623,GO:0005634,GO:0005730,GO:0005737,GO:0005829,GO:0005840,GO:0005844,GO:0005886,GO:0006417,GO:0006950,GO:0006952,GO:0007275,GO:0008150,GO:0009605,GO:0009607,GO:0009620,GO:0009719,GO:0009725,GO:0009737,GO:0009791,GO:0009845,GO:0009889,GO:0009893,GO:0009966,GO:0009967,GO:…	-	ko:K14753	ko05162,map05162	-	-	-	ko00000,ko00001,ko03019,ko04147	-	-	-	WD40
evm.model.Chr1.1226	3983.cassava4.1_030098m	5.11e-209	614	KOG4197@1|root,KOG4197@2759|Eukaryota,37IQM@33090|Viridiplantae,3G9KT@35493|Streptophyta,4JEJ7@91835|fabids	35493|Streptophyta	S	Pentatricopeptide repeat-containing protein	-	GO:0003674,GO:0003676,GO:0003723,GO:0003824,GO:0004518,GO:0004519,GO:0005488,GO:0005575,GO:0005622,GO:0005623,GO:0006139,GO:0006725,GO:0006807,GO:0008150,GO:0008152,GO:0009451,GO:0009987,GO:0016070,GO:0016787,GO:0016788,GO:0034641,GO:0043170,GO:0043226,GO:0043227,GO:0043229,GO:0043231,GO:0043412,GO:0044237,GO:0044238,GO:0044424,GO:0044464,GO:0046483,GO:0071704,GO:0090304,GO:0090305,GO:0097159,GO:…	-	-	-	-	-	-	-	-	-	-	DYW_deaminase,PPR
evm.model.Chr1.1227	3983.cassava4.1_013319m	2.27e-94	286	2B97X@1|root,2S0TF@2759|Eukaryota,37UYI@33090|Viridiplantae,3GJ89@35493|Streptophyta,4JPJQ@91835|fabids	35493|Streptophyta	S	RNAse P Rpr2/Rpp21/SNM1 subunit domain	-	-	-	-	-	-	-	-	-	-	-	-	Rpr2
evm.model.Chr1.1228.1.6486a100	3983.cassava4.1_003987m	0	939	KOG0660@1|root,KOG0660@2759|Eukaryota,37Q5A@33090|Viridiplantae,3GG4M@35493|Streptophyta,4JERI@91835|fabids	35493|Streptophyta	T	mitogen-activated protein kinase	-	GO:0000165,GO:0000302,GO:0001101,GO:0003674,GO:0003824,GO:0004672,GO:0004674,GO:0004707,GO:0005488,GO:0005515,GO:0005516,GO:0005575,GO:0005622,GO:0005623,GO:0005634,GO:0005737,GO:0005886,GO:0006464,GO:0006468,GO:0006793,GO:0006796,GO:0006807,GO:0006950,GO:0006979,GO:0007154,GO:0007165,GO:0008150,GO:0008152,GO:0009611,GO:0009636,GO:0009719,GO:0009725,GO:0009753,GO:0009987,GO:0010033,GO:0010035,GO:…	2.7.11.24	ko:K20538	ko04016,map04016	-	-	-	ko00000,ko00001,ko01000,ko01001	-	-	-	Pkinase
evm.model.Chr1.1229	3983.cassava4.1_000823m	0	1368	COG0515@1|root,KOG0192@2759|Eukaryota,37JYB@33090|Viridiplantae,3G8KY@35493|Streptophyta,4JNNH@91835|fabids	35493|Streptophyta	T	Serine threonine-protein kinase	-	GO:0001666,GO:0003674,GO:0003824,GO:0004672,GO:0004674,GO:0004712,GO:0005575,GO:0005622,GO:0005623,GO:0005634,GO:0005737,GO:0005783,GO:0005789,GO:0006082,GO:0006464,GO:0006468,GO:0006629,GO:0006720,GO:0006721,GO:0006793,GO:0006796,GO:0006807,GO:0006950,GO:0006970,GO:0007154,GO:0007165,GO:0008150,GO:0008152,GO:0008299,GO:0008610,GO:0009058,GO:0009628,GO:0009651,GO:0009685,GO:0009686,GO:0009719,GO:…	-	-	-	-	-	-	-	-	-	-	EDR1,Pkinase_Tyr
evm.model.Chr1.123	2711.XP_006493249.1	1.33e-70	213	2CXSH@1|root,2RZEB@2759|Eukaryota,37UUE@33090|Viridiplantae,3GIUY@35493|Streptophyta	35493|Streptophyta	S	May serve as docking site to facilitate the association of other proteins to the plasma membrane	-	GO:0005575,GO:0005623,GO:0005886,GO:0016020,GO:0044464,GO:0071944	-	-	-	-	-	-	-	-	-	-	Rad60-SLD_2
evm.model.Chr1.1230	29760.VIT_17s0000g02520.t01	2.27e-198	552	COG3752@1|root,KOG4650@2759|Eukaryota,37PTU@33090|Viridiplantae,3GCUP@35493|Streptophyta	35493|Streptophyta	O	isoform X1	-	-	-	-	-	-	-	-	-	-	-	-	DUF1295
evm.model.Chr1.1231	3983.cassava4.1_002923m	2.6e-218	633	28NQS@1|root,2QVAS@2759|Eukaryota,37QD4@33090|Viridiplantae,3GEWV@35493|Streptophyta,4JJ8F@91835|fabids	35493|Streptophyta	S	Golgin candidate	-	GO:0000139,GO:0000301,GO:0005575,GO:0005622,GO:0005623,GO:0005737,GO:0005794,GO:0005795,GO:0006810,GO:0006891,GO:0006996,GO:0007030,GO:0008150,GO:0009987,GO:0010256,GO:0012505,GO:0016020,GO:0016043,GO:0016192,GO:0031090,GO:0031984,GO:0031985,GO:0043226,GO:0043227,GO:0043229,GO:0043231,GO:0044422,GO:0044424,GO:0044431,GO:0044444,GO:0044446,GO:0044464,GO:0048193,GO:0051179,GO:0051234,GO:0071840,GO:…	-	-	-	-	-	-	-	-	-	-	Golgin_A5
evm.model.Chr1.1232	3641.EOY05610	4.28e-129	384	COG0657@1|root,KOG1515@2759|Eukaryota,37R02@33090|Viridiplantae,3G8PY@35493|Streptophyta	35493|Streptophyta	V	Carboxylesterase	-	GO:0003674,GO:0003824,GO:0006725,GO:0008150,GO:0008152,GO:0009056,GO:0009058,GO:0009698,GO:0009699,GO:0009717,GO:0009987,GO:0016787,GO:0016788,GO:0016829,GO:0016835,GO:0016836,GO:0018130,GO:0019438,GO:0019748,GO:0033987,GO:0044237,GO:0044249,GO:0044550,GO:0046287,GO:0046483,GO:0052689,GO:0071704,GO:1901360,GO:1901362,GO:1901576	4.2.1.105	ko:K13258	ko00943,ko01110,map00943,map01110	-	R06793,R07317,R07723	RC01632	ko00000,ko00001,ko01000	-	-	-	Abhydrolase_3
evm.model.Chr1.1233	3641.EOY05610	1.16e-129	385	COG0657@1|root,KOG1515@2759|Eukaryota,37R02@33090|Viridiplantae,3G8PY@35493|Streptophyta	35493|Streptophyta	V	Carboxylesterase	-	GO:0003674,GO:0003824,GO:0006725,GO:0008150,GO:0008152,GO:0009056,GO:0009058,GO:0009698,GO:0009699,GO:0009717,GO:0009987,GO:0016787,GO:0016788,GO:0016829,GO:0016835,GO:0016836,GO:0018130,GO:0019438,GO:0019748,GO:0033987,GO:0044237,GO:0044249,GO:0044550,GO:0046287,GO:0046483,GO:0052689,GO:0071704,GO:1901360,GO:1901362,GO:1901576	4.2.1.105	ko:K13258	ko00943,ko01110,map00943,map01110	-	R06793,R07317,R07723	RC01632	ko00000,ko00001,ko01000	-	-	-	Abhydrolase_3
evm.model.Chr1.1234	3641.EOY05610	3.3e-115	348	COG0657@1|root,KOG1515@2759|Eukaryota,37R02@33090|Viridiplantae,3G8PY@35493|Streptophyta	35493|Streptophyta	V	Carboxylesterase	-	GO:0003674,GO:0003824,GO:0006725,GO:0008150,GO:0008152,GO:0009056,GO:0009058,GO:0009698,GO:0009699,GO:0009717,GO:0009987,GO:0016787,GO:0016788,GO:0016829,GO:0016835,GO:0016836,GO:0018130,GO:0019438,GO:0019748,GO:0033987,GO:0044237,GO:0044249,GO:0044550,GO:0046287,GO:0046483,GO:0052689,GO:0071704,GO:1901360,GO:1901362,GO:1901576	4.2.1.105	ko:K13258	ko00943,ko01110,map00943,map01110	-	R06793,R07317,R07723	RC01632	ko00000,ko00001,ko01000	-	-	-	Abhydrolase_3
evm.model.Chr1.1235.1.6486a100	3983.cassava4.1_005801m	0	920	COG0500@1|root,KOG1269@2759|Eukaryota,37MW5@33090|Viridiplantae,3G8XR@35493|Streptophyta,4JH7B@91835|fabids	35493|Streptophyta	I	Phosphoethanolamine N-methyltransferase	-	GO:0000003,GO:0000902,GO:0000904,GO:0001505,GO:0003006,GO:0003674,GO:0003824,GO:0005575,GO:0005622,GO:0005623,GO:0005737,GO:0005829,GO:0006576,GO:0006629,GO:0006644,GO:0006650,GO:0006656,GO:0006793,GO:0006796,GO:0006807,GO:0006935,GO:0007275,GO:0008150,GO:0008152,GO:0008168,GO:0008170,GO:0008610,GO:0008654,GO:0008757,GO:0009058,GO:0009308,GO:0009309,GO:0009555,GO:0009605,GO:0009653,GO:0009791,GO:…	2.1.1.103	ko:K05929	ko00564,map00564	-	R02037,R06868,R06869	RC00003,RC00060,RC00181,RC00496	ko00000,ko00001,ko01000	-	-	-	Methyltransf_11,Methyltransf_25,Methyltransf_31
evm.model.Chr1.1236	3988.XP_002532098.1	9.92e-147	424	COG0515@1|root,KOG1187@2759|Eukaryota,37V3X@33090|Viridiplantae,3GI5Q@35493|Streptophyta	35493|Streptophyta	T	Protein kinase domain	-	-	-	-	-	-	-	-	-	-	-	-	Pkinase,Pkinase_Tyr
evm.model.Chr1.1237	3983.cassava4.1_003794m	0	945	28J8N@1|root,2QRM7@2759|Eukaryota,37JUJ@33090|Viridiplantae,3GFSN@35493|Streptophyta,4JDBD@91835|fabids	35493|Streptophyta	P	May act as a component of the auxin efflux carrier	PIN1	GO:0000003,GO:0003002,GO:0003006,GO:0003674,GO:0005215,GO:0005575,GO:0005618,GO:0005622,GO:0005623,GO:0005737,GO:0005783,GO:0005886,GO:0005911,GO:0006810,GO:0007154,GO:0007165,GO:0007275,GO:0007389,GO:0008150,GO:0009314,GO:0009416,GO:0009505,GO:0009506,GO:0009605,GO:0009606,GO:0009628,GO:0009629,GO:0009630,GO:0009639,GO:0009640,GO:0009653,GO:0009719,GO:0009725,GO:0009733,GO:0009734,GO:0009755,GO:…	-	ko:K13947	-	-	-	-	ko00000,ko02000	2.A.69.1	-	-	Mem_trans
evm.model.Chr1.1238	3983.cassava4.1_017237m	3.74e-83	252	KOG1030@1|root,KOG1030@2759|Eukaryota,37KTZ@33090|Viridiplantae,3GB0A@35493|Streptophyta,4JNU8@91835|fabids	35493|Streptophyta	S	ADP-ribosylation factor GTPase-activating protein	-	GO:0002682,GO:0002684,GO:0002831,GO:0002833,GO:0003674,GO:0005096,GO:0005488,GO:0005543,GO:0005575,GO:0005622,GO:0005623,GO:0005634,GO:0005737,GO:0005829,GO:0005886,GO:0006950,GO:0006970,GO:0008047,GO:0008150,GO:0008289,GO:0009628,GO:0009651,GO:0009787,GO:0009789,GO:0009966,GO:0009967,GO:0010646,GO:0010647,GO:0016020,GO:0023051,GO:0023056,GO:0030234,GO:0030695,GO:0031347,GO:0031349,GO:0032101,GO:…	-	-	-	-	-	-	-	-	-	-	C2
evm.model.Chr1.1239	3983.cassava4.1_024732m	1.43e-102	318	29WUN@1|root,2RXQD@2759|Eukaryota,37TX7@33090|Viridiplantae,3GIBT@35493|Streptophyta,4JP8R@91835|fabids	35493|Streptophyta	S	Domain of unknown function (DUF4539)	-	-	-	-	-	-	-	-	-	-	-	-	DUF4539
evm.model.Chr1.124	3983.cassava4.1_009567m	5.36e-228	633	COG0564@1|root,KOG1919@2759|Eukaryota,37QJ5@33090|Viridiplantae,3GFGE@35493|Streptophyta,4JHTQ@91835|fabids	35493|Streptophyta	A	Responsible for synthesis of pseudouridine from uracil	-	GO:0000154,GO:0000455,GO:0001522,GO:0003674,GO:0003824,GO:0006139,GO:0006364,GO:0006396,GO:0006725,GO:0006807,GO:0008150,GO:0008152,GO:0009451,GO:0009982,GO:0009987,GO:0010467,GO:0016070,GO:0016072,GO:0016853,GO:0016866,GO:0022613,GO:0031118,GO:0034470,GO:0034641,GO:0034660,GO:0042254,GO:0043170,GO:0043412,GO:0044085,GO:0044237,GO:0044238,GO:0046483,GO:0071704,GO:0071840,GO:0090304,GO:1901360	-	-	-	-	-	-	-	-	-	-	PseudoU_synth_2
evm.model.Chr1.1240	3988.XP_002530483.1	2.31e-308	854	COG0154@1|root,COG0457@1|root,KOG1124@2759|Eukaryota,KOG1211@2759|Eukaryota,37IP4@33090|Viridiplantae,3GD8X@35493|Streptophyta,4JMU4@91835|fabids	35493|Streptophyta	J	Translocon at the outer membrane of chloroplasts	-	GO:0005575,GO:0005622,GO:0005623,GO:0005737,GO:0009507,GO:0009526,GO:0009527,GO:0009536,GO:0009707,GO:0009941,GO:0016020,GO:0016021,GO:0019867,GO:0031090,GO:0031224,GO:0031300,GO:0031301,GO:0031350,GO:0031351,GO:0031354,GO:0031355,GO:0031358,GO:0031359,GO:0031967,GO:0031968,GO:0031969,GO:0031975,GO:0042170,GO:0043226,GO:0043227,GO:0043229,GO:0043231,GO:0044422,GO:0044424,GO:0044425,GO:0044434,GO:…	3.5.1.4	ko:K01426	ko00330,ko00360,ko00380,ko00627,ko00643,ko01120,map00330,map00360,map00380,map00627,map00643,map01120	-	R02540,R03096,R03180,R03909,R05551,R05590	RC00010,RC00100,RC00950,RC01025	ko00000,ko00001,ko01000	-	-	-	Amidase,TPR_11,TPR_16,TPR_2,TPR_8
evm.model.Chr1.1241	3649.evm.model.supercontig_3.395	7.44e-175	494	KOG3029@1|root,KOG3029@2759|Eukaryota,37KV2@33090|Viridiplantae,3GD46@35493|Streptophyta,3HMXI@3699|Brassicales	35493|Streptophyta	O	Prostaglandin E synthase 2-like isoform X1	-	GO:0003674,GO:0003824,GO:0005488,GO:0016829,GO:0020037,GO:0033218,GO:0042277,GO:0043167,GO:0043168,GO:0043295,GO:0046906,GO:0048037,GO:0072341,GO:0097159,GO:1900750,GO:1901363,GO:1901681	5.3.99.3	ko:K05309	ko00590,ko01100,map00590,map01100	-	R02265	RC00672	ko00000,ko00001,ko01000	-	-	-	GST_C,GST_N_3,Glutaredoxin
evm.model.Chr1.1242	3983.cassava4.1_008120m	8.83e-134	399	KOG4198@1|root,KOG4198@2759|Eukaryota,37J14@33090|Viridiplantae,3GFHC@35493|Streptophyta,4JGGU@91835|fabids	35493|Streptophyta	S	Zinc finger protein VAR3	-	GO:0005575,GO:0005622,GO:0005623,GO:0005737,GO:0006139,GO:0006725,GO:0006807,GO:0006996,GO:0008150,GO:0008152,GO:0009451,GO:0009507,GO:0009532,GO:0009536,GO:0009570,GO:0009657,GO:0009658,GO:0009987,GO:0016043,GO:0016070,GO:0016071,GO:0016556,GO:0034641,GO:0043170,GO:0043226,GO:0043227,GO:0043229,GO:0043231,GO:0043412,GO:0044237,GO:0044238,GO:0044422,GO:0044424,GO:0044434,GO:0044435,GO:0044444,GO:…	-	ko:K14651	ko03022,ko05202,map03022,map05202	-	-	-	ko00000,ko00001,ko03019,ko03021	-	-	-	zf-RanBP
evm.model.Chr1.1243.1.6486a10d	3983.cassava4.1_002932m	0	864	COG0790@1|root,KOG1550@2759|Eukaryota,37K12@33090|Viridiplantae,3G7G5@35493|Streptophyta,4JI6W@91835|fabids	35493|Streptophyta	MOT	Protein sel-1 homolog	-	GO:0000151,GO:0000153,GO:0000835,GO:0000836,GO:0000839,GO:0002790,GO:0005575,GO:0005622,GO:0005623,GO:0005737,GO:0005783,GO:0005789,GO:0006508,GO:0006511,GO:0006629,GO:0006638,GO:0006639,GO:0006641,GO:0006807,GO:0006810,GO:0006950,GO:0006970,GO:0006972,GO:0008104,GO:0008150,GO:0008152,GO:0009056,GO:0009057,GO:0009306,GO:0009628,GO:0009651,GO:0009987,GO:0010033,GO:0010243,GO:0010498,GO:0012505,GO:…	-	ko:K14026	ko04141,map04141	M00403	-	-	ko00000,ko00001,ko00002	-	-	-	Sel1,TPR_3
evm.model.Chr1.1244	3641.EOY21306	2.75e-63	199	COG2147@1|root,KOG1696@2759|Eukaryota,37M2R@33090|Viridiplantae,3GC4Q@35493|Streptophyta	35493|Streptophyta	J	Belongs to the eukaryotic ribosomal protein eL19 family	-	-	-	ko:K02885	ko03010,map03010	M00177,M00179	-	-	br01610,ko00000,ko00001,ko00002,ko03011	-	-	-	Ribosomal_L19e
evm.model.Chr1.1245	3988.XP_002530798.1	1.11e-247	684	KOG4585@1|root,KOG4585@2759|Eukaryota,37TBZ@33090|Viridiplantae,3G7VT@35493|Streptophyta,4JDVP@91835|fabids	35493|Streptophyta	L	DDE superfamily endonuclease	-	-	-	-	-	-	-	-	-	-	-	-	DDE_Tnp_4
evm.model.Chr1.1246	3983.cassava4.1_016633m	8.47e-49	162	29V2K@1|root,2RXK1@2759|Eukaryota,37U71@33090|Viridiplantae,3GHWH@35493|Streptophyta,4JP4Y@91835|fabids	35493|Streptophyta	-	-	-	-	-	-	-	-	-	-	-	-	-	-	-
evm.model.Chr1.1247	3983.cassava4.1_032814m	3.98e-48	161	2CXW9@1|root,2S08H@2759|Eukaryota,37V40@33090|Viridiplantae,3GJ5Q@35493|Streptophyta,4JPFZ@91835|fabids	35493|Streptophyta	S	Domain of unknown function (DUF4228)	-	-	-	-	-	-	-	-	-	-	-	-	DUF4228
evm.model.Chr1.1248_evm.model.Chr1.1249	3983.cassava4.1_030492m	0	1054	KOG0498@1|root,KOG0498@2759|Eukaryota,37KSM@33090|Viridiplantae,3GC2Q@35493|Streptophyta,4JIQQ@91835|fabids	35493|Streptophyta	P	cyclic nucleotide-gated ion channel	-	GO:0000003,GO:0000902,GO:0000904,GO:0003006,GO:0003674,GO:0005215,GO:0005216,GO:0005244,GO:0005249,GO:0005261,GO:0005262,GO:0005267,GO:0005575,GO:0005623,GO:0005886,GO:0005887,GO:0006810,GO:0006811,GO:0006812,GO:0006813,GO:0006816,GO:0006873,GO:0006874,GO:0006875,GO:0008150,GO:0008324,GO:0009653,GO:0009826,GO:0009856,GO:0009860,GO:0009932,GO:0009987,GO:0015075,GO:0015077,GO:0015079,GO:0015085,GO:…	-	ko:K05391	ko04626,map04626	-	-	-	ko00000,ko00001,ko04040	1.A.1.5	-	-	Ion_trans,cNMP_binding
evm.model.Chr1.125	3983.cassava4.1_032927m	6.13e-110	325	KOG1623@1|root,KOG1623@2759|Eukaryota,37KKX@33090|Viridiplantae,3G8PG@35493|Streptophyta,4JJIC@91835|fabids	35493|Streptophyta	U	Mediates both low-affinity uptake and efflux of sugar across the membrane	-	GO:0000041,GO:0003674,GO:0005215,GO:0005575,GO:0005623,GO:0005886,GO:0005887,GO:0006810,GO:0006811,GO:0006812,GO:0006825,GO:0008150,GO:0008515,GO:0008643,GO:0015144,GO:0015154,GO:0015157,GO:0015766,GO:0015770,GO:0015772,GO:0016020,GO:0016021,GO:0022857,GO:0030001,GO:0031224,GO:0031226,GO:0034219,GO:0044425,GO:0044459,GO:0044464,GO:0051119,GO:0051179,GO:0051234,GO:0055085,GO:0071702,GO:0071944	-	ko:K15382	-	-	-	-	ko00000,ko02000	9.A.58.1	-	-	MtN3_slv
evm.model.Chr1.1250	4081.Solyc03g118580.2.1	2.51e-15	80.1	2CYPI@1|root,2S5G2@2759|Eukaryota,37WBF@33090|Viridiplantae,3GKMI@35493|Streptophyta,44M6A@71274|asterids	35493|Streptophyta	S	Plant lipid transfer protein / seed storage protein / trypsin-alpha amylase inhibitor domain family	-	-	-	-	-	-	-	-	-	-	-	-	LTP_2
evm.model.Chr1.1251	3983.cassava4.1_025467m	0	1207	COG1131@1|root,KOG0061@2759|Eukaryota,37QDF@33090|Viridiplantae,3GA8F@35493|Streptophyta,4JMTB@91835|fabids	35493|Streptophyta	Q	ABC transporter G family member	-	GO:0003674,GO:0003824,GO:0005215,GO:0005575,GO:0005622,GO:0005623,GO:0005737,GO:0005773,GO:0005775,GO:0005886,GO:0006810,GO:0007034,GO:0007275,GO:0008150,GO:0009555,GO:0009653,GO:0009987,GO:0010208,GO:0010927,GO:0015399,GO:0015405,GO:0015893,GO:0016020,GO:0016021,GO:0016043,GO:0016462,GO:0016787,GO:0016817,GO:0016818,GO:0016887,GO:0017111,GO:0022607,GO:0022804,GO:0022857,GO:0030198,GO:0031224,GO:…	-	-	-	-	-	-	-	-	-	-	ABC2_membrane,ABC_tran
evm.model.Chr1.1252	3983.cassava4.1_009349m	7.41e-104	318	28PND@1|root,2QWAG@2759|Eukaryota,37QPG@33090|Viridiplantae,3GGWU@35493|Streptophyta,4JF3R@91835|fabids	35493|Streptophyta	S	TIFY 6B-like	-	GO:0001101,GO:0003674,GO:0003712,GO:0003714,GO:0005488,GO:0005515,GO:0005575,GO:0005622,GO:0005623,GO:0005634,GO:0006950,GO:0007154,GO:0007165,GO:0008150,GO:0009611,GO:0009719,GO:0009725,GO:0009753,GO:0009755,GO:0009867,GO:0009889,GO:0009890,GO:0009892,GO:0009966,GO:0009987,GO:0010033,GO:0010556,GO:0010558,GO:0010605,GO:0010646,GO:0019219,GO:0019222,GO:0023051,GO:0023052,GO:0031323,GO:0031324,GO:…	-	ko:K13464	ko04075,map04075	-	-	-	ko00000,ko00001	-	-	-	CCT_2,tify
evm.model.Chr1.1253	3983.cassava4.1_025319m	9.38e-143	436	28MUD@1|root,2QUCN@2759|Eukaryota,37ICK@33090|Viridiplantae,3GA96@35493|Streptophyta,4JM5K@91835|fabids	35493|Streptophyta	S	(-)-germacrene D synthase-like	-	GO:0003674,GO:0003824,GO:0005575,GO:0005622,GO:0005623,GO:0005737,GO:0005777,GO:0005911,GO:0006629,GO:0006644,GO:0006714,GO:0006720,GO:0006721,GO:0006793,GO:0006796,GO:0006950,GO:0008150,GO:0008152,GO:0008299,GO:0008300,GO:0008610,GO:0009056,GO:0009058,GO:0009395,GO:0009506,GO:0009605,GO:0009607,GO:0009611,GO:0009975,GO:0009987,GO:0010333,GO:0010334,GO:0016042,GO:0016106,GO:0016114,GO:0016115,GO:…	4.2.3.104,4.2.3.21,4.2.3.40,4.2.3.57,4.2.3.69,4.2.3.75,4.2.3.78,4.2.3.79,4.2.3.88	ko:K14182,ko:K14184,ko:K15795,ko:K15799,ko:K15803,ko:K18117	ko00909,ko01100,ko01110,map00909,map01100,map01110	-	R06523,R07648,R08373,R08541,R09614,R09620,R10598,R10599	RC01547,RC02179,RC02180,RC02425,RC02581,RC02777,RC03207,RC03208	ko00000,ko00001,ko01000	-	-	-	Terpene_synth,Terpene_synth_C
evm.model.Chr1.1254	3983.cassava4.1_025319m	7.84e-147	446	28MUD@1|root,2QUCN@2759|Eukaryota,37ICK@33090|Viridiplantae,3GA96@35493|Streptophyta,4JM5K@91835|fabids	35493|Streptophyta	S	(-)-germacrene D synthase-like	-	GO:0003674,GO:0003824,GO:0005575,GO:0005622,GO:0005623,GO:0005737,GO:0005777,GO:0005911,GO:0006629,GO:0006644,GO:0006714,GO:0006720,GO:0006721,GO:0006793,GO:0006796,GO:0006950,GO:0008150,GO:0008152,GO:0008299,GO:0008300,GO:0008610,GO:0009056,GO:0009058,GO:0009395,GO:0009506,GO:0009605,GO:0009607,GO:0009611,GO:0009975,GO:0009987,GO:0010333,GO:0010334,GO:0016042,GO:0016106,GO:0016114,GO:0016115,GO:…	4.2.3.104,4.2.3.21,4.2.3.40,4.2.3.57,4.2.3.69,4.2.3.75,4.2.3.78,4.2.3.79,4.2.3.88	ko:K14182,ko:K14184,ko:K15795,ko:K15799,ko:K15803,ko:K18117	ko00909,ko01100,ko01110,map00909,map01100,map01110	-	R06523,R07648,R08373,R08541,R09614,R09620,R10598,R10599	RC01547,RC02179,RC02180,RC02425,RC02581,RC02777,RC03207,RC03208	ko00000,ko00001,ko01000	-	-	-	Terpene_synth,Terpene_synth_C
evm.model.Chr1.1256	3988.XP_002533427.1	0	895	2CMWV@1|root,2QSFF@2759|Eukaryota,37RUS@33090|Viridiplantae,3GDE6@35493|Streptophyta,4JM6Q@91835|fabids	35493|Streptophyta	T	inactive receptor kinase	-	GO:0005575,GO:0005622,GO:0005623,GO:0005737,GO:0005773,GO:0005774,GO:0005886,GO:0005911,GO:0009506,GO:0016020,GO:0030054,GO:0031090,GO:0043226,GO:0043227,GO:0043229,GO:0043231,GO:0044422,GO:0044424,GO:0044437,GO:0044444,GO:0044446,GO:0044464,GO:0055044,GO:0071944,GO:0098588,GO:0098805	2.7.11.1	ko:K04733	ko04010,ko04064,ko04620,ko04621,ko04624,ko04722,ko05133,ko05140,ko05142,ko05145,ko05152,ko05162,ko05164,map04010,map04064,map04620,map04621,map04624,map04722,map05133,map05140,map05142,map05145,map05152,map05162,map05164	M00686	-	-	ko00000,ko00001,ko00002,ko01000,ko01001	-	-	-	LRRNT_2,LRR_1,LRR_8,Pkinase,Pkinase_Tyr
evm.model.Chr1.1257	3694.POPTR_0009s07210.1	1.2e-214	618	KOG2425@1|root,KOG2425@2759|Eukaryota,37IS2@33090|Viridiplantae,3GFX1@35493|Streptophyta,4JGS3@91835|fabids	35493|Streptophyta	S	Las1-like	-	-	-	ko:K16912	-	-	-	-	ko00000,ko03009	-	-	-	Las1
evm.model.Chr1.1258	3983.cassava4.1_016253m	1.51e-88	269	COG0494@1|root,KOG2839@2759|Eukaryota,37U0Y@33090|Viridiplantae,3GI9X@35493|Streptophyta,4JNWR@91835|fabids	35493|Streptophyta	T	Nudix hydrolase	-	GO:0003674,GO:0003824,GO:0005575,GO:0005622,GO:0005623,GO:0005634,GO:0005737,GO:0005829,GO:0016787,GO:0016817,GO:0016818,GO:0043226,GO:0043227,GO:0043229,GO:0043231,GO:0044424,GO:0044444,GO:0044464	3.6.1.52	ko:K07766	-	-	-	-	ko00000,ko01000	-	-	-	NUDIX
evm.model.Chr1.126	3983.cassava4.1_013474m	2.58e-135	390	KOG1623@1|root,KOG1623@2759|Eukaryota,37KKX@33090|Viridiplantae,3G8PG@35493|Streptophyta,4JJIC@91835|fabids	35493|Streptophyta	U	Mediates both low-affinity uptake and efflux of sugar across the membrane	-	GO:0000041,GO:0003674,GO:0005215,GO:0005575,GO:0005623,GO:0005886,GO:0005887,GO:0006810,GO:0006811,GO:0006812,GO:0006825,GO:0008150,GO:0008515,GO:0008643,GO:0015144,GO:0015154,GO:0015157,GO:0015766,GO:0015770,GO:0015772,GO:0016020,GO:0016021,GO:0022857,GO:0030001,GO:0031224,GO:0031226,GO:0034219,GO:0044425,GO:0044459,GO:0044464,GO:0051119,GO:0051179,GO:0051234,GO:0055085,GO:0071702,GO:0071944	-	ko:K15382	-	-	-	-	ko00000,ko02000	9.A.58.1	-	-	MtN3_slv
evm.model.Chr1.1260	3694.POPTR_0016s12860.1	3.3e-98	287	COG1881@1|root,2RXGS@2759|Eukaryota,37TTX@33090|Viridiplantae,3GHW9@35493|Streptophyta,4JP0U@91835|fabids	35493|Streptophyta	S	UPF0098 protein	-	-	-	ko:K06910	-	-	-	-	ko00000	-	-	-	PBP
evm.model.Chr1.1261	3988.XP_002525937.1	1.17e-171	480	COG1358@1|root,KOG3166@2759|Eukaryota,37PYS@33090|Viridiplantae,3G7AX@35493|Streptophyta,4JHTT@91835|fabids	35493|Streptophyta	J	60S ribosomal Protein	-	GO:0000470,GO:0003674,GO:0003676,GO:0003723,GO:0005488,GO:0005575,GO:0005622,GO:0005623,GO:0005737,GO:0005829,GO:0005840,GO:0006139,GO:0006364,GO:0006396,GO:0006412,GO:0006518,GO:0006725,GO:0006807,GO:0008150,GO:0008152,GO:0009058,GO:0009059,GO:0009987,GO:0010467,GO:0015934,GO:0016070,GO:0016072,GO:0019538,GO:0022613,GO:0022625,GO:0022626,GO:0032991,GO:0034470,GO:0034641,GO:0034645,GO:0034660,GO:…	-	ko:K02936	ko03010,map03010	M00177,M00179	-	-	br01610,ko00000,ko00001,ko00002,ko03009,ko03011	-	-	-	Ribosomal_L7Ae
evm.model.Chr1.1262	3988.XP_002525937.1	1.17e-171	480	COG1358@1|root,KOG3166@2759|Eukaryota,37PYS@33090|Viridiplantae,3G7AX@35493|Streptophyta,4JHTT@91835|fabids	35493|Streptophyta	J	60S ribosomal Protein	-	GO:0000470,GO:0003674,GO:0003676,GO:0003723,GO:0005488,GO:0005575,GO:0005622,GO:0005623,GO:0005737,GO:0005829,GO:0005840,GO:0006139,GO:0006364,GO:0006396,GO:0006412,GO:0006518,GO:0006725,GO:0006807,GO:0008150,GO:0008152,GO:0009058,GO:0009059,GO:0009987,GO:0010467,GO:0015934,GO:0016070,GO:0016072,GO:0019538,GO:0022613,GO:0022625,GO:0022626,GO:0032991,GO:0034470,GO:0034641,GO:0034645,GO:0034660,GO:…	-	ko:K02936	ko03010,map03010	M00177,M00179	-	-	br01610,ko00000,ko00001,ko00002,ko03009,ko03011	-	-	-	Ribosomal_L7Ae
evm.model.Chr1.1263	3983.cassava4.1_031642m	3.01e-173	536	2D27F@1|root,2SKR3@2759|Eukaryota,37Z1P@33090|Viridiplantae	33090|Viridiplantae	T	TIR domain	-	-	-	-	-	-	-	-	-	-	-	-	NB-ARC,TIR
evm.model.Chr1.1264	3983.cassava4.1_031642m	1e-147	474	2D27F@1|root,2SKR3@2759|Eukaryota,37Z1P@33090|Viridiplantae	33090|Viridiplantae	T	TIR domain	-	-	-	-	-	-	-	-	-	-	-	-	NB-ARC,TIR
evm.model.Chr1.1265	3983.cassava4.1_031642m	7.71e-162	505	2D27F@1|root,2SKR3@2759|Eukaryota,37Z1P@33090|Viridiplantae	33090|Viridiplantae	T	TIR domain	-	-	-	-	-	-	-	-	-	-	-	-	NB-ARC,TIR
evm.model.Chr1.1266	3694.POPTR_0015s05410.1	4.19e-271	746	COG0167@1|root,KOG1799@2759|Eukaryota,37JTE@33090|Viridiplantae,3GDIQ@35493|Streptophyta,4JKUA@91835|fabids	35493|Streptophyta	F	dihydropyrimidine dehydrogenase	-	GO:0003674,GO:0003824,GO:0003954,GO:0005488,GO:0005575,GO:0005622,GO:0005623,GO:0005737,GO:0006139,GO:0006206,GO:0006208,GO:0006212,GO:0006725,GO:0006807,GO:0007154,GO:0008150,GO:0008152,GO:0009056,GO:0009112,GO:0009507,GO:0009532,GO:0009536,GO:0009570,GO:0009605,GO:0009987,GO:0009991,GO:0016491,GO:0016627,GO:0016628,GO:0016651,GO:0017113,GO:0017144,GO:0019860,GO:0031667,GO:0031668,GO:0031669,GO:…	1.3.1.2	ko:K00207	ko00240,ko00410,ko00770,ko00983,ko01100,map00240,map00410,map00770,map00983,map01100	M00046	R00978,R01415,R08226	RC00072,RC00123,RC02245	ko00000,ko00001,ko00002,ko01000	-	-	-	DHO_dh
evm.model.Chr1.1267	3983.cassava4.1_011965m	4.21e-201	560	KOG0581@1|root,KOG0581@2759|Eukaryota,37K0T@33090|Viridiplantae,3GES5@35493|Streptophyta,4JKV5@91835|fabids	35493|Streptophyta	T	mitogen-activated protein kinase kinase	-	GO:0000003,GO:0000160,GO:0000165,GO:0000187,GO:0001101,GO:0001932,GO:0001934,GO:0002229,GO:0002239,GO:0002376,GO:0003006,GO:0003674,GO:0003824,GO:0004672,GO:0004674,GO:0004708,GO:0004712,GO:0005575,GO:0005622,GO:0005623,GO:0005634,GO:0005737,GO:0006355,GO:0006464,GO:0006468,GO:0006725,GO:0006790,GO:0006793,GO:0006796,GO:0006807,GO:0006810,GO:0006950,GO:0006952,GO:0006955,GO:0006970,GO:0007154,GO:…	2.7.12.2	ko:K20604	ko04016,map04016	-	-	-	ko00000,ko00001,ko01000,ko01001	-	-	-	Pkinase
evm.model.Chr1.1268.3.6486a10d	3983.cassava4.1_025319m	2.14e-176	515	28MUD@1|root,2QUCN@2759|Eukaryota,37ICK@33090|Viridiplantae,3GA96@35493|Streptophyta,4JM5K@91835|fabids	35493|Streptophyta	S	(-)-germacrene D synthase-like	-	GO:0003674,GO:0003824,GO:0005575,GO:0005622,GO:0005623,GO:0005737,GO:0005777,GO:0005911,GO:0006629,GO:0006644,GO:0006714,GO:0006720,GO:0006721,GO:0006793,GO:0006796,GO:0006950,GO:0008150,GO:0008152,GO:0008299,GO:0008300,GO:0008610,GO:0009056,GO:0009058,GO:0009395,GO:0009506,GO:0009605,GO:0009607,GO:0009611,GO:0009975,GO:0009987,GO:0010333,GO:0010334,GO:0016042,GO:0016106,GO:0016114,GO:0016115,GO:…	4.2.3.104,4.2.3.21,4.2.3.40,4.2.3.57,4.2.3.69,4.2.3.75,4.2.3.78,4.2.3.79,4.2.3.88	ko:K14182,ko:K14184,ko:K15795,ko:K15799,ko:K15803,ko:K18117	ko00909,ko01100,ko01110,map00909,map01100,map01110	-	R06523,R07648,R08373,R08541,R09614,R09620,R10598,R10599	RC01547,RC02179,RC02180,RC02425,RC02581,RC02777,RC03207,RC03208	ko00000,ko00001,ko01000	-	-	-	Terpene_synth,Terpene_synth_C
evm.model.Chr1.1269	3988.XP_002509994.1	0	925	COG2304@1|root,2QRQC@2759|Eukaryota,37SIT@33090|Viridiplantae,3GEM8@35493|Streptophyta,4JEGP@91835|fabids	35493|Streptophyta	O	von Willebrand factor type A domain	-	GO:0003674,GO:0003824,GO:0004842,GO:0005575,GO:0005623,GO:0005886,GO:0006464,GO:0006807,GO:0007275,GO:0008150,GO:0008152,GO:0009605,GO:0009606,GO:0009628,GO:0009629,GO:0009630,GO:0009987,GO:0016020,GO:0016567,GO:0016740,GO:0019538,GO:0019787,GO:0022622,GO:0032446,GO:0032501,GO:0032502,GO:0036211,GO:0043170,GO:0043412,GO:0044237,GO:0044238,GO:0044260,GO:0044267,GO:0044464,GO:0048364,GO:0048731,GO:…	-	-	-	-	-	-	-	-	-	-	VWA_2,zf-RING_11,zf-RING_2
evm.model.Chr1.127	3988.XP_002511126.1	1.41e-136	394	KOG1623@1|root,KOG1623@2759|Eukaryota,37KKX@33090|Viridiplantae,3G8PG@35493|Streptophyta,4JM8H@91835|fabids	35493|Streptophyta	U	Mediates both low-affinity uptake and efflux of sugar across the membrane	-	GO:0000003,GO:0003006,GO:0003674,GO:0005215,GO:0005575,GO:0005623,GO:0005886,GO:0005887,GO:0006810,GO:0007275,GO:0008150,GO:0008515,GO:0008643,GO:0009790,GO:0009791,GO:0009793,GO:0009987,GO:0010154,GO:0010431,GO:0015144,GO:0015154,GO:0015157,GO:0015766,GO:0015770,GO:0015772,GO:0016020,GO:0016021,GO:0016043,GO:0021700,GO:0022414,GO:0022607,GO:0022857,GO:0031224,GO:0031226,GO:0032501,GO:0032502,GO:…	-	ko:K15382	-	-	-	-	ko00000,ko02000	9.A.58.1	-	-	MtN3_slv
evm.model.Chr1.1270	3983.cassava4.1_008667m	1.4e-124	374	28KFZ@1|root,2RDGW@2759|Eukaryota,37NG2@33090|Viridiplantae,3GFJG@35493|Streptophyta,4JEWQ@91835|fabids	35493|Streptophyta	S	At4g15970-like	-	-	-	-	-	-	-	-	-	-	-	-	Nucleotid_trans
evm.model.Chr1.1271	3983.cassava4.1_008667m	1.07e-99	302	28KFZ@1|root,2RDGW@2759|Eukaryota,37NG2@33090|Viridiplantae,3GFJG@35493|Streptophyta,4JEWQ@91835|fabids	35493|Streptophyta	S	At4g15970-like	-	-	-	-	-	-	-	-	-	-	-	-	Nucleotid_trans
evm.model.Chr1.1272	3983.cassava4.1_008667m	2.32e-126	376	28KFZ@1|root,2RDGW@2759|Eukaryota,37NG2@33090|Viridiplantae,3GFJG@35493|Streptophyta,4JEWQ@91835|fabids	35493|Streptophyta	S	At4g15970-like	-	-	-	-	-	-	-	-	-	-	-	-	Nucleotid_trans
evm.model.Chr1.1273	3983.cassava4.1_008667m	3.52e-143	419	28KFZ@1|root,2RDGW@2759|Eukaryota,37NG2@33090|Viridiplantae,3GFJG@35493|Streptophyta,4JEWQ@91835|fabids	35493|Streptophyta	S	At4g15970-like	-	-	-	-	-	-	-	-	-	-	-	-	Nucleotid_trans
evm.model.Chr1.1274	3988.XP_002533449.1	0	1259	KOG0082@1|root,KOG0082@2759|Eukaryota,37HMY@33090|Viridiplantae,3GCNX@35493|Streptophyta,4JMU6@91835|fabids	35493|Streptophyta	DT	Extra-large guanine nucleotide-binding protein 3-like	-	-	-	ko:K04630	ko04015,ko04022,ko04024,ko04062,ko04071,ko04261,ko04360,ko04371,ko04540,ko04611,ko04670,ko04713,ko04723,ko04724,ko04725,ko04726,ko04727,ko04728,ko04730,ko04914,ko04915,ko04916,ko04921,ko04923,ko04924,ko04926,ko04934,ko04971,ko05012,ko05030,ko05032,ko05034,ko05133,ko05142,ko05145,ko05200,map04015,map04022,map04024,map04062,map04071,map04261,map04360,map04371,map04540,map04611,map04670,map04713,map…	M00695	-	-	ko00000,ko00001,ko00002,ko04031,ko04147	-	-	-	G-alpha
evm.model.Chr1.1275	3983.cassava4.1_034185m	1.97e-191	545	28JP5@1|root,2QS2D@2759|Eukaryota,37P0A@33090|Viridiplantae,3G7GF@35493|Streptophyta,4JSAY@91835|fabids	35493|Streptophyta	G	RING-type E3 ubiquitin transferase	-	GO:0008150,GO:0010033,GO:0010200,GO:0010243,GO:0042221,GO:0042493,GO:0050896,GO:1901698,GO:1901700	-	-	-	-	-	-	-	-	-	-	U-box
evm.model.Chr1.1276	3983.cassava4.1_019112m	2.04e-77	231	2AMKP@1|root,2RZ5P@2759|Eukaryota,37UT2@33090|Viridiplantae,3GIIZ@35493|Streptophyta,4JPVU@91835|fabids	35493|Streptophyta	-	-	-	-	-	-	-	-	-	-	-	-	-	-	Bap31
evm.model.Chr1.1277	3694.POPTR_0015s05300.1	1.45e-173	490	KOG0819@1|root,KOG0819@2759|Eukaryota,37PAT@33090|Viridiplantae,3G95A@35493|Streptophyta,4JDD1@91835|fabids	35493|Streptophyta	U	Annexin D5-like	-	GO:0000003,GO:0000902,GO:0000904,GO:0001101,GO:0003006,GO:0003674,GO:0003779,GO:0005488,GO:0005509,GO:0005515,GO:0005543,GO:0006950,GO:0006970,GO:0007275,GO:0008092,GO:0008150,GO:0008289,GO:0009266,GO:0009314,GO:0009408,GO:0009409,GO:0009414,GO:0009415,GO:0009416,GO:0009555,GO:0009628,GO:0009639,GO:0009651,GO:0009653,GO:0009826,GO:0009846,GO:0009856,GO:0009860,GO:0009932,GO:0009987,GO:0010035,GO:…	-	ko:K17098	-	-	-	-	ko00000	1.A.31.1.5	-	-	Annexin
evm.model.Chr1.1278	3694.POPTR_0012s03880.1	6.66e-184	516	KOG0819@1|root,KOG0819@2759|Eukaryota,37PAT@33090|Viridiplantae,3G95A@35493|Streptophyta,4JDD1@91835|fabids	35493|Streptophyta	U	Annexin D5-like	-	GO:0000003,GO:0000902,GO:0000904,GO:0001101,GO:0003006,GO:0003674,GO:0003779,GO:0005488,GO:0005509,GO:0005515,GO:0005543,GO:0006950,GO:0006970,GO:0007275,GO:0008092,GO:0008150,GO:0008289,GO:0009266,GO:0009314,GO:0009408,GO:0009409,GO:0009414,GO:0009415,GO:0009416,GO:0009555,GO:0009628,GO:0009639,GO:0009651,GO:0009653,GO:0009826,GO:0009846,GO:0009856,GO:0009860,GO:0009932,GO:0009987,GO:0010035,GO:…	-	ko:K17098	-	-	-	-	ko00000	1.A.31.1.5	-	-	Annexin
evm.model.Chr1.1279	3983.cassava4.1_010322m	3.07e-82	259	28J99@1|root,2S2EG@2759|Eukaryota,37VEW@33090|Viridiplantae,3GDT2@35493|Streptophyta,4JQEE@91835|fabids	35493|Streptophyta	K	Transcription repressor KAN1-like	-	-	-	-	-	-	-	-	-	-	-	-	Myb_DNA-binding
evm.model.Chr1.128	3988.XP_002511125.1	4.6e-104	311	KOG1623@1|root,KOG1623@2759|Eukaryota,37KKX@33090|Viridiplantae,3G8PG@35493|Streptophyta,4JM8H@91835|fabids	35493|Streptophyta	U	Mediates both low-affinity uptake and efflux of sugar across the membrane	-	-	-	ko:K15382	-	-	-	-	ko00000,ko02000	9.A.58.1	-	-	MtN3_slv
evm.model.Chr1.1280	3983.cassava4.1_007903m	3.4e-189	538	KOG1721@1|root,KOG1721@2759|Eukaryota,37Q10@33090|Viridiplantae,3G9EY@35493|Streptophyta,4JMG5@91835|fabids	35493|Streptophyta	S	Protein SHOOT GRAVITROPISM 5-like	-	-	-	-	-	-	-	-	-	-	-	-	zf-C2H2,zf-met
evm.model.Chr1.1281	3983.cassava4.1_000518m	0	1646	KOG0667@1|root,KOG0667@2759|Eukaryota,37HW0@33090|Viridiplantae,3GDEN@35493|Streptophyta,4JJSK@91835|fabids	35493|Streptophyta	T	Protein kinase domain	-	GO:0005575,GO:0005622,GO:0005623,GO:0005737,GO:0044424,GO:0044464	-	-	-	-	-	-	-	-	-	-	Pkinase
evm.model.Chr1.1282	3983.cassava4.1_000518m	0	1691	KOG0667@1|root,KOG0667@2759|Eukaryota,37HW0@33090|Viridiplantae,3GDEN@35493|Streptophyta,4JJSK@91835|fabids	35493|Streptophyta	T	Protein kinase domain	-	GO:0005575,GO:0005622,GO:0005623,GO:0005737,GO:0044424,GO:0044464	-	-	-	-	-	-	-	-	-	-	Pkinase
evm.model.Chr1.1283	3983.cassava4.1_010505m	2.57e-164	471	COG4735@1|root,2QT28@2759|Eukaryota,37JUT@33090|Viridiplantae,3GA6G@35493|Streptophyta,4JDGD@91835|fabids	35493|Streptophyta	-	-	-	-	-	-	-	-	-	-	-	-	-	-	-
evm.model.Chr1.1284	3694.POPTR_0012s03610.1	7.07e-303	832	COG0076@1|root,KOG1383@2759|Eukaryota,37PA0@33090|Viridiplantae,3GG33@35493|Streptophyta,4JDR0@91835|fabids	35493|Streptophyta	E	Belongs to the group II decarboxylase family	-	GO:0005575,GO:0005911,GO:0009506,GO:0030054,GO:0055044	4.1.1.15	ko:K01580	ko00250,ko00410,ko00430,ko00650,ko01100,ko01110,ko01120,ko02024,ko04727,ko04940,map00250,map00410,map00430,map00650,map01100,map01110,map01120,map02024,map04727,map04940	M00027	R00261,R00489,R01682,R02466	RC00299	ko00000,ko00001,ko00002,ko01000	-	-	-	Pyridoxal_deC
evm.model.Chr1.1285	3983.cassava4.1_009544m	1.41e-231	645	COG2515@1|root,2QPS1@2759|Eukaryota,37J4F@33090|Viridiplantae,3G9NJ@35493|Streptophyta,4JHKU@91835|fabids	35493|Streptophyta	E	1-aminocyclopropane-1-carboxylate deaminase	D-CDES	GO:0000096,GO:0000098,GO:0003674,GO:0003824,GO:0005488,GO:0005575,GO:0005622,GO:0005623,GO:0005737,GO:0005739,GO:0005829,GO:0006082,GO:0006520,GO:0006534,GO:0006790,GO:0006807,GO:0008150,GO:0008152,GO:0009056,GO:0009058,GO:0009063,GO:0009069,GO:0009071,GO:0009093,GO:0009507,GO:0009536,GO:0009692,GO:0009693,GO:0009987,GO:0010035,GO:0010038,GO:0010817,GO:0016054,GO:0016829,GO:0016846,GO:0019148,GO:…	4.4.1.15	ko:K05396	ko00270,map00270	-	R01874	RC00382	ko00000,ko00001,ko01000	-	-	-	PALP
evm.model.Chr1.1286.2.6486a100	3641.EOY27490	4.68e-131	373	KOG0092@1|root,KOG0092@2759|Eukaryota,37M77@33090|Viridiplantae,3GEYH@35493|Streptophyta	35493|Streptophyta	U	Ras-related protein	-	-	-	ko:K07887,ko:K07889	ko04014,ko04144,ko04145,ko04962,ko05014,ko05146,ko05152,map04014,map04144,map04145,map04962,map05014,map05146,map05152	-	-	-	ko00000,ko00001,ko04031,ko04131,ko04147	-	-	-	Ras
evm.model.Chr1.1288	3694.POPTR_0018s13320.1	1.43e-256	736	KOG3706@1|root,KOG3706@2759|Eukaryota,37SBW@33090|Viridiplantae,3G8XQ@35493|Streptophyta,4JDT7@91835|fabids	35493|Streptophyta	S	Cupin superfamily protein	-	GO:0003674,GO:0003824,GO:0005488,GO:0005506,GO:0005575,GO:0005622,GO:0005623,GO:0005634,GO:0005737,GO:0006325,GO:0006355,GO:0006464,GO:0006482,GO:0006807,GO:0006996,GO:0008150,GO:0008152,GO:0008214,GO:0009507,GO:0009536,GO:0009889,GO:0009890,GO:0009892,GO:0009987,GO:0010468,GO:0010556,GO:0010558,GO:0010605,GO:0010629,GO:0016043,GO:0016491,GO:0016569,GO:0016570,GO:0016577,GO:0016705,GO:0016706,GO:…	1.14.11.27,3.1.3.16	ko:K16914,ko:K17506,ko:K21760	-	-	-	-	ko00000,ko01000,ko01009,ko03009,ko03036	-	-	-	Cupin_4
evm.model.Chr1.1289	3983.cassava4.1_029078m	0	907	28J8N@1|root,2QV64@2759|Eukaryota,37IVN@33090|Viridiplantae,3GB79@35493|Streptophyta,4JFD1@91835|fabids	35493|Streptophyta	P	May act as a component of the auxin efflux carrier	PIN2	GO:0000323,GO:0001666,GO:0003674,GO:0005215,GO:0005575,GO:0005622,GO:0005623,GO:0005737,GO:0005773,GO:0005783,GO:0005886,GO:0006810,GO:0006950,GO:0008150,GO:0009605,GO:0009606,GO:0009628,GO:0009629,GO:0009630,GO:0009719,GO:0009723,GO:0009725,GO:0009733,GO:0009743,GO:0009746,GO:0009749,GO:0009914,GO:0009921,GO:0009925,GO:0009926,GO:0009958,GO:0009966,GO:0010033,GO:0010252,GO:0010315,GO:0010329,GO:…	-	ko:K13947	-	-	-	-	ko00000,ko02000	2.A.69.1	-	-	Mem_trans
evm.model.Chr1.129.1.6486a10c	3988.XP_002511124.1	1.42e-253	703	COG5273@1|root,KOG1311@2759|Eukaryota,37YAJ@33090|Viridiplantae,3GH68@35493|Streptophyta,4JT9W@91835|fabids	35493|Streptophyta	S	Belongs to the DHHC palmitoyltransferase family	-	GO:0005575,GO:0005623,GO:0005886,GO:0016020,GO:0044464,GO:0071944	2.3.1.225	ko:K16675	ko04391,map04391	-	-	-	ko00000,ko00001,ko01000	-	-	-	DHHC
evm.model.Chr1.1290	3988.XP_002527697.1	3.97e-232	644	KOG1441@1|root,KOG1441@2759|Eukaryota,37P7G@33090|Viridiplantae,3GAAT@35493|Streptophyta,4JK8D@91835|fabids	35493|Streptophyta	EG	membrane protein At1g06890-like	-	-	-	ko:K15285	-	-	-	-	ko00000,ko02000	-	-	-	TPT
evm.model.Chr1.1291	3983.cassava4.1_008495m	1.37e-218	613	2CMFZ@1|root,2QQ8R@2759|Eukaryota,37RPR@33090|Viridiplantae,3GCVH@35493|Streptophyta,4JE2I@91835|fabids	35493|Streptophyta	T	Serine threonine-protein kinase	-	GO:0003674,GO:0003824,GO:0004672,GO:0004674,GO:0005575,GO:0005623,GO:0005886,GO:0006464,GO:0006468,GO:0006793,GO:0006796,GO:0006807,GO:0008150,GO:0008152,GO:0009987,GO:0016020,GO:0016301,GO:0016310,GO:0016740,GO:0016772,GO:0016773,GO:0019538,GO:0036211,GO:0043170,GO:0043412,GO:0044237,GO:0044238,GO:0044260,GO:0044267,GO:0044464,GO:0071704,GO:0071944,GO:0140096,GO:1901564	2.7.11.1	ko:K04733	ko04010,ko04064,ko04620,ko04621,ko04624,ko04722,ko05133,ko05140,ko05142,ko05145,ko05152,ko05162,ko05164,map04010,map04064,map04620,map04621,map04624,map04722,map05133,map05140,map05142,map05145,map05152,map05162,map05164	M00686	-	-	ko00000,ko00001,ko00002,ko01000,ko01001	-	-	-	Pkinase,Pkinase_Tyr
evm.model.Chr1.1292	3988.XP_002527695.1	2.27e-62	194	COG0695@1|root,KOG1752@2759|Eukaryota,37V9D@33090|Viridiplantae,3GJR9@35493|Streptophyta,4JU9K@91835|fabids	35493|Streptophyta	O	protein disulfide oxidoreductase activity	-	GO:0005575,GO:0005622,GO:0005623,GO:0005737,GO:0005773,GO:0005783,GO:0005794,GO:0012505,GO:0043226,GO:0043227,GO:0043229,GO:0043231,GO:0044424,GO:0044444,GO:0044464	-	ko:K03676	-	-	-	-	ko00000,ko03110	-	-	-	Glutaredoxin
evm.model.Chr1.1293	3983.cassava4.1_002981m	0	1082	KOG1844@1|root,KOG1844@2759|Eukaryota,37P8S@33090|Viridiplantae,3GF2R@35493|Streptophyta,4JHW7@91835|fabids	35493|Streptophyta	S	PHD finger protein	-	-	-	-	-	-	-	-	-	-	-	-	PHD
evm.model.Chr1.1294	3694.POPTR_0006s18330.1	1.42e-198	569	28IJ6@1|root,2QR5R@2759|Eukaryota,37Q9G@33090|Viridiplantae,3GCKG@35493|Streptophyta,4JKZ0@91835|fabids	35493|Streptophyta	K	AP2-like ethylene-responsive transcription factor	-	GO:0003002,GO:0003674,GO:0003700,GO:0005575,GO:0005622,GO:0005623,GO:0005634,GO:0006355,GO:0007154,GO:0007165,GO:0007275,GO:0007389,GO:0008150,GO:0009653,GO:0009719,GO:0009725,GO:0009733,GO:0009734,GO:0009755,GO:0009791,GO:0009845,GO:0009889,GO:0009956,GO:0009987,GO:0010015,GO:0010033,GO:0010101,GO:0010102,GO:0010311,GO:0010468,GO:0010556,GO:0019219,GO:0019222,GO:0022622,GO:0023052,GO:0031323,GO:…	-	ko:K09285	-	-	-	-	ko00000,ko03000	-	-	-	AP2
evm.model.Chr1.1295.1.6486a10d	3694.POPTR_0018s09870.1	4.4e-43	150	KOG3263@1|root,KOG3263@2759|Eukaryota,37UBG@33090|Viridiplantae,3GI3C@35493|Streptophyta,4JPHU@91835|fabids	35493|Streptophyta	S	U4 U6.U5 small nuclear ribonucleoprotein 27 kDa	-	-	-	ko:K12846	ko03040,map03040	M00354	-	-	ko00000,ko00001,ko00002,ko03041	-	-	-	DUF1777
evm.model.Chr1.1296	29760.VIT_11s0052g00820.t01	2.2e-98	288	COG4451@1|root,2QTPB@2759|Eukaryota,37K4F@33090|Viridiplantae,3GGNX@35493|Streptophyta	35493|Streptophyta	E	RuBisCO catalyzes two reactions the carboxylation of D- ribulose 1,5-bisphosphate, the primary event in carbon dioxide fixation, as well as the oxidative fragmentation of the pentose substrate. Both reactions occur simultaneously and in competition at the same active site	-	-	4.1.1.39	ko:K01602	ko00630,ko00710,ko01100,ko01120,ko01200,map00630,map00710,map01100,map01120,map01200	M00165,M00166,M00532	R00024,R03140	RC00172,RC00859	ko00000,ko00001,ko00002,ko01000	-	-	-	RuBisCO_small
evm.model.Chr1.1297	3983.cassava4.1_009481m	3.35e-227	632	COG0515@1|root,KOG1187@2759|Eukaryota,37IDD@33090|Viridiplantae,3G9EB@35493|Streptophyta,4JGJF@91835|fabids	35493|Streptophyta	T	Belongs to the protein kinase superfamily	-	GO:0003674,GO:0003824,GO:0004672,GO:0004674,GO:0004675,GO:0004888,GO:0005575,GO:0005623,GO:0005886,GO:0006464,GO:0006468,GO:0006793,GO:0006796,GO:0006807,GO:0007154,GO:0007165,GO:0007166,GO:0007167,GO:0007178,GO:0008150,GO:0008152,GO:0009987,GO:0016020,GO:0016301,GO:0016310,GO:0016740,GO:0016772,GO:0016773,GO:0019199,GO:0019538,GO:0023052,GO:0036211,GO:0038023,GO:0043170,GO:0043412,GO:0044237,GO:…	2.7.11.1	ko:K04733	ko04010,ko04064,ko04620,ko04621,ko04624,ko04722,ko05133,ko05140,ko05142,ko05145,ko05152,ko05162,ko05164,map04010,map04064,map04620,map04621,map04624,map04722,map05133,map05140,map05142,map05145,map05152,map05162,map05164	M00686	-	-	ko00000,ko00001,ko00002,ko01000,ko01001	-	-	-	Pkinase,Pkinase_Tyr
evm.model.Chr1.1298.2.6486a10d	57918.XP_004296446.1	2.17e-239	670	COG2939@1|root,KOG1282@2759|Eukaryota,37QWF@33090|Viridiplantae,3GH7P@35493|Streptophyta,4JVH4@91835|fabids	35493|Streptophyta	EO	Belongs to the peptidase S10 family	-	-	-	ko:K16296	-	-	-	-	ko00000,ko01000,ko01002	-	-	-	Peptidase_S10
evm.model.Chr1.1299	3983.cassava4.1_007832m	4.61e-199	566	COG0515@1|root,2QR7E@2759|Eukaryota,37IK5@33090|Viridiplantae,3GECG@35493|Streptophyta,4JN6D@91835|fabids	35493|Streptophyta	T	Belongs to the protein kinase superfamily	-	GO:0003674,GO:0003824,GO:0004672,GO:0004674,GO:0005488,GO:0005515,GO:0005516,GO:0005575,GO:0005623,GO:0005886,GO:0006464,GO:0006468,GO:0006793,GO:0006796,GO:0006807,GO:0008150,GO:0008152,GO:0009987,GO:0016020,GO:0016301,GO:0016310,GO:0016740,GO:0016772,GO:0016773,GO:0019538,GO:0036211,GO:0043170,GO:0043412,GO:0044237,GO:0044238,GO:0044260,GO:0044267,GO:0044464,GO:0071704,GO:0071944,GO:0140096,GO:…	2.7.11.1	ko:K04733	ko04010,ko04064,ko04620,ko04621,ko04624,ko04722,ko05133,ko05140,ko05142,ko05145,ko05152,ko05162,ko05164,map04010,map04064,map04620,map04621,map04624,map04722,map05133,map05140,map05142,map05145,map05152,map05162,map05164	M00686	-	-	ko00000,ko00001,ko00002,ko01000,ko01001	-	-	-	Pkinase,Pkinase_Tyr
evm.model.Chr1.12_evm.model.Chr1.13	3694.POPTR_0006s24380.1	7.65e-100	304	COG0705@1|root,KOG2980@2759|Eukaryota,37MHD@33090|Viridiplantae,3GF50@35493|Streptophyta,4JGVZ@91835|fabids	35493|Streptophyta	T	Rhomboid family	-	GO:0005575,GO:0005622,GO:0005623,GO:0005737,GO:0005739,GO:0043226,GO:0043227,GO:0043229,GO:0043231,GO:0044424,GO:0044444,GO:0044464	3.4.21.105	ko:K09650	-	-	-	-	ko00000,ko01000,ko01002,ko03029	-	-	-	Rhomboid
evm.model.Chr1.130	3988.XP_002521792.1	9.71e-152	483	KOG4658@1|root,KOG4658@2759|Eukaryota,37QC9@33090|Viridiplantae	33090|Viridiplantae	T	Belongs to the disease resistance NB-LRR family	-	-	-	-	-	-	-	-	-	-	-	-	NB-ARC
evm.model.Chr1.1300	3983.cassava4.1_018978m	9.87e-73	220	2BB67@1|root,2S0X9@2759|Eukaryota,37UR4@33090|Viridiplantae,3GJ7V@35493|Streptophyta,4JQ3X@91835|fabids	35493|Streptophyta	S	Wiskott-Aldrich syndrome protein family member	-	-	-	-	-	-	-	-	-	-	-	-	FAM177
evm.model.Chr1.1301	3988.XP_002533219.1	0	1204	COG2202@1|root,2QQR1@2759|Eukaryota,37NPX@33090|Viridiplantae,3G7IE@35493|Streptophyta,4JH7S@91835|fabids	35493|Streptophyta	T	Adagio protein	ZTL	GO:0005575,GO:0005622,GO:0005623,GO:0005634,GO:0005737,GO:0043226,GO:0043227,GO:0043229,GO:0043231,GO:0044424,GO:0044464	-	ko:K12115,ko:K12117	ko04712,map04712	-	-	-	ko00000,ko00001,ko04121	-	-	-	F-box-like,Kelch_2,Kelch_4,PAS_9
evm.model.Chr1.1302	3694.POPTR_0004s15360.1	2.46e-99	328	28JAF@1|root,2QRPA@2759|Eukaryota,37NZM@33090|Viridiplantae,3G7DS@35493|Streptophyta	35493|Streptophyta	S	Pollen-specific leucine-rich repeat extensin-like protein	-	GO:0000003,GO:0000902,GO:0000904,GO:0003006,GO:0003674,GO:0005198,GO:0005199,GO:0008150,GO:0009653,GO:0009826,GO:0009856,GO:0009860,GO:0009932,GO:0009987,GO:0016043,GO:0016049,GO:0022414,GO:0030154,GO:0032501,GO:0032502,GO:0032989,GO:0040007,GO:0044706,GO:0048468,GO:0048588,GO:0048589,GO:0048856,GO:0048868,GO:0048869,GO:0051704,GO:0060560,GO:0071840	-	-	-	-	-	-	-	-	-	-	LRRNT_2,LRR_1,LRR_8
evm.model.Chr1.1303	3983.cassava4.1_032373m	6.01e-193	548	28N77@1|root,2RKRN@2759|Eukaryota,37TCU@33090|Viridiplantae,3GFIC@35493|Streptophyta,4JJ9U@91835|fabids	35493|Streptophyta	S	Vinorine synthase-like	-	-	2.3.1.133	ko:K13065	ko00940,ko00941,ko00945,ko01100,ko01110,map00940,map00941,map00945,map01100,map01110	M00039	R01945,R02416,R07432,R07433	RC00004,RC00055,RC02864	ko00000,ko00001,ko00002,ko01000	-	-	-	Transferase
evm.model.Chr1.1304	3988.XP_002532086.1	0	1751	COG0474@1|root,KOG0205@2759|Eukaryota,37I59@33090|Viridiplantae,3GG2J@35493|Streptophyta,4JSZE@91835|fabids	35493|Streptophyta	P	Plasma membrane ATPase	-	GO:0005575,GO:0005623,GO:0005886,GO:0016020,GO:0044464,GO:0071944	3.6.3.6	ko:K01535	ko00190,map00190	-	-	-	ko00000,ko00001,ko01000	3.A.3.3	-	-	Cation_ATPase_N,E1-E2_ATPase,Hydrolase
evm.model.Chr1.1305	3988.XP_002532084.1	1.09e-114	333	COG0694@1|root,KOG2358@2759|Eukaryota,37PIX@33090|Viridiplantae,3G871@35493|Streptophyta,4JHYR@91835|fabids	35493|Streptophyta	O	nifU-like protein	NFU3	GO:0003674,GO:0005198,GO:0005488,GO:0005515,GO:0005575,GO:0005622,GO:0005623,GO:0005737,GO:0006091,GO:0008150,GO:0008152,GO:0009507,GO:0009532,GO:0009536,GO:0009570,GO:0009987,GO:0015979,GO:0016043,GO:0019684,GO:0022607,GO:0032947,GO:0034622,GO:0043226,GO:0043227,GO:0043229,GO:0043231,GO:0043933,GO:0044085,GO:0044237,GO:0044422,GO:0044424,GO:0044434,GO:0044435,GO:0044444,GO:0044446,GO:0044464,GO:…	-	-	-	-	-	-	-	-	-	-	NifU
evm.model.Chr1.1306	3983.cassava4.1_034147m	0	929	KOG4197@1|root,KOG4197@2759|Eukaryota,37NDI@33090|Viridiplantae,3G81M@35493|Streptophyta,4JE8B@91835|fabids	35493|Streptophyta	S	Pentatricopeptide repeat-containing protein At1g79490	-	GO:0003674,GO:0003676,GO:0003723,GO:0003824,GO:0004518,GO:0004519,GO:0005488,GO:0005575,GO:0005622,GO:0005623,GO:0005737,GO:0005739,GO:0006139,GO:0006725,GO:0006807,GO:0008150,GO:0008152,GO:0009451,GO:0009987,GO:0016070,GO:0016787,GO:0016788,GO:0034641,GO:0043170,GO:0043226,GO:0043227,GO:0043229,GO:0043231,GO:0043412,GO:0044237,GO:0044238,GO:0044424,GO:0044444,GO:0044464,GO:0046483,GO:0071704,GO:…	-	-	-	-	-	-	-	-	-	-	PPR,PPR_2,PPR_3
evm.model.Chr1.1307	3694.POPTR_0006s17920.1	8.76e-22	98.2	29EHG@1|root,2RMNH@2759|Eukaryota,37KX4@33090|Viridiplantae,3GHNJ@35493|Streptophyta,4JP1P@91835|fabids	35493|Streptophyta	-	-	-	-	-	-	-	-	-	-	-	-	-	-	-
evm.model.Chr1.1308	3983.cassava4.1_014194m	2.06e-189	525	COG0090@1|root,KOG2309@2759|Eukaryota,37IFW@33090|Viridiplantae,3GBRR@35493|Streptophyta,4JSIN@91835|fabids	35493|Streptophyta	J	60S ribosomal protein	-	GO:0002181,GO:0003674,GO:0003676,GO:0003723,GO:0003735,GO:0005198,GO:0005488,GO:0005575,GO:0005622,GO:0005623,GO:0005737,GO:0005829,GO:0005840,GO:0006412,GO:0006518,GO:0006807,GO:0008150,GO:0008152,GO:0009058,GO:0009059,GO:0009987,GO:0010467,GO:0015934,GO:0019538,GO:0022625,GO:0022626,GO:0032991,GO:0034641,GO:0034645,GO:0043043,GO:0043170,GO:0043226,GO:0043228,GO:0043229,GO:0043232,GO:0043603,GO:…	-	ko:K02938	ko03010,map03010	M00177	-	-	br01610,ko00000,ko00001,ko00002,ko03011	-	-	-	Ribosomal_L2,Ribosomal_L2_C
evm.model.Chr1.1309	3983.cassava4.1_012107m	7.02e-218	602	COG0676@1|root,KOG1594@2759|Eukaryota,37MSX@33090|Viridiplantae,3G85N@35493|Streptophyta,4JMBS@91835|fabids	35493|Streptophyta	G	Belongs to the glucose-6-phosphate 1-epimerase family	-	-	5.1.3.15	ko:K01792	ko00010,ko01100,ko01110,ko01120,ko01130,map00010,map01100,map01110,map01120,map01130	-	R02739	RC00563	ko00000,ko00001,ko01000	-	-	-	Aldose_epim
evm.model.Chr1.1310	3983.cassava4.1_000843m	0	1522	KOG0443@1|root,KOG0443@2759|Eukaryota,37IMR@33090|Viridiplantae,3G95S@35493|Streptophyta,4JHEQ@91835|fabids	35493|Streptophyta	Z	Villin-4-like	VLN4	GO:0001101,GO:0003674,GO:0003779,GO:0005488,GO:0005515,GO:0005575,GO:0005622,GO:0005623,GO:0005737,GO:0005829,GO:0005856,GO:0006810,GO:0006996,GO:0007010,GO:0007015,GO:0007275,GO:0008064,GO:0008092,GO:0008150,GO:0008154,GO:0009653,GO:0009719,GO:0009725,GO:0009737,GO:0009888,GO:0009987,GO:0010015,GO:0010033,GO:0010035,GO:0010038,GO:0010053,GO:0010054,GO:0010639,GO:0015629,GO:0016043,GO:0016049,GO:…	-	ko:K05768	ko04666,ko04810,ko05203,map04666,map04810,map05203	-	-	-	ko00000,ko00001,ko04147,ko04812	-	-	-	Gelsolin,VHP
evm.model.Chr1.1312	3988.XP_002523689.1	4.24e-315	866	COG2223@1|root,2QPIC@2759|Eukaryota,37J99@33090|Viridiplantae,3GDJP@35493|Streptophyta,4JJPC@91835|fabids	35493|Streptophyta	P	Nitrate transporter	NRT2	GO:0000325,GO:0001101,GO:0003674,GO:0005215,GO:0005575,GO:0005622,GO:0005623,GO:0005737,GO:0005773,GO:0005774,GO:0005886,GO:0006810,GO:0006811,GO:0006820,GO:0008150,GO:0008509,GO:0009705,GO:0009987,GO:0010035,GO:0010167,GO:0015075,GO:0015103,GO:0015112,GO:0015318,GO:0015698,GO:0015706,GO:0016020,GO:0022857,GO:0031090,GO:0034220,GO:0042221,GO:0043226,GO:0043227,GO:0043229,GO:0043231,GO:0044422,GO:…	-	ko:K02575	ko00910,map00910	M00615	-	-	ko00000,ko00001,ko00002,ko02000	2.A.1.8	-	-	MFS_1
evm.model.Chr1.1313	3694.POPTR_0018s09570.1	7.42e-179	501	COG2226@1|root,KOG1540@2759|Eukaryota,37PAS@33090|Viridiplantae,3GBXK@35493|Streptophyta,4JFQ8@91835|fabids	35493|Streptophyta	H	Methyltransferase required for the conversion of 2- polyprenyl-6-methoxy-1,4-benzoquinol (DDMQH2) to 2-polyprenyl-3- methyl-6-methoxy-1,4-benzoquinol (DMQH2)	COQ5	GO:0005575,GO:0005622,GO:0005623,GO:0005737,GO:0005739,GO:0043226,GO:0043227,GO:0043229,GO:0043231,GO:0044424,GO:0044444,GO:0044464	2.1.1.201	ko:K06127	ko00130,ko01100,ko01110,map00130,map01100,map01110	M00128	R04983,R08774	RC00003,RC01253	ko00000,ko00001,ko00002,ko01000	-	-	-	Ubie_methyltran
evm.model.Chr1.1314	3983.cassava4.1_026469m	2.82e-145	425	COG5434@1|root,2QST2@2759|Eukaryota,37PXQ@33090|Viridiplantae,3G7S8@35493|Streptophyta,4JRDM@91835|fabids	35493|Streptophyta	G	Polygalacturonase	-	-	3.2.1.67	ko:K01213	ko00040,ko01100,map00040,map01100	M00081	R01982,R07413	RC00049	ko00000,ko00001,ko00002,ko01000	-	-	-	Glyco_hydro_28
evm.model.Chr1.1316	4113.PGSC0003DMT400021959	1.82e-25	99.8	2BPPT@1|root,2S1SG@2759|Eukaryota,37VJT@33090|Viridiplantae,3GJN2@35493|Streptophyta,44KAI@71274|asterids	35493|Streptophyta	J	acidic ribosomal protein	-	GO:0003674,GO:0003735,GO:0005198,GO:0005575,GO:0005622,GO:0005623,GO:0005634,GO:0005737,GO:0005829,GO:0005840,GO:0005844,GO:0005886,GO:0016020,GO:0022626,GO:0032991,GO:0042788,GO:0043226,GO:0043227,GO:0043228,GO:0043229,GO:0043231,GO:0043232,GO:0044424,GO:0044444,GO:0044445,GO:0044464,GO:0071944,GO:1990904	-	ko:K02942	ko03010,map03010	M00177	-	-	br01610,ko00000,ko00001,ko00002,ko03011	-	-	-	Ribosomal_60s
evm.model.Chr1.1317	29760.VIT_11s0103g00230.t01	3.82e-310	870	KOG2340@1|root,KOG2340@2759|Eukaryota,37I98@33090|Viridiplantae,3GFMM@35493|Streptophyta	35493|Streptophyta	L	U3 small nucleolar RNA-associated protein	-	GO:0000462,GO:0003674,GO:0003676,GO:0003723,GO:0005488,GO:0005575,GO:0005622,GO:0005623,GO:0005634,GO:0005730,GO:0006139,GO:0006364,GO:0006396,GO:0006725,GO:0006807,GO:0008150,GO:0008152,GO:0009987,GO:0010467,GO:0016070,GO:0016072,GO:0019843,GO:0022613,GO:0030490,GO:0030515,GO:0030684,GO:0031974,GO:0031981,GO:0032040,GO:0032991,GO:0034470,GO:0034511,GO:0034641,GO:0034660,GO:0042254,GO:0042274,GO:…	-	ko:K14774	-	-	-	-	ko00000,ko03009	-	-	-	UTP25
evm.model.Chr1.1318.2.6486a101	3988.XP_002527719.1	1.36e-214	622	28IGA@1|root,2QQT4@2759|Eukaryota,37Q4D@33090|Viridiplantae,3GGFC@35493|Streptophyta,4JGJV@91835|fabids	35493|Streptophyta	S	Protein of unknown function (DUF630)	-	-	-	-	-	-	-	-	-	-	-	-	DUF630,DUF632
evm.model.Chr1.1319	71139.XP_010046952.1	5.67e-260	715	2CN65@1|root,2QU30@2759|Eukaryota,37NFP@33090|Viridiplantae,3G8ZK@35493|Streptophyta	35493|Streptophyta	S	Core-2 I-branching beta-1,6-N-acetylglucosaminyltransferase family protein	-	-	-	-	-	-	-	-	-	-	-	-	Branch
evm.model.Chr1.132	3988.XP_002511120.1	6.73e-293	868	KOG0600@1|root,KOG0600@2759|Eukaryota,3897Q@33090|Viridiplantae,3GY5Q@35493|Streptophyta,4JT3D@91835|fabids	35493|Streptophyta	T	Serine/Threonine protein kinases, catalytic domain	-	-	-	ko:K17592	-	-	-	-	ko00000,ko01009	-	-	-	Pkinase
evm.model.Chr1.1320	3694.POPTR_0018s14060.1	6.75e-201	612	KOG4197@1|root,KOG4197@2759|Eukaryota,37M80@33090|Viridiplantae,3GANK@35493|Streptophyta,4JD97@91835|fabids	35493|Streptophyta	S	Pentatricopeptide repeat-containing protein	-	GO:0003674,GO:0003676,GO:0003723,GO:0003824,GO:0004518,GO:0004519,GO:0005488,GO:0005575,GO:0005622,GO:0005623,GO:0006139,GO:0006725,GO:0006807,GO:0008150,GO:0008152,GO:0009451,GO:0009987,GO:0016070,GO:0016787,GO:0016788,GO:0034641,GO:0043170,GO:0043226,GO:0043227,GO:0043229,GO:0043231,GO:0043412,GO:0044237,GO:0044238,GO:0044424,GO:0044464,GO:0046483,GO:0071704,GO:0090304,GO:0090305,GO:0097159,GO:…	-	ko:K17964	-	-	-	-	ko00000,ko03029	-	-	-	PPR,PPR_1,PPR_2,PPR_3
evm.model.Chr1.1321	3983.cassava4.1_010232m	5.33e-170	486	KOG2210@1|root,KOG2210@2759|Eukaryota,37K8P@33090|Viridiplantae,3G7NY@35493|Streptophyta,4JIV3@91835|fabids	35493|Streptophyta	T	Belongs to the OSBP family	-	-	-	ko:K22285	-	-	-	-	ko00000,ko02000,ko04131	2.D.1.1	-	-	Oxysterol_BP
evm.model.Chr1.1322	3983.cassava4.1_010232m	1.36e-160	462	KOG2210@1|root,KOG2210@2759|Eukaryota,37K8P@33090|Viridiplantae,3G7NY@35493|Streptophyta,4JIV3@91835|fabids	35493|Streptophyta	T	Belongs to the OSBP family	-	-	-	ko:K22285	-	-	-	-	ko00000,ko02000,ko04131	2.D.1.1	-	-	Oxysterol_BP
evm.model.Chr1.1323	3983.cassava4.1_010232m	7.01e-175	498	KOG2210@1|root,KOG2210@2759|Eukaryota,37K8P@33090|Viridiplantae,3G7NY@35493|Streptophyta,4JIV3@91835|fabids	35493|Streptophyta	T	Belongs to the OSBP family	-	-	-	ko:K22285	-	-	-	-	ko00000,ko02000,ko04131	2.D.1.1	-	-	Oxysterol_BP
evm.model.Chr1.1324.4.6486a10d	3694.POPTR_0006s07600.1	1.43e-155	452	KOG2210@1|root,KOG2210@2759|Eukaryota,37K8P@33090|Viridiplantae,3G7NY@35493|Streptophyta,4JIV3@91835|fabids	35493|Streptophyta	T	Belongs to the OSBP family	-	-	-	ko:K22285	-	-	-	-	ko00000,ko02000,ko04131	2.D.1.1	-	-	Oxysterol_BP
evm.model.Chr1.1325	3983.cassava4.1_017381m	3.59e-37	134	2BX7R@1|root,2S2ES@2759|Eukaryota,37VT2@33090|Viridiplantae,3GJEZ@35493|Streptophyta,4JQ9S@91835|fabids	35493|Streptophyta	S	Domain of unknown function (DUF4228)	-	-	-	-	-	-	-	-	-	-	-	-	DUF4228
evm.model.Chr1.1326	28532.XP_010545381.1	4.76e-57	182	KOG1759@1|root,KOG1759@2759|Eukaryota,37UMA@33090|Viridiplantae,3GIMT@35493|Streptophyta,3I0FQ@3699|Brassicales	35493|Streptophyta	V	macrophage migration inhibitory factor	-	-	5.3.2.1	ko:K07253	ko00350,ko00360,map00350,map00360	-	R01378,R03342	RC00507	ko00000,ko00001,ko01000,ko04147	-	-	-	MIF
evm.model.Chr1.1327	225117.XP_009348093.1	1.85e-102	304	28PTJ@1|root,2QWG4@2759|Eukaryota,37T0S@33090|Viridiplantae,3GGZW@35493|Streptophyta,4JEGM@91835|fabids	35493|Streptophyta	K	transcription factor	-	GO:0003674,GO:0003700,GO:0006355,GO:0008150,GO:0009889,GO:0010468,GO:0010556,GO:0019219,GO:0019222,GO:0031323,GO:0031326,GO:0050789,GO:0050794,GO:0051171,GO:0051252,GO:0060255,GO:0065007,GO:0080090,GO:0140110,GO:1903506,GO:2000112,GO:2001141	-	-	-	-	-	-	-	-	-	-	HLH
evm.model.Chr1.1328	3988.XP_002519409.1	0	933	KOG2204@1|root,KOG2204@2759|Eukaryota,37Z8H@33090|Viridiplantae,3GN7C@35493|Streptophyta,4JVMD@91835|fabids	35493|Streptophyta	G	Belongs to the glycosyl hydrolase 47 family	-	-	3.2.1.113	ko:K01230	ko00510,ko00513,ko01100,ko04141,map00510,map00513,map01100,map04141	M00073,M00074	R05982,R06722	-	ko00000,ko00001,ko00002,ko01000,ko04131	-	GH47	-	Glyco_hydro_47
evm.model.Chr1.1329	3988.XP_002519403.1	0	1225	KOG2219@1|root,KOG2219@2759|Eukaryota,37J6T@33090|Viridiplantae,3G92W@35493|Streptophyta,4JGVR@91835|fabids	35493|Streptophyta	S	Uncharacterised conserved protein	-	GO:0001708,GO:0005575,GO:0005622,GO:0005623,GO:0005737,GO:0005794,GO:0006810,GO:0007034,GO:0008150,GO:0008152,GO:0009058,GO:0009718,GO:0009812,GO:0009813,GO:0009987,GO:0010638,GO:0012505,GO:0016020,GO:0016192,GO:0019898,GO:0030154,GO:0032502,GO:0033043,GO:0042440,GO:0043226,GO:0043227,GO:0043229,GO:0043231,GO:0044088,GO:0044090,GO:0044424,GO:0044425,GO:0044444,GO:0044464,GO:0045165,GO:0046148,GO:…	-	ko:K19513	-	-	-	-	ko00000,ko03029,ko04131	-	-	-	FPL
evm.model.Chr1.133	3983.cassava4.1_032490m	2.97e-226	713	KOG4658@1|root,KOG4658@2759|Eukaryota,37RFN@33090|Viridiplantae,3GH54@35493|Streptophyta	35493|Streptophyta	T	Disease resistance protein	-	-	-	ko:K13459	ko04626,map04626	-	-	-	ko00000,ko00001	-	-	-	NB-ARC
evm.model.Chr1.1330	3988.XP_002526620.1	0	1427	KOG2390@1|root,KOG2390@2759|Eukaryota,37NVX@33090|Viridiplantae,3GENF@35493|Streptophyta,4JNF5@91835|fabids	35493|Streptophyta	S	Rab3 GTPase-activating protein catalytic	-	-	-	ko:K18270	-	-	-	-	ko00000,ko04131,ko04147	-	-	-	Rab3-GTPase_cat
evm.model.Chr1.1331.1.6486a101	3988.XP_002518263.1	0	1806	COG0474@1|root,KOG0204@2759|Eukaryota,37IXA@33090|Viridiplantae,3GAS6@35493|Streptophyta,4JJJB@91835|fabids	35493|Streptophyta	P	This magnesium-dependent enzyme catalyzes the hydrolysis of ATP coupled with the transport of calcium	-	GO:0003674,GO:0003824,GO:0005215,GO:0005388,GO:0005575,GO:0005622,GO:0005623,GO:0005886,GO:0005887,GO:0005911,GO:0006810,GO:0006811,GO:0006812,GO:0006816,GO:0008150,GO:0008324,GO:0009506,GO:0015075,GO:0015085,GO:0015318,GO:0015399,GO:0015405,GO:0015662,GO:0016020,GO:0016021,GO:0016462,GO:0016787,GO:0016817,GO:0016818,GO:0016887,GO:0017111,GO:0019829,GO:0022804,GO:0022853,GO:0022857,GO:0022890,GO:…	3.6.3.8	ko:K01537	-	-	-	-	ko00000,ko01000	3.A.3.2	-	-	CaATP_NAI,Cation_ATPase,Cation_ATPase_C,Cation_ATPase_N,E1-E2_ATPase,Hydrolase
evm.model.Chr1.1332	3988.XP_002518243.1	3.77e-76	245	COG4886@1|root,KOG0619@2759|Eukaryota,37RID@33090|Viridiplantae,3G94Y@35493|Streptophyta,4JD6N@91835|fabids	35493|Streptophyta	S	Plant intracellular ras-group-related LRR protein	-	-	-	-	-	-	-	-	-	-	-	-	LRR_1,LRR_8
evm.model.Chr1.1333	28532.XP_010548621.1	8.82e-155	439	COG5080@1|root,KOG2946@2759|Eukaryota,37PG6@33090|Viridiplantae,3GCP5@35493|Streptophyta,3HY2V@3699|Brassicales	35493|Streptophyta	U	Integral membrane Yip1 family protein	-	-	-	-	-	-	-	-	-	-	-	-	Yip1
evm.model.Chr1.1334	3988.XP_002534483.1	1.05e-290	803	COG0465@1|root,KOG0743@2759|Eukaryota,37JSQ@33090|Viridiplantae,3GFV3@35493|Streptophyta,4JFUB@91835|fabids	35493|Streptophyta	O	mitochondrial chaperone	-	GO:0003674,GO:0005215,GO:0005575,GO:0005622,GO:0005623,GO:0005737,GO:0005739,GO:0006810,GO:0008104,GO:0008150,GO:0008320,GO:0008565,GO:0009987,GO:0015031,GO:0015833,GO:0016043,GO:0022607,GO:0022857,GO:0022884,GO:0033036,GO:0034622,GO:0042886,GO:0042887,GO:0043226,GO:0043227,GO:0043229,GO:0043231,GO:0043933,GO:0044085,GO:0044424,GO:0044444,GO:0044464,GO:0045184,GO:0051131,GO:0051179,GO:0051234,GO:…	-	ko:K08900	-	-	-	-	ko00000,ko03029	-	-	-	AAA,AAA_assoc
evm.model.Chr1.1335	3988.XP_002531659.1	1.58e-280	780	28JDF@1|root,2QRSB@2759|Eukaryota,37T72@33090|Viridiplantae,3G9XM@35493|Streptophyta,4JNB3@91835|fabids	35493|Streptophyta	-	-	-	-	2.1.1.43	ko:K19199	ko00310,map00310	-	R03875,R04866,R04867	RC00003,RC00060,RC00181,RC00496	ko00000,ko00001,ko01000,ko03036	-	-	-	Rubis-subs-bind,SET
evm.model.Chr1.1336	3694.POPTR_0018s10110.1	6.43e-121	357	28NTE@1|root,2QVDF@2759|Eukaryota,37HI3@33090|Viridiplantae,3GHB8@35493|Streptophyta,4JET0@91835|fabids	35493|Streptophyta	S	Syntaxin 6, N-terminal	-	-	-	-	-	-	-	-	-	-	-	-	Syntaxin-6_N
evm.model.Chr1.1337	3983.cassava4.1_012722m	8.73e-157	447	COG0468@1|root,KOG1564@2759|Eukaryota,37IXV@33090|Viridiplantae,3GG6S@35493|Streptophyta,4JD40@91835|fabids	35493|Streptophyta	L	DNA repair protein XRCC3 homolog	-	GO:0000003,GO:0000150,GO:0000217,GO:0000280,GO:0000400,GO:0000707,GO:0000724,GO:0000725,GO:0000730,GO:0003674,GO:0003676,GO:0003677,GO:0003690,GO:0003697,GO:0003824,GO:0005488,GO:0005575,GO:0005622,GO:0005623,GO:0005634,GO:0005657,GO:0005694,GO:0006139,GO:0006259,GO:0006281,GO:0006302,GO:0006310,GO:0006312,GO:0006725,GO:0006807,GO:0006950,GO:0006974,GO:0006996,GO:0007049,GO:0007127,GO:0007131,GO:…	-	ko:K10880	ko03440,map03440	-	-	-	ko00000,ko00001,ko03400	-	-	-	Rad51
evm.model.Chr1.1338	3988.XP_002513245.1	0	2061	COG0474@1|root,KOG0209@2759|Eukaryota,37QG5@33090|Viridiplantae,3G84E@35493|Streptophyta,4JK31@91835|fabids	35493|Streptophyta	P	cation-transporting ATPase	-	-	-	ko:K14950	-	-	-	-	ko00000,ko01000	3.A.3.10	-	-	Cation_ATPase,E1-E2_ATPase,Hydrolase
evm.model.Chr1.1339	3983.cassava4.1_023984m	2e-60	197	2C1UC@1|root,2S2C5@2759|Eukaryota,37V6C@33090|Viridiplantae,3GJEU@35493|Streptophyta,4JQ82@91835|fabids	35493|Streptophyta	-	-	-	-	-	-	-	-	-	-	-	-	-	-	-
evm.model.Chr1.134	3983.cassava4.1_032490m	3.71e-220	696	KOG4658@1|root,KOG4658@2759|Eukaryota,37RFN@33090|Viridiplantae,3GH54@35493|Streptophyta	35493|Streptophyta	T	Disease resistance protein	-	-	-	ko:K13459	ko04626,map04626	-	-	-	ko00000,ko00001	-	-	-	NB-ARC
evm.model.Chr1.1340	3983.cassava4.1_006871m	7.22e-273	754	28KNQ@1|root,2QT4F@2759|Eukaryota,37HEF@33090|Viridiplantae,3G8TJ@35493|Streptophyta,4JIEA@91835|fabids	35493|Streptophyta	S	BAHD acyltransferase	-	GO:0000902,GO:0000904,GO:0005575,GO:0005622,GO:0005623,GO:0005737,GO:0008150,GO:0008152,GO:0009058,GO:0009059,GO:0009653,GO:0009888,GO:0009987,GO:0010026,GO:0010090,GO:0010143,GO:0016043,GO:0030154,GO:0032502,GO:0032989,GO:0043170,GO:0044424,GO:0044464,GO:0048468,GO:0048856,GO:0048869,GO:0051179,GO:0071704,GO:0071840,GO:0090558,GO:0090626,GO:1901576	-	-	-	-	-	-	-	-	-	-	Transferase
evm.model.Chr1.1341	3988.XP_002534707.1	1.49e-174	492	KOG0724@1|root,KOG0724@2759|Eukaryota,37HXQ@33090|Viridiplantae,3GBWK@35493|Streptophyta,4JNR7@91835|fabids	35493|Streptophyta	K	transcription factor	-	-	-	-	-	-	-	-	-	-	-	-	Myb_DNA-binding
evm.model.Chr1.1342	3983.cassava4.1_004785m	0	988	COG2132@1|root,KOG1263@2759|Eukaryota,37Q1C@33090|Viridiplantae,3G9R3@35493|Streptophyta,4JKWV@91835|fabids	35493|Streptophyta	Q	Belongs to the multicopper oxidase family	-	GO:0003674,GO:0003824,GO:0006725,GO:0008150,GO:0008152,GO:0009058,GO:0009698,GO:0009699,GO:0009808,GO:0009809,GO:0009832,GO:0009834,GO:0009987,GO:0016491,GO:0016722,GO:0019438,GO:0019748,GO:0042546,GO:0044085,GO:0044237,GO:0044249,GO:0044550,GO:0055114,GO:0071554,GO:0071669,GO:0071704,GO:0071840,GO:1901360,GO:1901362,GO:1901576	1.10.3.2	ko:K05909	-	-	-	-	ko00000,ko01000	-	-	-	Cu-oxidase,Cu-oxidase_2,Cu-oxidase_3
evm.model.Chr1.1344	3988.XP_002515601.1	0	1030	KOG2398@1|root,KOG2398@2759|Eukaryota,37P80@33090|Viridiplantae,3GBI1@35493|Streptophyta,4JGNW@91835|fabids	35493|Streptophyta	D	Muniscin C-terminal mu homology domain	-	-	-	ko:K10875	ko03440,map03440	-	-	-	ko00000,ko00001,ko01000,ko03400	-	-	-	muHD
evm.model.Chr1.1345	3983.cassava4.1_011294m	7.46e-13	77	2CYYU@1|root,2S7BU@2759|Eukaryota,37WT2@33090|Viridiplantae,3GKNP@35493|Streptophyta,4JR23@91835|fabids	35493|Streptophyta	-	-	-	-	-	-	-	-	-	-	-	-	-	-	-
evm.model.Chr1.1346	3988.XP_002518026.1	1.52e-305	838	COG0156@1|root,KOG1358@2759|Eukaryota,37IYQ@33090|Viridiplantae,3GG8Q@35493|Streptophyta,4JSM3@91835|fabids	35493|Streptophyta	O	Long chain base biosynthesis protein	LCB1	GO:0000003,GO:0002178,GO:0003006,GO:0005575,GO:0005622,GO:0005623,GO:0005737,GO:0005783,GO:0005789,GO:0006066,GO:0006629,GO:0006643,GO:0006644,GO:0006665,GO:0006667,GO:0006670,GO:0006672,GO:0006684,GO:0006686,GO:0006793,GO:0006796,GO:0006807,GO:0007275,GO:0008150,GO:0008152,GO:0008610,GO:0008654,GO:0009058,GO:0009790,GO:0009791,GO:0009793,GO:0009825,GO:0009893,GO:0009894,GO:0009896,GO:0009987,GO:…	2.3.1.50	ko:K00654	ko00600,ko01100,ko04071,ko04138,map00600,map01100,map04071,map04138	M00094,M00099	R01281	RC00004,RC02725,RC02849	ko00000,ko00001,ko00002,ko01000,ko01007	-	-	-	Aminotran_1_2
evm.model.Chr1.1347	3694.POPTR_0018s10020.1	1.19e-149	423	COG0637@1|root,KOG2914@2759|Eukaryota,37HH0@33090|Viridiplantae,3G71Q@35493|Streptophyta,4JGZG@91835|fabids	35493|Streptophyta	S	Haloacid dehalogenase-like hydrolase	GS1	GO:0003674,GO:0003824,GO:0005575,GO:0005622,GO:0005623,GO:0005737,GO:0005739,GO:0005975,GO:0006066,GO:0006071,GO:0006114,GO:0006793,GO:0006796,GO:0008150,GO:0008152,GO:0009058,GO:0009987,GO:0016051,GO:0016311,GO:0016787,GO:0016788,GO:0016791,GO:0019400,GO:0019401,GO:0019751,GO:0034637,GO:0042578,GO:0043136,GO:0043226,GO:0043227,GO:0043229,GO:0043231,GO:0044237,GO:0044238,GO:0044249,GO:0044262,GO:…	3.1.3.96	ko:K17623	-	-	R11180	RC00017	ko00000,ko01000,ko01009	-	-	-	HAD_2
evm.model.Chr1.1348	3983.cassava4.1_027692m	7.22e-58	184	2CC26@1|root,2S02T@2759|Eukaryota,37UT8@33090|Viridiplantae,3GJ3Z@35493|Streptophyta,4JPJM@91835|fabids	35493|Streptophyta	K	Aux IAA proteins are short-lived transcriptional factors that function as repressors of early auxin response genes at low auxin concentrations	IAA33	GO:0003674,GO:0003700,GO:0006355,GO:0008150,GO:0009719,GO:0009725,GO:0009733,GO:0009889,GO:0010033,GO:0010468,GO:0010556,GO:0019219,GO:0019222,GO:0031323,GO:0031326,GO:0042221,GO:0050789,GO:0050794,GO:0050896,GO:0051171,GO:0051252,GO:0060255,GO:0065007,GO:0080090,GO:0140110,GO:1903506,GO:2000112,GO:2001141	-	-	-	-	-	-	-	-	-	-	AUX_IAA
evm.model.Chr1.1349	3641.EOY31887	0	1189	COG0369@1|root,KOG1158@2759|Eukaryota,37K3K@33090|Viridiplantae,3G9A7@35493|Streptophyta	35493|Streptophyta	C	belongs to the flavoprotein pyridine nucleotide cytochrome reductase family	ATR2	GO:0003674,GO:0003824,GO:0003958,GO:0005575,GO:0005622,GO:0005623,GO:0005737,GO:0005783,GO:0006725,GO:0008150,GO:0008152,GO:0009507,GO:0009536,GO:0009698,GO:0009987,GO:0012505,GO:0016491,GO:0016651,GO:0016653,GO:0019748,GO:0043226,GO:0043227,GO:0043229,GO:0043231,GO:0044237,GO:0044424,GO:0044444,GO:0044464,GO:0055114,GO:0071704,GO:1901360	1.6.2.4	ko:K00327	-	-	-	-	ko00000,ko01000	-	-	-	FAD_binding_1,Flavodoxin_1,NAD_binding_1
evm.model.Chr1.135	3983.cassava4.1_017297m	2.58e-68	213	2DPAC@1|root,2S695@2759|Eukaryota,37WAP@33090|Viridiplantae,3GJSW@35493|Streptophyta,4JQAW@91835|fabids	35493|Streptophyta	S	Belongs to the Casparian strip membrane proteins (CASP) family	-	GO:0003674,GO:0005488,GO:0048037,GO:0051536,GO:0051540	-	-	-	-	-	-	-	-	-	-	DUF588
evm.model.Chr1.1350	3983.cassava4.1_009835m	3.85e-210	588	28I93@1|root,2QQJF@2759|Eukaryota,37KNW@33090|Viridiplantae,3GE12@35493|Streptophyta,4JEQ9@91835|fabids	35493|Streptophyta	S	Afadin- and alpha-actinin-binding	-	-	-	ko:K06085	ko04520,map04520	-	-	-	ko00000,ko00001	-	-	-	ADIP
evm.model.Chr1.1351	3983.cassava4.1_029397m	4.02e-48	164	2BPNP@1|root,2S1SD@2759|Eukaryota,37VPS@33090|Viridiplantae,3GJU3@35493|Streptophyta,4JQGP@91835|fabids	35493|Streptophyta	-	-	-	-	-	-	-	-	-	-	-	-	-	-	-
evm.model.Chr1.1352	3694.POPTR_0018s10190.1	6.66e-186	521	KOG2287@1|root,KOG2287@2759|Eukaryota,37JEK@33090|Viridiplantae,3GDN5@35493|Streptophyta,4JGPM@91835|fabids	35493|Streptophyta	G	Belongs to the glycosyltransferase 31 family	-	-	-	-	-	-	-	-	-	-	-	-	Galactosyl_T
evm.model.Chr1.1353	3983.cassava4.1_022557m	3.92e-52	167	2CVUY@1|root,2S4HE@2759|Eukaryota,37WA1@33090|Viridiplantae,3GKAE@35493|Streptophyta,4JQQM@91835|fabids	35493|Streptophyta	S	Cotton fibre expressed protein	-	-	-	-	-	-	-	-	-	-	-	-	DUF761
evm.model.Chr1.1354	3988.XP_002533186.1	0	906	COG0318@1|root,KOG1176@2759|Eukaryota,37HXA@33090|Viridiplantae,3G9TA@35493|Streptophyta,4JEUF@91835|fabids	35493|Streptophyta	I	4-coumarate-coa ligase	4CL1	-	6.2.1.12	ko:K01904	ko00130,ko00360,ko00940,ko01100,ko01110,map00130,map00360,map00940,map01100,map01110	M00039,M00137,M00350	R01616,R01943,R02194,R02221,R02255,R06583	RC00004,RC00131	ko00000,ko00001,ko00002,ko01000	-	-	-	AMP-binding,AMP-binding_C
evm.model.Chr1.1355	3983.cassava4.1_029187m	2.49e-44	149	2BVD5@1|root,2S25C@2759|Eukaryota,37VUU@33090|Viridiplantae,3GJTR@35493|Streptophyta,4JQUB@91835|fabids	35493|Streptophyta	S	ZINC FINGER protein	-	GO:0003674,GO:0003700,GO:0005575,GO:0005622,GO:0005623,GO:0005634,GO:0006355,GO:0008150,GO:0009889,GO:0009909,GO:0009910,GO:0010468,GO:0010556,GO:0019219,GO:0019222,GO:0031323,GO:0031326,GO:0043226,GO:0043227,GO:0043229,GO:0043231,GO:0044424,GO:0044464,GO:0048519,GO:0048580,GO:0048581,GO:0048831,GO:0050789,GO:0050793,GO:0050794,GO:0051093,GO:0051171,GO:0051239,GO:0051241,GO:0051252,GO:0060255,GO:…	-	-	-	-	-	-	-	-	-	-	zf-C2H2_6
evm.model.Chr1.1356	3988.XP_002523530.1	4.66e-163	483	COG0665@1|root,2QQBA@2759|Eukaryota,37S72@33090|Viridiplantae,3G8P6@35493|Streptophyta,4JEDV@91835|fabids	35493|Streptophyta	E	FAD-NAD(P)-binding	-	-	-	-	-	-	-	-	-	-	-	-	DAO
evm.model.Chr1.1357	3983.cassava4.1_017265m	4.5e-55	179	COG0465@1|root,KOG0743@2759|Eukaryota,388XC@33090|Viridiplantae,3GXQ3@35493|Streptophyta	35493|Streptophyta	O	Belongs to the Casparian strip membrane proteins (CASP) family	-	GO:0003674,GO:0005488,GO:0048037,GO:0051536,GO:0051540	-	-	-	-	-	-	-	-	-	-	DUF588
evm.model.Chr1.1358	102107.XP_008227355.1	2.16e-58	202	2AQYJ@1|root,2RZK3@2759|Eukaryota,37UVD@33090|Viridiplantae,3GIFG@35493|Streptophyta,4JU21@91835|fabids	35493|Streptophyta	K	NAC domain-containing protein	-	-	-	-	-	-	-	-	-	-	-	-	NAM
evm.model.Chr1.1359	3694.POPTR_0018s10290.1	5.64e-151	430	COG2273@1|root,2QQ71@2759|Eukaryota,37JHS@33090|Viridiplantae,3GB7W@35493|Streptophyta,4JRFK@91835|fabids	35493|Streptophyta	G	Catalyzes xyloglucan endohydrolysis (XEH) and or endotransglycosylation (XET). Cleaves and religates xyloglucan polymers, an essential constituent of the primary cell wall, and thereby participates in cell wall construction of growing tissues	-	GO:0003674,GO:0003824,GO:0005575,GO:0005618,GO:0005622,GO:0005623,GO:0005737,GO:0005794,GO:0006950,GO:0008150,GO:0009266,GO:0009408,GO:0009409,GO:0009605,GO:0009612,GO:0009628,GO:0009664,GO:0009719,GO:0009725,GO:0009733,GO:0009741,GO:0009832,GO:0009987,GO:0010033,GO:0012505,GO:0014070,GO:0016043,GO:0016740,GO:0016757,GO:0016758,GO:0016762,GO:0030312,GO:0033993,GO:0042221,GO:0042546,GO:0043226,GO:…	2.4.1.207	ko:K08235,ko:K14504	ko04075,map04075	-	-	-	ko00000,ko00001,ko01000	-	-	-	Glyco_hydro_16,XET_C
evm.model.Chr1.136	3983.cassava4.1_034173m	7.57e-260	728	KOG0167@1|root,KOG0167@2759|Eukaryota,37P91@33090|Viridiplantae,3GFB7@35493|Streptophyta,4JDZF@91835|fabids	35493|Streptophyta	S	U-box domain-containing protein	-	GO:0003674,GO:0003824,GO:0004842,GO:0005575,GO:0005622,GO:0005623,GO:0005634,GO:0005737,GO:0006464,GO:0006807,GO:0008150,GO:0008152,GO:0009987,GO:0010033,GO:0010200,GO:0010243,GO:0016567,GO:0016740,GO:0019538,GO:0019787,GO:0032446,GO:0036211,GO:0042221,GO:0042493,GO:0043170,GO:0043226,GO:0043227,GO:0043229,GO:0043231,GO:0043412,GO:0044237,GO:0044238,GO:0044260,GO:0044267,GO:0044424,GO:0044464,GO:…	-	-	-	-	-	-	-	-	-	-	Arm
evm.model.Chr1.1360	3983.cassava4.1_000804m	1.15e-159	495	KOG4658@1|root,KOG4658@2759|Eukaryota,37M27@33090|Viridiplantae,3GBWJ@35493|Streptophyta,4JSXI@91835|fabids	35493|Streptophyta	T	Belongs to the disease resistance NB-LRR family	-	GO:0005575,GO:0005623,GO:0005886,GO:0006950,GO:0006952,GO:0007154,GO:0007165,GO:0008150,GO:0009987,GO:0016020,GO:0023052,GO:0044464,GO:0050789,GO:0050794,GO:0050896,GO:0051716,GO:0065007,GO:0071944	-	ko:K13459	ko04626,map04626	-	-	-	ko00000,ko00001	-	-	-	LRR_8,NB-ARC
evm.model.Chr1.1361	3988.XP_002526209.1	3.67e-217	614	COG0534@1|root,KOG1347@2759|Eukaryota,37SIU@33090|Viridiplantae,3GC1W@35493|Streptophyta,4JRRC@91835|fabids	35493|Streptophyta	V	Belongs to the multi antimicrobial extrusion (MATE) (TC 2.A.66.1) family	-	-	-	ko:K03327	-	-	-	-	ko00000,ko02000	2.A.66.1	-	-	MatE
evm.model.Chr1.1363	3983.cassava4.1_025319m	1.48e-185	538	28MUD@1|root,2QUCN@2759|Eukaryota,37ICK@33090|Viridiplantae,3GA96@35493|Streptophyta,4JM5K@91835|fabids	35493|Streptophyta	S	(-)-germacrene D synthase-like	-	GO:0003674,GO:0003824,GO:0005575,GO:0005622,GO:0005623,GO:0005737,GO:0005777,GO:0005911,GO:0006629,GO:0006644,GO:0006714,GO:0006720,GO:0006721,GO:0006793,GO:0006796,GO:0006950,GO:0008150,GO:0008152,GO:0008299,GO:0008300,GO:0008610,GO:0009056,GO:0009058,GO:0009395,GO:0009506,GO:0009605,GO:0009607,GO:0009611,GO:0009975,GO:0009987,GO:0010333,GO:0010334,GO:0016042,GO:0016106,GO:0016114,GO:0016115,GO:…	4.2.3.104,4.2.3.21,4.2.3.40,4.2.3.57,4.2.3.69,4.2.3.75,4.2.3.78,4.2.3.79,4.2.3.88	ko:K14182,ko:K14184,ko:K15795,ko:K15799,ko:K15803,ko:K18117	ko00909,ko01100,ko01110,map00909,map01100,map01110	-	R06523,R07648,R08373,R08541,R09614,R09620,R10598,R10599	RC01547,RC02179,RC02180,RC02425,RC02581,RC02777,RC03207,RC03208	ko00000,ko00001,ko01000	-	-	-	Terpene_synth,Terpene_synth_C
evm.model.Chr1.1364	3983.cassava4.1_013286m	8.28e-163	460	COG2273@1|root,2R75F@2759|Eukaryota,37ICQ@33090|Viridiplantae,3GGJS@35493|Streptophyta,4JSB1@91835|fabids	35493|Streptophyta	G	Catalyzes xyloglucan endohydrolysis (XEH) and or endotransglycosylation (XET). Cleaves and religates xyloglucan polymers, an essential constituent of the primary cell wall, and thereby participates in cell wall construction of growing tissues	-	GO:0003674,GO:0003824,GO:0007275,GO:0008150,GO:0009987,GO:0016043,GO:0016740,GO:0016757,GO:0016758,GO:0016762,GO:0022622,GO:0032501,GO:0032502,GO:0042545,GO:0045229,GO:0046527,GO:0048364,GO:0048731,GO:0048856,GO:0071554,GO:0071555,GO:0071840,GO:0080022,GO:0099402	2.4.1.207	ko:K08235,ko:K14504	ko04075,map04075	-	-	-	ko00000,ko00001,ko01000	-	-	-	Glyco_hydro_16,XET_C
evm.model.Chr1.1365	3988.XP_002534426.1	9.68e-61	190	2EKBV@1|root,2SQ9N@2759|Eukaryota,38016@33090|Viridiplantae	33090|Viridiplantae	S	Plant self-incompatibility protein S1	-	-	-	-	-	-	-	-	-	-	-	-	Self-incomp_S1
evm.model.Chr1.1366	3983.cassava4.1_013286m	3.55e-177	497	COG2273@1|root,2R75F@2759|Eukaryota,37ICQ@33090|Viridiplantae,3GGJS@35493|Streptophyta,4JSB1@91835|fabids	35493|Streptophyta	G	Catalyzes xyloglucan endohydrolysis (XEH) and or endotransglycosylation (XET). Cleaves and religates xyloglucan polymers, an essential constituent of the primary cell wall, and thereby participates in cell wall construction of growing tissues	-	GO:0003674,GO:0003824,GO:0007275,GO:0008150,GO:0009987,GO:0016043,GO:0016740,GO:0016757,GO:0016758,GO:0016762,GO:0022622,GO:0032501,GO:0032502,GO:0042545,GO:0045229,GO:0046527,GO:0048364,GO:0048731,GO:0048856,GO:0071554,GO:0071555,GO:0071840,GO:0080022,GO:0099402	2.4.1.207	ko:K08235,ko:K14504	ko04075,map04075	-	-	-	ko00000,ko00001,ko01000	-	-	-	Glyco_hydro_16,XET_C
evm.model.Chr1.1367	3983.cassava4.1_032193m	2.11e-171	485	COG0657@1|root,KOG1515@2759|Eukaryota,37R02@33090|Viridiplantae,3G9R7@35493|Streptophyta,4JNIF@91835|fabids	35493|Streptophyta	V	carboxylesterase 2	-	GO:0003674,GO:0003824,GO:0008150,GO:0008152,GO:0009056,GO:0016787	-	-	-	-	-	-	-	-	-	-	Abhydrolase_3
evm.model.Chr1.1368	102107.XP_008223658.1	3.27e-178	499	COG2273@1|root,2QQ71@2759|Eukaryota,37JHS@33090|Viridiplantae,3GB7W@35493|Streptophyta,4JRFK@91835|fabids	35493|Streptophyta	G	Catalyzes xyloglucan endohydrolysis (XEH) and or endotransglycosylation (XET). Cleaves and religates xyloglucan polymers, an essential constituent of the primary cell wall, and thereby participates in cell wall construction of growing tissues	-	GO:0005575,GO:0005618,GO:0005622,GO:0005623,GO:0005737,GO:0005794,GO:0012505,GO:0030312,GO:0043226,GO:0043227,GO:0043229,GO:0043231,GO:0044424,GO:0044444,GO:0044464,GO:0071944	2.4.1.207	ko:K08235,ko:K14504	ko04075,map04075	-	-	-	ko00000,ko00001,ko01000	-	-	-	Glyco_hydro_16,XET_C
evm.model.Chr1.1369	3694.POPTR_0006s18590.1	0	1223	COG4992@1|root,KOG1401@2759|Eukaryota,37MBE@33090|Viridiplantae,3GFCS@35493|Streptophyta,4JDNU@91835|fabids	35493|Streptophyta	E	Bifunctional dethiobiotin synthetase 7,8-diamino-pelargonic acid aminotransferase	-	GO:0003674,GO:0003824,GO:0004015,GO:0004141,GO:0005575,GO:0005622,GO:0005623,GO:0005737,GO:0005739,GO:0006082,GO:0006732,GO:0006766,GO:0006767,GO:0006768,GO:0006790,GO:0006807,GO:0008150,GO:0008152,GO:0008483,GO:0009058,GO:0009102,GO:0009108,GO:0009110,GO:0009987,GO:0016053,GO:0016740,GO:0016769,GO:0016874,GO:0016879,GO:0016882,GO:0017144,GO:0018130,GO:0019752,GO:0032787,GO:0034641,GO:0042364,GO:…	2.6.1.62,6.3.3.3	ko:K19562	ko00780,ko01100,map00780,map01100	M00123	R03182,R03231	RC00006,RC00868,RC00887	ko00000,ko00001,ko00002,ko01000	-	-	-	AAA_26,Aminotran_3
evm.model.Chr1.137	3983.cassava4.1_006389m	0	925	COG0156@1|root,KOG1357@2759|Eukaryota,37P3R@33090|Viridiplantae,3G9PV@35493|Streptophyta,4JERC@91835|fabids	35493|Streptophyta	O	Long chain base biosynthesis protein	LCB2	GO:0002178,GO:0003674,GO:0003824,GO:0004758,GO:0005575,GO:0005622,GO:0005623,GO:0005737,GO:0005773,GO:0005783,GO:0005789,GO:0006066,GO:0006629,GO:0006643,GO:0006665,GO:0006670,GO:0006672,GO:0006807,GO:0007275,GO:0008150,GO:0008152,GO:0008610,GO:0009058,GO:0009314,GO:0009416,GO:0009555,GO:0009628,GO:0009639,GO:0009640,GO:0009791,GO:0009893,GO:0009894,GO:0009896,GO:0009987,GO:0010506,GO:0010508,GO:…	2.3.1.50	ko:K00654	ko00600,ko01100,ko04071,ko04138,map00600,map01100,map04071,map04138	M00094,M00099	R01281	RC00004,RC02725,RC02849	ko00000,ko00001,ko00002,ko01000,ko01007	-	-	-	Aminotran_1_2
evm.model.Chr1.1370	3983.cassava4.1_003427m	0	1070	2CMEA@1|root,2QQ42@2759|Eukaryota,37HR0@33090|Viridiplantae,3GBKY@35493|Streptophyta,4JMMB@91835|fabids	35493|Streptophyta	S	Calmodulin binding protein-like	-	-	-	-	-	-	-	-	-	-	-	-	Calmodulin_bind
evm.model.Chr1.1371.4.6486a101	102107.XP_008223658.1	2.3e-178	499	COG2273@1|root,2QQ71@2759|Eukaryota,37JHS@33090|Viridiplantae,3GB7W@35493|Streptophyta,4JRFK@91835|fabids	35493|Streptophyta	G	Catalyzes xyloglucan endohydrolysis (XEH) and or endotransglycosylation (XET). Cleaves and religates xyloglucan polymers, an essential constituent of the primary cell wall, and thereby participates in cell wall construction of growing tissues	-	GO:0005575,GO:0005618,GO:0005622,GO:0005623,GO:0005737,GO:0005794,GO:0012505,GO:0030312,GO:0043226,GO:0043227,GO:0043229,GO:0043231,GO:0044424,GO:0044444,GO:0044464,GO:0071944	2.4.1.207	ko:K08235,ko:K14504	ko04075,map04075	-	-	-	ko00000,ko00001,ko01000	-	-	-	Glyco_hydro_16,XET_C
evm.model.Chr1.1373	3694.POPTR_0018s10370.1	0	1016	COG0554@1|root,KOG2517@2759|Eukaryota,37NPB@33090|Viridiplantae,3GAMB@35493|Streptophyta,4JDZ8@91835|fabids	35493|Streptophyta	G	FGGY carbohydrate kinase domain-containing	-	-	-	-	-	-	-	-	-	-	-	-	FGGY_C,FGGY_N
evm.model.Chr1.1374.3.6486a101	3983.cassava4.1_000605m	0	1604	COG0515@1|root,KOG0192@2759|Eukaryota,37IJ3@33090|Viridiplantae,3GDNR@35493|Streptophyta,4JJFG@91835|fabids	35493|Streptophyta	T	PB1 domain	-	GO:0001666,GO:0003674,GO:0003824,GO:0004672,GO:0004674,GO:0004712,GO:0005575,GO:0005622,GO:0005623,GO:0005737,GO:0005783,GO:0005789,GO:0006082,GO:0006464,GO:0006468,GO:0006629,GO:0006720,GO:0006721,GO:0006793,GO:0006796,GO:0006807,GO:0006950,GO:0007154,GO:0007165,GO:0008150,GO:0008152,GO:0008299,GO:0008610,GO:0009058,GO:0009628,GO:0009685,GO:0009686,GO:0009719,GO:0009723,GO:0009725,GO:0009743,GO:…	-	-	-	-	-	-	-	-	-	-	PB1,Pkinase_Tyr
evm.model.Chr1.1375	3694.POPTR_0018s10390.1	2.14e-155	446	COG5147@1|root,KOG0048@2759|Eukaryota,37K0H@33090|Viridiplantae,3GCTA@35493|Streptophyta,4JGDZ@91835|fabids	35493|Streptophyta	K	transcription factor	-	GO:0000981,GO:0000988,GO:0000989,GO:0001067,GO:0001076,GO:0001101,GO:0001134,GO:0001135,GO:0001704,GO:0001706,GO:0003674,GO:0003676,GO:0003677,GO:0003700,GO:0005488,GO:0005575,GO:0005618,GO:0005622,GO:0005623,GO:0005634,GO:0006355,GO:0006357,GO:0007275,GO:0007369,GO:0007492,GO:0008150,GO:0008285,GO:0009505,GO:0009531,GO:0009653,GO:0009719,GO:0009725,GO:0009751,GO:0009790,GO:0009888,GO:0009889,GO:…	-	ko:K09422	-	-	-	-	ko00000,ko03000	-	-	-	Myb_DNA-binding
evm.model.Chr1.1376	3988.XP_002526209.1	7.29e-230	647	COG0534@1|root,KOG1347@2759|Eukaryota,37SIU@33090|Viridiplantae,3GC1W@35493|Streptophyta,4JRRC@91835|fabids	35493|Streptophyta	V	Belongs to the multi antimicrobial extrusion (MATE) (TC 2.A.66.1) family	-	-	-	ko:K03327	-	-	-	-	ko00000,ko02000	2.A.66.1	-	-	MatE
evm.model.Chr1.1377.1.6486a101	3988.XP_002526209.1	1.45e-211	600	COG0534@1|root,KOG1347@2759|Eukaryota,37SIU@33090|Viridiplantae,3GC1W@35493|Streptophyta,4JRRC@91835|fabids	35493|Streptophyta	V	Belongs to the multi antimicrobial extrusion (MATE) (TC 2.A.66.1) family	-	-	-	ko:K03327	-	-	-	-	ko00000,ko02000	2.A.66.1	-	-	MatE
evm.model.Chr1.1378	3983.cassava4.1_017915m	1.87e-86	257	COG2340@1|root,KOG3017@2759|Eukaryota,37UH8@33090|Viridiplantae,3GIMN@35493|Streptophyta,4JPMK@91835|fabids	35493|Streptophyta	S	Belongs to the CRISP family	-	-	-	ko:K20412	-	-	-	-	ko00000,ko04090	-	-	-	CAP
evm.model.Chr1.1379	3988.XP_002532410.1	1.51e-250	699	KOG0583@1|root,KOG0583@2759|Eukaryota,37ICD@33090|Viridiplantae,3GAJE@35493|Streptophyta,4JKB6@91835|fabids	35493|Streptophyta	T	Non-specific serine threonine protein kinase	CIPK21	GO:0000325,GO:0003674,GO:0003824,GO:0004672,GO:0004674,GO:0005575,GO:0005622,GO:0005623,GO:0005634,GO:0005737,GO:0005773,GO:0005774,GO:0005829,GO:0006464,GO:0006468,GO:0006793,GO:0006796,GO:0006807,GO:0006950,GO:0006970,GO:0007154,GO:0007165,GO:0008150,GO:0008152,GO:0009628,GO:0009651,GO:0009705,GO:0009987,GO:0016020,GO:0016301,GO:0016310,GO:0016740,GO:0016772,GO:0016773,GO:0019538,GO:0023052,GO:…	2.7.11.11	ko:K07198	ko04068,ko04140,ko04150,ko04151,ko04152,ko04211,ko04213,ko04371,ko04530,ko04710,ko04714,ko04910,ko04920,ko04921,ko04922,ko04931,ko04932,ko05410,ko05418,map04068,map04140,map04150,map04151,map04152,map04211,map04213,map04371,map04530,map04710,map04714,map04910,map04920,map04921,map04922,map04931,map04932,map05410,map05418	-	-	-	ko00000,ko00001,ko01000,ko01001,ko03029,ko04131	-	-	-	NAF,Pkinase
evm.model.Chr1.138	3983.cassava4.1_012102m	3.86e-131	382	KOG4374@1|root,KOG4374@2759|Eukaryota,37MC2@33090|Viridiplantae,3GEB8@35493|Streptophyta,4JMQR@91835|fabids	35493|Streptophyta	A	Sterile alpha motif.	-	GO:0003674,GO:0003676,GO:0003723,GO:0005488,GO:0007275,GO:0007368,GO:0007389,GO:0007507,GO:0008150,GO:0009799,GO:0009855,GO:0009966,GO:0009968,GO:0010646,GO:0010648,GO:0023051,GO:0023057,GO:0030111,GO:0030178,GO:0032501,GO:0032502,GO:0048513,GO:0048519,GO:0048523,GO:0048583,GO:0048585,GO:0048731,GO:0048856,GO:0050789,GO:0050794,GO:0060828,GO:0065007,GO:0072359,GO:0090090,GO:0097159,GO:1901363	-	-	-	-	-	-	-	-	-	-	SAM_1,SAM_2
evm.model.Chr1.1381	3694.POPTR_0014s05450.1	7.84e-25	101	KOG1987@1|root,KOG1987@2759|Eukaryota,37MVT@33090|Viridiplantae,3GHDV@35493|Streptophyta,4JNKP@91835|fabids	35493|Streptophyta	D	meprin and TRAF homology	-	GO:0001101,GO:0003674,GO:0003824,GO:0004843,GO:0005575,GO:0005622,GO:0005623,GO:0005634,GO:0005737,GO:0005829,GO:0005911,GO:0006508,GO:0006807,GO:0007154,GO:0007165,GO:0008150,GO:0008152,GO:0008233,GO:0008234,GO:0009506,GO:0009719,GO:0009725,GO:0009753,GO:0009755,GO:0009867,GO:0009987,GO:0010033,GO:0016787,GO:0019538,GO:0019783,GO:0023052,GO:0030054,GO:0032870,GO:0036459,GO:0042221,GO:0043170,GO:…	-	-	-	-	-	-	-	-	-	-	MATH
evm.model.Chr1.1382	3988.XP_002532409.1	0	902	COG2115@1|root,2QRMS@2759|Eukaryota,37RM9@33090|Viridiplantae,3GDKI@35493|Streptophyta,4JJ3H@91835|fabids	35493|Streptophyta	G	Xylose isomerase	-	GO:0005575,GO:0005622,GO:0005623,GO:0005737,GO:0005773,GO:0005774,GO:0005783,GO:0005794,GO:0012505,GO:0016020,GO:0031090,GO:0043226,GO:0043227,GO:0043229,GO:0043231,GO:0044422,GO:0044424,GO:0044437,GO:0044444,GO:0044446,GO:0044464,GO:0098588,GO:0098805	5.3.1.5	ko:K01805	ko00040,ko00051,ko01100,map00040,map00051,map01100	-	R00878,R01432	RC00376,RC00516	ko00000,ko00001,ko01000	-	-	-	-
evm.model.Chr1.1383	102107.XP_008223677.1	1.96e-123	352	COG1100@1|root,KOG0072@2759|Eukaryota,388IY@33090|Viridiplantae,3GEY9@35493|Streptophyta,4JW7P@91835|fabids	35493|Streptophyta	U	Belongs to the small GTPase superfamily. Arf family	-	-	-	ko:K07942	-	-	-	-	ko00000,ko04031,ko04131	-	-	-	Arf
evm.model.Chr1.1384	3988.XP_002533688.1	0	1247	COG0021@1|root,KOG0523@2759|Eukaryota,37T9F@33090|Viridiplantae,3GF6S@35493|Streptophyta,4JJBG@91835|fabids	35493|Streptophyta	G	cla,cla1,def,dxps2,dxs	-	-	2.2.1.7	ko:K01662	ko00730,ko00900,ko01100,ko01110,ko01130,map00730,map00900,map01100,map01110,map01130	M00096	R05636	RC00032	ko00000,ko00001,ko00002,ko01000	-	-	-	DXP_synthase_N,Transket_pyr,Transketolase_C
evm.model.Chr1.1385	3988.XP_002533688.1	0	1245	COG0021@1|root,KOG0523@2759|Eukaryota,37T9F@33090|Viridiplantae,3GF6S@35493|Streptophyta,4JJBG@91835|fabids	35493|Streptophyta	G	cla,cla1,def,dxps2,dxs	-	-	2.2.1.7	ko:K01662	ko00730,ko00900,ko01100,ko01110,ko01130,map00730,map00900,map01100,map01110,map01130	M00096	R05636	RC00032	ko00000,ko00001,ko00002,ko01000	-	-	-	DXP_synthase_N,Transket_pyr,Transketolase_C
evm.model.Chr1.1386	3983.cassava4.1_010137m	3.69e-136	399	COG5641@1|root,KOG1601@2759|Eukaryota,37P0B@33090|Viridiplantae,3GBNA@35493|Streptophyta,4JIYM@91835|fabids	35493|Streptophyta	K	ZINC FINGER protein	-	GO:0003674,GO:0003700,GO:0005575,GO:0005622,GO:0005623,GO:0005634,GO:0006355,GO:0008150,GO:0009314,GO:0009416,GO:0009628,GO:0009889,GO:0009909,GO:0010468,GO:0010556,GO:0019219,GO:0019222,GO:0031323,GO:0031326,GO:0043226,GO:0043227,GO:0043229,GO:0043231,GO:0044424,GO:0044464,GO:0048580,GO:0048831,GO:0050789,GO:0050793,GO:0050794,GO:0050896,GO:0051171,GO:0051239,GO:0051252,GO:0060255,GO:0065007,GO:…	-	-	-	-	-	-	-	-	-	-	CCT,zf-B_box
evm.model.Chr1.1387	3988.XP_002518340.1	1.33e-124	370	29H9J@1|root,2RQG7@2759|Eukaryota,37I23@33090|Viridiplantae,3GGM9@35493|Streptophyta,4JPAH@91835|fabids	35493|Streptophyta	S	Protein of unknown function (DUF295)	-	-	-	-	-	-	-	-	-	-	-	-	DUF295
evm.model.Chr1.1388	3983.cassava4.1_004002m	2.21e-258	725	COG0515@1|root,KOG1187@2759|Eukaryota,37IDD@33090|Viridiplantae,3G9EB@35493|Streptophyta,4JG3G@91835|fabids	35493|Streptophyta	T	receptor-like serine threonine-protein kinase	-	GO:0003674,GO:0003824,GO:0004672,GO:0004674,GO:0004675,GO:0004888,GO:0005575,GO:0005623,GO:0005886,GO:0006464,GO:0006468,GO:0006793,GO:0006796,GO:0006807,GO:0007154,GO:0007165,GO:0007166,GO:0007167,GO:0007178,GO:0008150,GO:0008152,GO:0009987,GO:0016020,GO:0016301,GO:0016310,GO:0016740,GO:0016772,GO:0016773,GO:0019199,GO:0019538,GO:0023052,GO:0036211,GO:0038023,GO:0043170,GO:0043412,GO:0044237,GO:…	-	-	-	-	-	-	-	-	-	-	Pkinase,Pkinase_Tyr,Usp
evm.model.Chr1.1389	3983.cassava4.1_017517m	2.92e-58	186	2CSYH@1|root,2S4AK@2759|Eukaryota,37W4B@33090|Viridiplantae,3GKEI@35493|Streptophyta,4JPYG@91835|fabids	35493|Streptophyta	S	Protein GLUTAMINE DUMPER	-	-	-	-	-	-	-	-	-	-	-	-	-
evm.model.Chr1.139	3983.cassava4.1_023959m	3.31e-67	219	2CCVI@1|root,2R2X6@2759|Eukaryota,37Q46@33090|Viridiplantae,3G964@35493|Streptophyta,4JHM4@91835|fabids	35493|Streptophyta	K	Transcription factor	-	-	-	-	-	-	-	-	-	-	-	-	HLH
evm.model.Chr1.1390	3983.cassava4.1_020283m	1.09e-54	172	COG1958@1|root,KOG1774@2759|Eukaryota,37V9J@33090|Viridiplantae,3GJBB@35493|Streptophyta,4JQ60@91835|fabids	35493|Streptophyta	A	Small nuclear ribonucleoprotein	-	-	-	ko:K11097	ko03040,map03040	M00351,M00352,M00354,M00355,M00398	-	-	ko00000,ko00001,ko00002,ko03032,ko03041	-	-	-	LSM
evm.model.Chr1.1391	3983.cassava4.1_006559m	0	872	KOG1169@1|root,KOG1169@2759|Eukaryota,37M50@33090|Viridiplantae,3GA7N@35493|Streptophyta,4JIDU@91835|fabids	35493|Streptophyta	IT	Diacylglycerol kinase	-	GO:0003674,GO:0003824,GO:0004143,GO:0005575,GO:0005623,GO:0005886,GO:0005911,GO:0006793,GO:0006796,GO:0007275,GO:0008150,GO:0008152,GO:0009506,GO:0009987,GO:0016020,GO:0016301,GO:0016310,GO:0016740,GO:0016772,GO:0016773,GO:0022622,GO:0030054,GO:0032501,GO:0032502,GO:0044237,GO:0044464,GO:0048364,GO:0048366,GO:0048367,GO:0048731,GO:0048827,GO:0048856,GO:0055044,GO:0071944,GO:0099402	2.7.1.107	ko:K00901	ko00561,ko00564,ko01100,ko01110,ko04070,ko04072,ko05231,map00561,map00564,map01100,map01110,map04070,map04072,map05231	-	R02240	RC00002,RC00017	ko00000,ko00001,ko01000	-	-	-	DAGK_acc,DAGK_cat
evm.model.Chr1.1392	3988.XP_002531744.1	2.64e-205	572	COG4692@1|root,2QTE2@2759|Eukaryota,37IW0@33090|Viridiplantae,3GCM2@35493|Streptophyta,4JD3J@91835|fabids	35493|Streptophyta	G	BNR repeat-like domain	-	-	-	-	-	-	-	-	-	-	-	-	BNR_2
evm.model.Chr1.1393	3983.cassava4.1_000717m	0	1421	COG0542@1|root,KOG1051@2759|Eukaryota,37N3W@33090|Viridiplantae,3GESG@35493|Streptophyta,4JH5D@91835|fabids	35493|Streptophyta	O	chaperone protein	-	GO:0007275,GO:0007623,GO:0008150,GO:0009628,GO:0009719,GO:0009725,GO:0009791,GO:0009845,GO:0010033,GO:0014070,GO:0032501,GO:0032502,GO:0033993,GO:0042221,GO:0048511,GO:0048856,GO:0050896,GO:0080167,GO:0090351,GO:1901700,GO:1902347	-	-	-	-	-	-	-	-	-	-	AAA_2,Clp_N
evm.model.Chr1.1394.1.6486a101	3983.cassava4.1_021818m	6.23e-137	390	COG5068@1|root,KOG0014@2759|Eukaryota,37N8X@33090|Viridiplantae,3GGS2@35493|Streptophyta,4JMHC@91835|fabids	35493|Streptophyta	K	Agamous-like MADS-box protein	-	-	-	ko:K09264	-	-	-	-	ko00000,ko03000	-	-	-	K-box,SRF-TF
evm.model.Chr1.1395	3983.cassava4.1_010978m	4.58e-213	592	28J97@1|root,2QRMV@2759|Eukaryota,37RVR@33090|Viridiplantae,3GGSN@35493|Streptophyta,4JJV5@91835|fabids	35493|Streptophyta	S	Alpha/beta hydrolase family	-	GO:0003674,GO:0003824,GO:0005575,GO:0005623,GO:0005886,GO:0016020,GO:0016787,GO:0044464,GO:0071944	-	-	-	-	-	-	-	-	-	-	Abhydrolase_1,Abhydrolase_6
evm.model.Chr1.1396	3988.XP_002510765.1	4.55e-243	672	COG2214@1|root,KOG0691@2759|Eukaryota,37NRP@33090|Viridiplantae,3GA6Y@35493|Streptophyta,4JHKZ@91835|fabids	35493|Streptophyta	O	Chaperone protein DNAj	-	-	-	-	-	-	-	-	-	-	-	-	DnaJ,DnaJ-X
evm.model.Chr1.1397	3988.XP_002510764.1	9.57e-211	586	KOG1441@1|root,KOG1441@2759|Eukaryota,37PP2@33090|Viridiplantae,3GDEQ@35493|Streptophyta,4JJJ6@91835|fabids	35493|Streptophyta	EG	UDP-galactose transporter 2-like	-	GO:0003674,GO:0005215,GO:0005575,GO:0005622,GO:0005623,GO:0005737,GO:0005794,GO:0006810,GO:0008150,GO:0012505,GO:0015291,GO:0015297,GO:0015780,GO:0015931,GO:0022804,GO:0022857,GO:0043226,GO:0043227,GO:0043229,GO:0043231,GO:0044424,GO:0044444,GO:0044464,GO:0051179,GO:0051234,GO:0055085,GO:0071702,GO:0071705,GO:0090480,GO:1901264	-	ko:K15285	-	-	-	-	ko00000,ko02000	-	-	-	TPT
evm.model.Chr1.1398	3694.POPTR_0002s00290.1	9.54e-40	136	2B65R@1|root,2S3NJ@2759|Eukaryota,37W0B@33090|Viridiplantae,3GKKJ@35493|Streptophyta,4JUP6@91835|fabids	35493|Streptophyta	S	Auxin responsive protein	-	-	-	ko:K14488	ko04075,map04075	-	-	-	ko00000,ko00001	-	-	-	Auxin_inducible
evm.model.Chr1.1399	29760.VIT_18s0122g00110.t01	7.88e-188	561	2CN2M@1|root,2QTJ3@2759|Eukaryota,37N6J@33090|Viridiplantae,3GBZY@35493|Streptophyta	35493|Streptophyta	-	-	-	-	-	-	-	-	-	-	-	-	-	-	UVR
evm.model.Chr1.14	3983.cassava4.1_029680m	1.83e-132	404	COG4886@1|root,KOG0619@2759|Eukaryota,37HG1@33090|Viridiplantae,3GFH0@35493|Streptophyta,4JEMR@91835|fabids	35493|Streptophyta	S	Plant intracellular ras-group-related LRR protein	-	GO:0005575,GO:0005622,GO:0005623,GO:0005737,GO:0005886,GO:0005912,GO:0006810,GO:0007043,GO:0007154,GO:0007163,GO:0007165,GO:0007275,GO:0008104,GO:0008150,GO:0009555,GO:0009653,GO:0009790,GO:0009792,GO:0009887,GO:0009987,GO:0015031,GO:0015833,GO:0016020,GO:0016043,GO:0016323,GO:0022607,GO:0023052,GO:0030011,GO:0030029,GO:0030054,GO:0032501,GO:0032502,GO:0033036,GO:0033043,GO:0034329,GO:0034330,GO:…	-	-	-	-	-	-	-	-	-	-	LRR_8
evm.model.Chr1.140	3983.cassava4.1_005493m	1.08e-289	801	COG0617@1|root,KOG2159@2759|Eukaryota,37J7S@33090|Viridiplantae,3GDKG@35493|Streptophyta,4JKN4@91835|fabids	35493|Streptophyta	J	Belongs to the tRNA nucleotidyltransferase poly(A) polymerase family	-	GO:0003674,GO:0003676,GO:0003723,GO:0003824,GO:0004652,GO:0005488,GO:0005575,GO:0005622,GO:0005623,GO:0005737,GO:0005829,GO:0006139,GO:0006276,GO:0006378,GO:0006396,GO:0006397,GO:0006725,GO:0006807,GO:0008150,GO:0008152,GO:0009451,GO:0009987,GO:0010467,GO:0016070,GO:0016071,GO:0016740,GO:0016772,GO:0016779,GO:0031123,GO:0031124,GO:0034641,GO:0043170,GO:0043412,GO:0043631,GO:0044237,GO:0044238,GO:…	-	-	-	-	-	-	-	-	-	-	PolyA_pol,PolyA_pol_RNAbd
evm.model.Chr1.1400.3.6486a10d	3983.cassava4.1_000652m	0	1960	COG1215@1|root,2QQGG@2759|Eukaryota,37Q1B@33090|Viridiplantae,3GB09@35493|Streptophyta,4JT6W@91835|fabids	35493|Streptophyta	G	Belongs to the glycosyltransferase 2 family. Plant cellulose synthase subfamily	-	GO:0000271,GO:0000278,GO:0000281,GO:0000910,GO:0003674,GO:0003824,GO:0005575,GO:0005622,GO:0005623,GO:0005737,GO:0005794,GO:0005886,GO:0005975,GO:0005976,GO:0006073,GO:0007049,GO:0008150,GO:0008152,GO:0009058,GO:0009059,GO:0009250,GO:0009832,GO:0009833,GO:0009987,GO:0012505,GO:0016020,GO:0016051,GO:0016740,GO:0016757,GO:0016758,GO:0016759,GO:0022402,GO:0030243,GO:0030244,GO:0033692,GO:0034637,GO:…	2.4.1.12	ko:K10999	-	-	-	-	ko00000,ko01000,ko01003,ko02000	4.D.3.1.4,4.D.3.1.7	GT2	-	Cellulose_synt,zf-UDP
evm.model.Chr1.1401	3988.XP_002510760.1	5.7e-280	772	28HJ6@1|root,2QWA4@2759|Eukaryota,37NS1@33090|Viridiplantae,3GCZ4@35493|Streptophyta,4JFVV@91835|fabids	35493|Streptophyta	S	BEST Arabidopsis thaliana protein match is hydroxyproline-rich glycoprotein family protein (TAIR AT5G52430.1)	-	GO:0005575,GO:0005623,GO:0005886,GO:0016020,GO:0044464,GO:0071944	-	-	-	-	-	-	-	-	-	-	-
evm.model.Chr1.1402	3983.cassava4.1_016930m	8e-66	206	COG5126@1|root,KOG0027@2759|Eukaryota,37V9H@33090|Viridiplantae,3GIZZ@35493|Streptophyta,4JTZN@91835|fabids	35493|Streptophyta	T	calcium-binding protein	-	GO:0000302,GO:0001101,GO:0003674,GO:0005488,GO:0005509,GO:0005575,GO:0005622,GO:0005623,GO:0005634,GO:0005737,GO:0005886,GO:0006950,GO:0006979,GO:0008150,GO:0009611,GO:0010035,GO:0010193,GO:0016020,GO:0042221,GO:0042493,GO:0043167,GO:0043169,GO:0043226,GO:0043227,GO:0043229,GO:0043231,GO:0044424,GO:0044464,GO:0046677,GO:0046872,GO:0050896,GO:0071944,GO:1901700	-	ko:K13448	ko04626,map04626	-	-	-	ko00000,ko00001	-	-	-	EF-hand_1,EF-hand_5,EF-hand_8
evm.model.Chr1.1403	3988.XP_002510758.1	2.29e-107	312	COG0432@1|root,KOG3267@2759|Eukaryota,37RIW@33090|Viridiplantae,3GH6C@35493|Streptophyta,4JNW2@91835|fabids	35493|Streptophyta	S	UPF0047 protein	-	-	-	-	-	-	-	-	-	-	-	-	UPF0047
evm.model.Chr1.1404	3983.cassava4.1_029079m	7.24e-265	734	COG3540@1|root,2QTGZ@2759|Eukaryota,37SBN@33090|Viridiplantae,3GBWG@35493|Streptophyta,4JG1W@91835|fabids	35493|Streptophyta	P	PhoD-like phosphatase	-	-	3.1.3.1	ko:K01113	ko00790,ko01100,ko02020,map00790,map01100,map02020	M00126	R04620	RC00017	ko00000,ko00001,ko00002,ko01000	-	-	-	PhoD
evm.model.Chr1.1405	3988.XP_002510756.1	5.68e-277	779	COG0515@1|root,2QSFN@2759|Eukaryota,37IJK@33090|Viridiplantae,3G7G6@35493|Streptophyta,4JGJR@91835|fabids	35493|Streptophyta	T	LysM domain	-	GO:0002376,GO:0003674,GO:0003824,GO:0004672,GO:0004674,GO:0004675,GO:0004888,GO:0005488,GO:0005515,GO:0005575,GO:0005623,GO:0005886,GO:0006464,GO:0006468,GO:0006793,GO:0006796,GO:0006807,GO:0006950,GO:0006952,GO:0006955,GO:0007154,GO:0007165,GO:0007166,GO:0007167,GO:0007178,GO:0008061,GO:0008144,GO:0008150,GO:0008152,GO:0009719,GO:0009987,GO:0010033,GO:0010200,GO:0010243,GO:0016020,GO:0016301,GO:…	-	-	-	-	-	-	-	-	-	-	LysM,Pkinase,Pkinase_Tyr
evm.model.Chr1.1406.2.6486a10d	3988.XP_002510755.1	0	1737	KOG1127@1|root,KOG1127@2759|Eukaryota,37HQQ@33090|Viridiplantae,3GDEP@35493|Streptophyta,4JGJC@91835|fabids	35493|Streptophyta	A	Tetratricopeptide repeat protein	-	GO:0000184,GO:0000288,GO:0000291,GO:0000785,GO:0000956,GO:0005575,GO:0005622,GO:0005623,GO:0005634,GO:0005694,GO:0005737,GO:0006139,GO:0006401,GO:0006402,GO:0006725,GO:0006807,GO:0008150,GO:0008152,GO:0009056,GO:0009057,GO:0009892,GO:0009987,GO:0010468,GO:0010605,GO:0010608,GO:0010629,GO:0016070,GO:0016071,GO:0016441,GO:0016458,GO:0019222,GO:0019439,GO:0032991,GO:0034427,GO:0034641,GO:0034655,GO:…	-	ko:K12600	ko03018,map03018	M00392	-	-	ko00000,ko00001,ko00002,ko03019	-	-	-	TPR_16,TPR_2,TPR_8
evm.model.Chr1.1407	3988.XP_002510753.1	1.04e-242	683	28JAQ@1|root,2QRPM@2759|Eukaryota,37Q5G@33090|Viridiplantae,3G81V@35493|Streptophyta,4JS58@91835|fabids	35493|Streptophyta	S	Protein of unknown function, DUF547	-	-	-	-	-	-	-	-	-	-	-	-	DUF547,Lzipper-MIP1
evm.model.Chr1.1408	3983.cassava4.1_027457m	2.18e-61	197	2AP8Q@1|root,2RZG8@2759|Eukaryota,37VDK@33090|Viridiplantae,3GJHF@35493|Streptophyta,4JQ5N@91835|fabids	35493|Streptophyta	S	Domain of unknown function (DUF4228)	-	-	-	-	-	-	-	-	-	-	-	-	DUF4228
evm.model.Chr1.1409	3988.XP_002510750.1	1.44e-159	448	28U8Y@1|root,2R0ZN@2759|Eukaryota,37Q9N@33090|Viridiplantae,3GCUS@35493|Streptophyta,4JRYM@91835|fabids	35493|Streptophyta	S	PLATZ transcription factor	-	-	-	-	-	-	-	-	-	-	-	-	PLATZ
evm.model.Chr1.141	3983.cassava4.1_018814m	8.59e-60	187	COG0236@1|root,KOG1748@2759|Eukaryota,37VCX@33090|Viridiplantae,3GJFK@35493|Streptophyta,4JQFK@91835|fabids	35493|Streptophyta	CIQ	Carrier of the growing fatty acid chain in fatty acid biosynthesis	-	GO:0005575,GO:0005622,GO:0005623,GO:0005737,GO:0009507,GO:0009536,GO:0043226,GO:0043227,GO:0043229,GO:0043231,GO:0044424,GO:0044444,GO:0044464	-	-	-	-	-	-	-	-	-	-	PP-binding
evm.model.Chr1.1410	3983.cassava4.1_006235m	2.38e-285	787	KOG4735@1|root,KOG4735@2759|Eukaryota,37P5X@33090|Viridiplantae,3G8IG@35493|Streptophyta,4JTRE@91835|fabids	35493|Streptophyta	S	Glycosyltransferase family 92	-	GO:0000271,GO:0003674,GO:0003824,GO:0005575,GO:0005622,GO:0005623,GO:0005737,GO:0005794,GO:0005975,GO:0005976,GO:0008150,GO:0008152,GO:0008378,GO:0009058,GO:0009059,GO:0009987,GO:0010393,GO:0012505,GO:0016051,GO:0016740,GO:0016757,GO:0016758,GO:0017144,GO:0042546,GO:0043170,GO:0043226,GO:0043227,GO:0043229,GO:0043231,GO:0044085,GO:0044237,GO:0044238,GO:0044424,GO:0044444,GO:0044464,GO:0045488,GO:…	-	-	-	-	-	-	-	-	-	-	Glyco_transf_92
evm.model.Chr1.1411	3988.XP_002510746.1	0	1466	2CMVE@1|root,2QS71@2759|Eukaryota,37P05@33090|Viridiplantae,3G961@35493|Streptophyta,4JHHZ@91835|fabids	35493|Streptophyta	S	Squamosa promoter-binding-like protein	SPL14	GO:0001067,GO:0003674,GO:0003676,GO:0003677,GO:0003700,GO:0005488,GO:0005575,GO:0005622,GO:0005623,GO:0005634,GO:0005886,GO:0006355,GO:0006950,GO:0006952,GO:0008150,GO:0009605,GO:0009607,GO:0009617,GO:0009889,GO:0009891,GO:0009893,GO:0010468,GO:0010556,GO:0010557,GO:0010604,GO:0010628,GO:0016020,GO:0019219,GO:0019222,GO:0031323,GO:0031325,GO:0031326,GO:0031328,GO:0042742,GO:0043207,GO:0043226,GO:…	-	-	-	-	-	-	-	-	-	-	SBP
evm.model.Chr1.1412.1.6486a102	3988.XP_002510745.1	5.96e-165	542	2CMB0@1|root,2QPUC@2759|Eukaryota,37P0S@33090|Viridiplantae,3G7C6@35493|Streptophyta,4JFZF@91835|fabids	35493|Streptophyta	S	single fertilization	-	-	-	-	-	-	-	-	-	-	-	-	-
evm.model.Chr1.1413	3983.cassava4.1_018615m	4.43e-46	153	2DAQB@1|root,2S5FN@2759|Eukaryota,37WEN@33090|Viridiplantae,3GK43@35493|Streptophyta,4JUH0@91835|fabids	35493|Streptophyta	S	Calvin cycle protein CP12-3	-	GO:0003674,GO:0005488,GO:0005507,GO:0005575,GO:0005622,GO:0005623,GO:0005737,GO:0006109,GO:0006950,GO:0008150,GO:0009266,GO:0009408,GO:0009507,GO:0009536,GO:0009628,GO:0009889,GO:0009890,GO:0009892,GO:0009987,GO:0010109,GO:0010110,GO:0016151,GO:0019222,GO:0031323,GO:0031324,GO:0032991,GO:0033554,GO:0034059,GO:0034605,GO:0036293,GO:0036294,GO:0042221,GO:0043167,GO:0043169,GO:0043226,GO:0043227,GO:…	-	-	-	-	-	-	-	-	-	-	CP12
evm.model.Chr1.1414	3983.cassava4.1_009534m	1.28e-204	574	KOG1166@1|root,KOG1166@2759|Eukaryota,37IF2@33090|Viridiplantae,3G8HN@35493|Streptophyta,4JKVS@91835|fabids	35493|Streptophyta	D	Mitotic spindle checkpoint protein BUBR1	-	GO:0000003,GO:0000075,GO:0000228,GO:0000278,GO:0000280,GO:0000775,GO:0000776,GO:0000777,GO:0000778,GO:0000779,GO:0000780,GO:0000793,GO:0000794,GO:0000819,GO:0003674,GO:0003824,GO:0004672,GO:0005575,GO:0005622,GO:0005623,GO:0005634,GO:0005694,GO:0005737,GO:0005819,GO:0005828,GO:0005856,GO:0005874,GO:0005876,GO:0006464,GO:0006468,GO:0006793,GO:0006796,GO:0006807,GO:0006996,GO:0007049,GO:0007059,GO:…	2.7.11.1	ko:K02178	ko04110,ko04111,ko04113,ko04114,ko04914,map04110,map04111,map04113,map04114,map04914	-	-	-	ko00000,ko00001,ko01000,ko01001,ko03036	-	-	-	Mad3_BUB1_I
evm.model.Chr1.1415	3983.cassava4.1_013301m	2.07e-157	446	KOG2202@1|root,KOG2202@2759|Eukaryota,37MSD@33090|Viridiplantae,3G7SU@35493|Streptophyta,4JRVT@91835|fabids	35493|Streptophyta	A	Splicing factor U2af small subunit	-	GO:0000003,GO:0000375,GO:0000377,GO:0000398,GO:0003006,GO:0003674,GO:0003676,GO:0003723,GO:0005488,GO:0005575,GO:0005622,GO:0005623,GO:0005634,GO:0005681,GO:0006139,GO:0006396,GO:0006397,GO:0006725,GO:0006807,GO:0007275,GO:0008150,GO:0008152,GO:0008380,GO:0009314,GO:0009416,GO:0009628,GO:0009648,GO:0009791,GO:0009987,GO:0010228,GO:0010467,GO:0016070,GO:0016071,GO:0022414,GO:0030628,GO:0032501,GO:…	-	ko:K12836	ko03040,ko05131,map03040,map05131	-	-	-	ko00000,ko00001,ko03041	-	-	-	RRM_1,zf-CCCH
evm.model.Chr1.1416	3988.XP_002510740.1	1.22e-110	330	COG2801@1|root,KOG0017@2759|Eukaryota,37U5S@33090|Viridiplantae,3GICG@35493|Streptophyta,4JPKJ@91835|fabids	35493|Streptophyta	L	BZip transcription factor	-	GO:0003674,GO:0003700,GO:0005575,GO:0005622,GO:0005623,GO:0005634,GO:0005737,GO:0005783,GO:0005789,GO:0006355,GO:0006950,GO:0006986,GO:0007154,GO:0007165,GO:0008150,GO:0009889,GO:0009987,GO:0010033,GO:0010200,GO:0010243,GO:0010468,GO:0010556,GO:0012505,GO:0016020,GO:0019219,GO:0019222,GO:0023052,GO:0030968,GO:0031323,GO:0031326,GO:0031984,GO:0033554,GO:0034620,GO:0034976,GO:0035966,GO:0035967,GO:…	-	ko:K21548	-	-	-	-	ko00000,ko03000	-	-	-	bZIP_1,bZIP_2
evm.model.Chr1.1417	3983.cassava4.1_003757m	0	1148	COG0205@1|root,KOG2440@2759|Eukaryota,37IN8@33090|Viridiplantae,3GFXB@35493|Streptophyta,4JD2S@91835|fabids	35493|Streptophyta	G	Regulatory subunit of pyrophosphate--fructose 6- phosphate 1-phosphotransferase	PFP-ALPHA	GO:0003674,GO:0003824,GO:0005575,GO:0005622,GO:0005623,GO:0005737,GO:0005829,GO:0005975,GO:0006793,GO:0006796,GO:0008150,GO:0008152,GO:0008443,GO:0009743,GO:0009744,GO:0009746,GO:0009749,GO:0009750,GO:0009987,GO:0010033,GO:0015979,GO:0016301,GO:0016310,GO:0016740,GO:0016772,GO:0016773,GO:0019200,GO:0034284,GO:0034285,GO:0042221,GO:0044237,GO:0044238,GO:0044262,GO:0044424,GO:0044444,GO:0044464,GO:…	2.7.1.90	ko:K00895	ko00010,ko00030,ko00051,ko01100,ko01110,ko01120,ko01130,map00010,map00030,map00051,map01100,map01110,map01120,map01130	-	R00764,R02073	RC00017	ko00000,ko00001,ko01000	-	-	-	PFK
evm.model.Chr1.1418	3988.XP_002510736.1	6.78e-221	609	KOG0594@1|root,KOG0594@2759|Eukaryota,37JG5@33090|Viridiplantae,3GB9Q@35493|Streptophyta,4JFB1@91835|fabids	35493|Streptophyta	T	Belongs to the protein kinase superfamily	-	GO:0000082,GO:0000278,GO:0000307,GO:0003674,GO:0003824,GO:0004672,GO:0004674,GO:0004693,GO:0005488,GO:0005515,GO:0005575,GO:0005622,GO:0005623,GO:0005634,GO:0005737,GO:0006464,GO:0006468,GO:0006793,GO:0006796,GO:0006807,GO:0007049,GO:0007154,GO:0007165,GO:0007275,GO:0007346,GO:0008150,GO:0008152,GO:0008284,GO:0009719,GO:0009725,GO:0009755,GO:0009934,GO:0009987,GO:0010033,GO:0010389,GO:0010468,GO:…	2.7.11.22	ko:K07760	-	M00693	-	-	ko00000,ko00002,ko01000,ko01001	-	-	-	Pkinase
evm.model.Chr1.1419	3983.cassava4.1_008813m	1.03e-164	474	COG0679@1|root,KOG2722@2759|Eukaryota,37QQQ@33090|Viridiplantae,3G78D@35493|Streptophyta,4JSFD@91835|fabids	35493|Streptophyta	S	Encoded by	-	GO:0003674,GO:0005215,GO:0005575,GO:0006810,GO:0008150,GO:0016020,GO:0016021,GO:0022857,GO:0031224,GO:0044425,GO:0051179,GO:0051234,GO:0055085	-	-	-	-	-	-	-	-	-	-	Mem_trans
evm.model.Chr1.142	3983.cassava4.1_004818m	1.5e-263	737	28HNX@1|root,2QQ0G@2759|Eukaryota,37M36@33090|Viridiplantae,3GGZG@35493|Streptophyta,4JK70@91835|fabids	35493|Streptophyta	S	isoform X1	-	GO:0000278,GO:0000281,GO:0000910,GO:0000911,GO:0005575,GO:0005622,GO:0005623,GO:0005737,GO:0005886,GO:0007049,GO:0008150,GO:0009825,GO:0009987,GO:0016020,GO:0016049,GO:0022402,GO:0030135,GO:0030136,GO:0031410,GO:0031982,GO:0032506,GO:0040007,GO:0043226,GO:0043227,GO:0043229,GO:0044424,GO:0044444,GO:0044464,GO:0051301,GO:0061640,GO:0071944,GO:0097708,GO:1902410,GO:1903047	-	-	-	-	-	-	-	-	-	-	-
evm.model.Chr1.1420.2.6486a102	3988.XP_002510735.1	1.59e-223	628	KOG2744@1|root,KOG2744@2759|Eukaryota,37IDB@33090|Viridiplantae,3GCT3@35493|Streptophyta,4JNE8@91835|fabids	35493|Streptophyta	K	AT-rich interactive domain-containing protein	-	GO:0000976,GO:0000977,GO:0000981,GO:0001012,GO:0001067,GO:0001228,GO:0003674,GO:0003676,GO:0003677,GO:0003690,GO:0003700,GO:0005488,GO:0005575,GO:0005622,GO:0005623,GO:0005634,GO:0006082,GO:0006139,GO:0006351,GO:0006355,GO:0006357,GO:0006366,GO:0006725,GO:0006790,GO:0006807,GO:0008150,GO:0008152,GO:0009058,GO:0009059,GO:0009889,GO:0009891,GO:0009893,GO:0009987,GO:0010467,GO:0010468,GO:0010556,GO:…	-	-	-	-	-	-	-	-	-	-	ARID,HSP20
evm.model.Chr1.1421	3983.cassava4.1_013114m	3.46e-87	267	28J02@1|root,2QV94@2759|Eukaryota,37MAZ@33090|Viridiplantae,3G760@35493|Streptophyta,4JTSP@91835|fabids	35493|Streptophyta	K	Transcription factor that specifically binds AT-rich DNA sequences related to the nuclear matrix attachment regions (MARs)	-	-	-	-	-	-	-	-	-	-	-	-	DUF296
evm.model.Chr1.1422	3988.XP_002510733.1	2.58e-54	171	2DPRV@1|root,2S25A@2759|Eukaryota,38A3I@33090|Viridiplantae,3GZT2@35493|Streptophyta,4JQ1K@91835|fabids	35493|Streptophyta	-	-	-	-	-	-	-	-	-	-	-	-	-	-	-
evm.model.Chr1.1423	3988.XP_002510732.1	0	957	COG1257@1|root,KOG2480@2759|Eukaryota,37MBQ@33090|Viridiplantae,3G7H8@35493|Streptophyta,4JFFM@91835|fabids	35493|Streptophyta	I	A reductase	-	GO:0003674,GO:0003824,GO:0004420,GO:0005575,GO:0005622,GO:0005623,GO:0005737,GO:0005739,GO:0005740,GO:0005777,GO:0005778,GO:0005783,GO:0005789,GO:0006629,GO:0006694,GO:0006720,GO:0008150,GO:0008152,GO:0008202,GO:0008299,GO:0008610,GO:0009058,GO:0009526,GO:0009536,GO:0009987,GO:0012505,GO:0016020,GO:0016125,GO:0016126,GO:0016491,GO:0016614,GO:0016616,GO:0031090,GO:0031903,GO:0031966,GO:0031967,GO:…	1.1.1.34	ko:K00021	ko00900,ko01100,ko01110,ko01130,ko04152,ko04976,map00900,map01100,map01110,map01130,map04152,map04976	M00095	R02082	RC00004,RC00644	ko00000,ko00001,ko00002,ko01000	-	-	-	HMG-CoA_red
evm.model.Chr1.1425.5.6486a10d	3988.XP_002528998.1	1.12e-177	512	COG5259@1|root,KOG1279@2759|Eukaryota,37MY9@33090|Viridiplantae,3G7SK@35493|Streptophyta,4JJ5C@91835|fabids	35493|Streptophyta	B	SWI SNF complex subunit	-	GO:0000228,GO:0000785,GO:0000790,GO:0005575,GO:0005622,GO:0005623,GO:0005634,GO:0005694,GO:0006325,GO:0006338,GO:0006996,GO:0008150,GO:0009987,GO:0016043,GO:0016514,GO:0031974,GO:0031981,GO:0032991,GO:0043226,GO:0043227,GO:0043228,GO:0043229,GO:0043231,GO:0043232,GO:0043233,GO:0044422,GO:0044424,GO:0044427,GO:0044428,GO:0044446,GO:0044454,GO:0044464,GO:0051276,GO:0070013,GO:0070603,GO:0071840,GO:…	-	ko:K11649	ko04714,ko05225,map04714,map05225	-	-	-	ko00000,ko00001,ko03021,ko03036	-	-	-	Myb_DNA-binding,SWIRM,SWIRM-assoc_1
evm.model.Chr1.1426	3983.cassava4.1_008582m	3.37e-79	256	28J02@1|root,2QSB3@2759|Eukaryota,37ID5@33090|Viridiplantae,3GEGR@35493|Streptophyta,4JHFZ@91835|fabids	35493|Streptophyta	K	DNA-binding protein ESCAROLA	-	GO:0005575,GO:0005622,GO:0005623,GO:0005737,GO:0005829,GO:0044424,GO:0044444,GO:0044464	-	-	-	-	-	-	-	-	-	-	DUF296
evm.model.Chr1.1428	3983.cassava4.1_026752m	3.02e-118	353	2CAE3@1|root,2QRHQ@2759|Eukaryota,37N75@33090|Viridiplantae,3GFCQ@35493|Streptophyta,4JJEM@91835|fabids	35493|Streptophyta	-	-	-	GO:0008150,GO:0009893,GO:0010604,GO:0019219,GO:0019222,GO:0031323,GO:0031325,GO:0045935,GO:0048518,GO:0048522,GO:0050789,GO:0050794,GO:0051052,GO:0051054,GO:0051171,GO:0051173,GO:0060255,GO:0065007,GO:0080090,GO:1901535,GO:1901537	-	-	-	-	-	-	-	-	-	-	-
evm.model.Chr1.1429	3988.XP_002510721.1	2.31e-295	816	KOG0252@1|root,KOG0252@2759|Eukaryota,37I5U@33090|Viridiplantae,3G9RV@35493|Streptophyta,4JE0J@91835|fabids	35493|Streptophyta	P	Inorganic phosphate transporter	PHT1-9	GO:0003674,GO:0003824,GO:0005215,GO:0005575,GO:0005623,GO:0005886,GO:0005887,GO:0006810,GO:0006811,GO:0006817,GO:0006820,GO:0008150,GO:0008509,GO:0015075,GO:0015103,GO:0015114,GO:0015318,GO:0015399,GO:0015405,GO:0015415,GO:0015698,GO:0016020,GO:0016021,GO:0016462,GO:0016787,GO:0016817,GO:0016818,GO:0016887,GO:0017111,GO:0022804,GO:0022857,GO:0031224,GO:0031226,GO:0034220,GO:0035435,GO:0042623,GO:…	-	ko:K08176	-	-	-	-	ko00000,ko02000	2.A.1.9	-	-	Sugar_tr
evm.model.Chr1.143	3988.XP_002511104.1	7.7e-285	783	COG2939@1|root,KOG1282@2759|Eukaryota,37P9M@33090|Viridiplantae,3G8GW@35493|Streptophyta,4JT96@91835|fabids	35493|Streptophyta	O	Belongs to the peptidase S10 family	-	GO:0003674,GO:0003824,GO:0004180,GO:0004185,GO:0005575,GO:0005618,GO:0005623,GO:0005911,GO:0006508,GO:0006807,GO:0008150,GO:0008152,GO:0008233,GO:0008236,GO:0008238,GO:0009056,GO:0009057,GO:0009505,GO:0009506,GO:0009987,GO:0016787,GO:0017171,GO:0019538,GO:0030054,GO:0030163,GO:0030312,GO:0043170,GO:0044237,GO:0044238,GO:0044248,GO:0044257,GO:0044260,GO:0044265,GO:0044267,GO:0044464,GO:0051603,GO:…	-	ko:K16297	-	-	-	-	ko00000,ko01000,ko01002	-	-	-	Peptidase_S10
evm.model.Chr1.1430	3988.XP_002510720.1	7.15e-219	607	COG4870@1|root,KOG1543@2759|Eukaryota,37S2A@33090|Viridiplantae,3GEDJ@35493|Streptophyta,4JND6@91835|fabids	35493|Streptophyta	O	Belongs to the peptidase C1 family	-	GO:0000323,GO:0003674,GO:0003824,GO:0004175,GO:0004197,GO:0005575,GO:0005576,GO:0005615,GO:0005618,GO:0005622,GO:0005623,GO:0005737,GO:0005764,GO:0005773,GO:0006508,GO:0006807,GO:0006950,GO:0006952,GO:0008150,GO:0008152,GO:0008219,GO:0008233,GO:0008234,GO:0009056,GO:0009057,GO:0009605,GO:0009607,GO:0009617,GO:0009987,GO:0010623,GO:0012501,GO:0016787,GO:0019538,GO:0030154,GO:0030163,GO:0030312,GO:…	-	ko:K16290	-	-	-	-	ko00000,ko01000,ko01002	-	-	-	Inhibitor_I29,Peptidase_C1
evm.model.Chr1.1431	3983.cassava4.1_001025m	0	1207	COG5275@1|root,KOG1968@2759|Eukaryota,37R8J@33090|Viridiplantae,3GGME@35493|Streptophyta,4JDTM@91835|fabids	35493|Streptophyta	L	Replication factor C subunit	RFC1	GO:0000003,GO:0000166,GO:0000280,GO:0000712,GO:0000723,GO:0000731,GO:0001101,GO:0003674,GO:0003676,GO:0003677,GO:0005488,GO:0005524,GO:0005575,GO:0005622,GO:0005623,GO:0005634,GO:0005654,GO:0005657,GO:0005663,GO:0005694,GO:0006139,GO:0006259,GO:0006260,GO:0006261,GO:0006278,GO:0006281,GO:0006283,GO:0006289,GO:0006296,GO:0006297,GO:0006301,GO:0006310,GO:0006355,GO:0006725,GO:0006807,GO:0006950,GO:…	-	ko:K10754	ko03030,ko03420,ko03430,map03030,map03420,map03430	M00289,M00295	-	-	ko00000,ko00001,ko00002,ko03032,ko03400	-	-	-	AAA,BRCT,RFC1
evm.model.Chr1.1432.1.6486a102	3988.XP_002510716.1	0	1251	KOG0254@1|root,KOG0254@2759|Eukaryota,37MKQ@33090|Viridiplantae,3GC2P@35493|Streptophyta,4JKU4@91835|fabids	35493|Streptophyta	U	Belongs to the major facilitator superfamily. Sugar transporter (TC 2.A.1.1) family	-	GO:0000325,GO:0003674,GO:0005215,GO:0005351,GO:0005355,GO:0005402,GO:0005575,GO:0005622,GO:0005623,GO:0005737,GO:0005773,GO:0005774,GO:0005794,GO:0006810,GO:0006811,GO:0006812,GO:0008150,GO:0008324,GO:0008643,GO:0008645,GO:0009605,GO:0009607,GO:0009624,GO:0009705,GO:0012505,GO:0015075,GO:0015077,GO:0015078,GO:0015144,GO:0015145,GO:0015149,GO:0015291,GO:0015293,GO:0015294,GO:0015295,GO:0015318,GO:…	-	-	-	-	-	-	-	-	-	-	Sugar_tr
evm.model.Chr1.1433	3988.XP_002510714.1	5.2e-74	228	KOG0800@1|root,KOG0800@2759|Eukaryota,37UYJ@33090|Viridiplantae,3GHYA@35493|Streptophyta,4JP87@91835|fabids	35493|Streptophyta	O	RING-H2 finger protein	-	GO:0003674,GO:0003824,GO:0004842,GO:0005575,GO:0005623,GO:0005886,GO:0006464,GO:0006508,GO:0006511,GO:0006807,GO:0006950,GO:0008150,GO:0008152,GO:0009056,GO:0009057,GO:0009266,GO:0009409,GO:0009628,GO:0009909,GO:0009987,GO:0010033,GO:0010200,GO:0010243,GO:0010498,GO:0010966,GO:0016020,GO:0016567,GO:0016740,GO:0019538,GO:0019787,GO:0019941,GO:0030163,GO:0032446,GO:0032879,GO:0033554,GO:0036211,GO:…	-	-	-	-	-	-	-	-	-	-	zf-RING_2
evm.model.Chr1.1434	3983.cassava4.1_029705m	1.61e-241	678	2CMCN@1|root,2QPZ5@2759|Eukaryota,37PQ4@33090|Viridiplantae,3G90A@35493|Streptophyta,4JD0J@91835|fabids	35493|Streptophyta	G	May be involved in modulation of pathogen defense and leaf cell death	-	GO:0005575,GO:0005623,GO:0005886,GO:0006950,GO:0006952,GO:0008150,GO:0016020,GO:0044464,GO:0050896,GO:0071944	-	ko:K08472	-	-	-	-	ko00000,ko04030	-	-	-	Mlo
evm.model.Chr1.1435.1.6486a10d	3983.cassava4.1_033658m	3.07e-278	775	28NAN@1|root,2QUW3@2759|Eukaryota,37JC1@33090|Viridiplantae,3GXB3@35493|Streptophyta,4JMD3@91835|fabids	35493|Streptophyta	G	May be involved in modulation of pathogen defense and leaf cell death	-	-	-	ko:K08472	-	-	-	-	ko00000,ko04030	-	-	-	Mlo
evm.model.Chr1.1436	3983.cassava4.1_017792m	1.47e-45	153	29UHG@1|root,2S034@2759|Eukaryota,37UY8@33090|Viridiplantae,3GJ0W@35493|Streptophyta,4JPE9@91835|fabids	35493|Streptophyta	-	-	-	-	-	-	-	-	-	-	-	-	-	-	-
evm.model.Chr1.1437	3988.XP_002533488.1	0	1065	KOG4197@1|root,KOG4197@2759|Eukaryota,37T04@33090|Viridiplantae,3G7RH@35493|Streptophyta,4JII3@91835|fabids	35493|Streptophyta	L	Pentatricopeptide repeat-containing protein	-	GO:0000959,GO:0003674,GO:0003676,GO:0003723,GO:0003824,GO:0004518,GO:0004519,GO:0005488,GO:0005575,GO:0005622,GO:0005623,GO:0005737,GO:0005739,GO:0006139,GO:0006725,GO:0006807,GO:0008150,GO:0008152,GO:0009451,GO:0009987,GO:0016070,GO:0016071,GO:0016553,GO:0016554,GO:0016556,GO:0016787,GO:0016788,GO:0034641,GO:0043170,GO:0043226,GO:0043227,GO:0043229,GO:0043231,GO:0043412,GO:0044237,GO:0044238,GO:…	-	-	-	-	-	-	-	-	-	-	DYW_deaminase,PPR,PPR_2
evm.model.Chr1.1438.1.6486a10d	3988.XP_002510701.1	2.28e-92	274	2A10Z@1|root,2RXZQ@2759|Eukaryota,37U4W@33090|Viridiplantae,3GAH5@35493|Streptophyta,4JP63@91835|fabids	35493|Streptophyta	S	TLR4 regulator and MIR-interacting MSAP	-	-	-	-	-	-	-	-	-	-	-	-	DUF3456
evm.model.Chr1.1439	57918.XP_004295785.1	8.28e-143	418	KOG4585@1|root,KOG4585@2759|Eukaryota,37TBZ@33090|Viridiplantae,3GHRF@35493|Streptophyta,4JT4X@91835|fabids	35493|Streptophyta	L	DDE superfamily endonuclease	-	-	-	-	-	-	-	-	-	-	-	-	DDE_Tnp_4,Myb_DNA-bind_3
evm.model.Chr1.144	3983.cassava4.1_001192m	0	1400	COG2453@1|root,KOG1716@2759|Eukaryota,37NX0@33090|Viridiplantae,3GC12@35493|Streptophyta,4JHPQ@91835|fabids	35493|Streptophyta	V	dual specificity protein phosphatase	-	GO:0000226,GO:0001101,GO:0003674,GO:0003824,GO:0004721,GO:0005488,GO:0005515,GO:0005516,GO:0005575,GO:0005622,GO:0005623,GO:0005737,GO:0006464,GO:0006470,GO:0006793,GO:0006796,GO:0006807,GO:0006996,GO:0007010,GO:0007017,GO:0008138,GO:0008150,GO:0008152,GO:0009719,GO:0009725,GO:0009737,GO:0009987,GO:0010033,GO:0010119,GO:0010468,GO:0016043,GO:0016311,GO:0016787,GO:0016788,GO:0016791,GO:0019222,GO:…	3.1.3.16,3.1.3.48	ko:K14165	-	-	-	-	ko00000,ko01000,ko01009	-	-	-	Act-Frag_cataly,DSPc
evm.model.Chr1.1440	3750.XP_008362035.1	2.49e-49	168	2CYMA@1|root,2S54G@2759|Eukaryota,38A0A@33090|Viridiplantae,3GNHF@35493|Streptophyta	35493|Streptophyta	-	-	-	-	-	-	-	-	-	-	-	-	-	-	Myb_DNA-bind_3
evm.model.Chr1.1441	3988.XP_002522608.1	1.3e-117	371	COG4886@1|root,2SI7S@2759|Eukaryota,37QD6@33090|Viridiplantae,3GCW1@35493|Streptophyta	35493|Streptophyta	S	RESISTANCE protein	-	-	-	-	-	-	-	-	-	-	-	-	NB-ARC,TIR
evm.model.Chr1.1442	3983.cassava4.1_004260m	2.98e-94	293	2C3UV@1|root,2QQKY@2759|Eukaryota,37KI4@33090|Viridiplantae,3G97V@35493|Streptophyta,4JEX5@91835|fabids	35493|Streptophyta	S	F-box kelch-repeat protein	-	GO:0000151,GO:0001558,GO:0005575,GO:0005622,GO:0005623,GO:0008150,GO:0008361,GO:0009987,GO:0016043,GO:0019005,GO:0031461,GO:0031463,GO:0032535,GO:0032991,GO:0040008,GO:0044424,GO:0044464,GO:0050789,GO:0050794,GO:0051128,GO:0065007,GO:0065008,GO:0071840,GO:0090066,GO:1902494,GO:1990234	-	-	-	-	-	-	-	-	-	-	F-box,Kelch_1,Kelch_6
evm.model.Chr1.1443_evm.model.Chr1.1444	3983.cassava4.1_001823m	0	1353	KOG0167@1|root,KOG0167@2759|Eukaryota,37KQQ@33090|Viridiplantae,3GBPX@35493|Streptophyta,4JMVW@91835|fabids	35493|Streptophyta	S	RING-type E3 ubiquitin transferase	-	GO:0003674,GO:0003824,GO:0004842,GO:0005102,GO:0005488,GO:0005515,GO:0005575,GO:0005622,GO:0005623,GO:0005634,GO:0005737,GO:0005886,GO:0006464,GO:0006807,GO:0007275,GO:0007568,GO:0008150,GO:0008152,GO:0009889,GO:0009890,GO:0009892,GO:0009894,GO:0009987,GO:0010115,GO:0010150,GO:0010271,GO:0010380,GO:0010565,GO:0016020,GO:0016567,GO:0016740,GO:0019216,GO:0019222,GO:0019538,GO:0019747,GO:0019787,GO:…	-	-	-	-	-	-	-	-	-	-	Arm,U-box
evm.model.Chr1.1445	3988.XP_002510696.1	0	1300	KOG0998@1|root,KOG0998@2759|Eukaryota,37K6S@33090|Viridiplantae,3GCXV@35493|Streptophyta,4JFN3@91835|fabids	35493|Streptophyta	TU	Eps15 homology domain	-	GO:0000147,GO:0003674,GO:0005488,GO:0005509,GO:0005575,GO:0005622,GO:0005623,GO:0005737,GO:0005856,GO:0005938,GO:0006810,GO:0006886,GO:0006897,GO:0006996,GO:0007010,GO:0008104,GO:0008150,GO:0009987,GO:0015031,GO:0015629,GO:0015833,GO:0016043,GO:0016192,GO:0022607,GO:0030029,GO:0030036,GO:0030479,GO:0030863,GO:0030864,GO:0030865,GO:0030866,GO:0033036,GO:0034613,GO:0042886,GO:0043167,GO:0043169,GO:…	-	ko:K12472	ko04144,map04144	-	-	-	ko00000,ko00001,ko04131	-	-	-	EF-hand_4,EF-hand_5
evm.model.Chr1.1446	3694.POPTR_0005s27440.1	3.86e-77	238	2AX9M@1|root,2S00G@2759|Eukaryota,37UN1@33090|Viridiplantae,3GIJ6@35493|Streptophyta,4JQ2G@91835|fabids	35493|Streptophyta	S	coiled-coil domain-containing protein	-	-	-	-	-	-	-	-	-	-	-	-	-
evm.model.Chr1.1447	3656.XP_008449991.1	4.35e-263	746	COG2940@1|root,KOG1082@2759|Eukaryota,37IV0@33090|Viridiplantae,3G9R9@35493|Streptophyta,4JMDI@91835|fabids	35493|Streptophyta	B	histone-lysine N-methyltransferase, H3 lysine-9 specific	-	GO:0000166,GO:0000775,GO:0003674,GO:0003676,GO:0003677,GO:0003690,GO:0003824,GO:0005488,GO:0005575,GO:0005622,GO:0005623,GO:0005634,GO:0005694,GO:0006139,GO:0006259,GO:0006325,GO:0006464,GO:0006479,GO:0006725,GO:0006807,GO:0006996,GO:0008150,GO:0008152,GO:0008168,GO:0008170,GO:0008213,GO:0008276,GO:0008327,GO:0008757,GO:0009987,GO:0010216,GO:0010385,GO:0010428,GO:0010429,GO:0016043,GO:0016278,GO:…	2.1.1.43	ko:K11420	ko00310,ko04211,map00310,map04211	-	R03875,R03938,R04866,R04867	RC00003,RC00060,RC00181,RC00496	ko00000,ko00001,ko01000,ko03036	-	-	-	Pre-SET,SAD_SRA,SET
evm.model.Chr1.1448	3988.XP_002510693.1	0	1639	COG1199@1|root,KOG1132@2759|Eukaryota,37JR1@33090|Viridiplantae,3G8F1@35493|Streptophyta,4JEUE@91835|fabids	35493|Streptophyta	L	Fanconi anemia group J protein homolog	-	GO:0000018,GO:0000166,GO:0003674,GO:0003678,GO:0003824,GO:0004003,GO:0004386,GO:0005488,GO:0005524,GO:0005575,GO:0005622,GO:0005623,GO:0005634,GO:0005654,GO:0006139,GO:0006259,GO:0006281,GO:0006282,GO:0006725,GO:0006807,GO:0006950,GO:0006974,GO:0006996,GO:0008026,GO:0008094,GO:0008144,GO:0008150,GO:0008152,GO:0009987,GO:0010569,GO:0016043,GO:0016462,GO:0016787,GO:0016817,GO:0016818,GO:0016887,GO:…	3.6.4.12	ko:K15362	ko03440,ko03460,map03440,map03460	-	-	-	ko00000,ko00001,ko01000,ko03400	-	-	-	DEAD_2,Helicase_C_2
evm.model.Chr1.1449.1.6486a10d	3988.XP_002530015.1	0	2333	COG5307@1|root,KOG0928@2759|Eukaryota,37Q2Z@33090|Viridiplantae,3G7CR@35493|Streptophyta,4JGCU@91835|fabids	35493|Streptophyta	U	ARF guanine-nucleotide exchange factor GNOM-like	-	-	-	ko:K18443	ko04144,map04144	-	-	-	ko00000,ko00001,ko04131	-	-	-	Sec7,Sec7_N
evm.model.Chr1.145	3983.cassava4.1_001232m	0	1650	COG0542@1|root,KOG1051@2759|Eukaryota,37RK8@33090|Viridiplantae,3GD7P@35493|Streptophyta,4JJIW@91835|fabids	35493|Streptophyta	O	Belongs to the ClpA ClpB family	-	GO:0005575,GO:0005622,GO:0005623,GO:0005737,GO:0009507,GO:0009536,GO:0043226,GO:0043227,GO:0043229,GO:0043231,GO:0044424,GO:0044444,GO:0044464	-	ko:K03696	ko01100,map01100	-	-	-	ko00000,ko03110	-	-	-	AAA,AAA_2,ClpB_D2-small,Clp_N,UVR
evm.model.Chr1.1450	72664.XP_006416373.1	2.04e-57	186	COG5648@1|root,KOG0381@2759|Eukaryota,37V9U@33090|Viridiplantae,3GJCK@35493|Streptophyta,3HU0Z@3699|Brassicales	35493|Streptophyta	K	High mobility group B	-	GO:0000785,GO:0001067,GO:0003674,GO:0003676,GO:0003677,GO:0003682,GO:0003700,GO:0005198,GO:0005488,GO:0005575,GO:0005622,GO:0005623,GO:0005634,GO:0005694,GO:0006325,GO:0006333,GO:0006355,GO:0006996,GO:0008150,GO:0009889,GO:0009987,GO:0010468,GO:0010556,GO:0016043,GO:0019219,GO:0019222,GO:0030527,GO:0031323,GO:0031326,GO:0043226,GO:0043227,GO:0043228,GO:0043229,GO:0043231,GO:0043232,GO:0044212,GO:…	-	ko:K10802,ko:K11296	ko03410,ko04140,ko04217,map03410,map04140,map04217	-	-	-	ko00000,ko00001,ko03036,ko03400,ko04147	-	-	-	HMG_box
evm.model.Chr1.1451	3988.XP_002510688.1	1.31e-148	428	2B7SH@1|root,2S0Q6@2759|Eukaryota,37V0U@33090|Viridiplantae,3GITW@35493|Streptophyta,4JQF2@91835|fabids	35493|Streptophyta	S	Encoded by	-	-	-	-	-	-	-	-	-	-	-	-	Myb_DNA-bind_3
evm.model.Chr1.1452	3694.POPTR_0005s27370.1	1.1e-233	656	KOG4197@1|root,KOG4197@2759|Eukaryota,37J1E@33090|Viridiplantae,3G93Z@35493|Streptophyta,4JN4V@91835|fabids	35493|Streptophyta	S	Pentatricopeptide repeat domain	-	GO:0003674,GO:0003676,GO:0003723,GO:0003824,GO:0004518,GO:0004519,GO:0005488,GO:0005575,GO:0005622,GO:0005623,GO:0006139,GO:0006725,GO:0006807,GO:0008150,GO:0008152,GO:0009451,GO:0009987,GO:0016070,GO:0016787,GO:0016788,GO:0034641,GO:0043170,GO:0043226,GO:0043227,GO:0043229,GO:0043231,GO:0043412,GO:0044237,GO:0044238,GO:0044424,GO:0044464,GO:0046483,GO:0071704,GO:0090304,GO:0090305,GO:0097159,GO:…	-	-	-	-	-	-	-	-	-	-	PPR,PPR_3
evm.model.Chr1.1453	3983.cassava4.1_031413m	6.94e-172	496	28IDJ@1|root,2QQQA@2759|Eukaryota,37TEM@33090|Viridiplantae,3GBSX@35493|Streptophyta,4JMB1@91835|fabids	35493|Streptophyta	S	Salutaridinol 7-O-acetyltransferase-like	-	-	2.3.1.133	ko:K13065	ko00940,ko00941,ko00945,ko01100,ko01110,map00940,map00941,map00945,map01100,map01110	M00039	R01945,R02416,R07432,R07433	RC00004,RC00055,RC02864	ko00000,ko00001,ko00002,ko01000	-	-	-	Transferase
evm.model.Chr1.1454	3988.XP_002510683.1	5.64e-232	660	COG0463@1|root,2QTF9@2759|Eukaryota,37N9S@33090|Viridiplantae,3GBHN@35493|Streptophyta,4JHVY@91835|fabids	35493|Streptophyta	M	Glycosyl transferase family 2	-	-	-	-	-	-	-	-	-	-	-	-	Glyco_transf_92
evm.model.Chr1.1455	3983.cassava4.1_010072m	2.13e-197	555	COG0515@1|root,KOG1187@2759|Eukaryota,37QGW@33090|Viridiplantae,3G7A4@35493|Streptophyta,4JG4P@91835|fabids	35493|Streptophyta	T	Belongs to the protein kinase superfamily	-	GO:0002218,GO:0002221,GO:0002253,GO:0002376,GO:0002682,GO:0002684,GO:0002757,GO:0002758,GO:0002764,GO:0003674,GO:0003824,GO:0004672,GO:0004674,GO:0004675,GO:0004888,GO:0005575,GO:0005622,GO:0005623,GO:0005737,GO:0005886,GO:0006464,GO:0006468,GO:0006793,GO:0006796,GO:0006807,GO:0006950,GO:0006952,GO:0006955,GO:0007154,GO:0007165,GO:0007166,GO:0007167,GO:0007178,GO:0008150,GO:0008152,GO:0009507,GO:…	-	-	-	-	-	-	-	-	-	-	Pkinase,Pkinase_Tyr
evm.model.Chr1.1456	3983.cassava4.1_028857m	2.13e-201	569	COG0515@1|root,KOG1187@2759|Eukaryota,37P8Q@33090|Viridiplantae,3GDUT@35493|Streptophyta,4JDI7@91835|fabids	35493|Streptophyta	T	Belongs to the protein kinase superfamily	-	-	-	-	-	-	-	-	-	-	-	-	Pkinase,Pkinase_Tyr
evm.model.Chr1.1457	3983.cassava4.1_006303m	0	929	COG0753@1|root,KOG0047@2759|Eukaryota,37M6R@33090|Viridiplantae,3G948@35493|Streptophyta	35493|Streptophyta	P	Occurs in almost all aerobically respiring organisms and serves to protect cells from the toxic effects of hydrogen peroxide	-	-	1.11.1.6	ko:K03781	ko00380,ko00630,ko01110,ko01130,ko01200,ko04011,ko04016,ko04068,ko04146,ko04211,ko04212,ko04213,ko05014,map00380,map00630,map01110,map01130,map01200,map04011,map04016,map04068,map04146,map04211,map04212,map04213,map05014	M00532	R00009,R00602,R02670	RC00034,RC00767,RC02141,RC02755	ko00000,ko00001,ko00002,ko01000	-	-	-	Catalase,Catalase-rel
evm.model.Chr1.1458	3988.XP_002510676.1	1.28e-162	484	KOG0167@1|root,KOG0167@2759|Eukaryota,37MZC@33090|Viridiplantae,3GA71@35493|Streptophyta,4JMKG@91835|fabids	35493|Streptophyta	S	RING-type E3 ubiquitin transferase	-	GO:0005575,GO:0005622,GO:0005623,GO:0005634,GO:0005737,GO:0043226,GO:0043227,GO:0043229,GO:0043231,GO:0044424,GO:0044464	-	-	-	-	-	-	-	-	-	-	Arm,U-box
evm.model.Chr1.1459	3988.XP_002510675.1	8.54e-232	647	COG5024@1|root,KOG0653@2759|Eukaryota,37K6W@33090|Viridiplantae,3G7ME@35493|Streptophyta,4JK2V@91835|fabids	35493|Streptophyta	D	Belongs to the cyclin family	-	-	-	ko:K21777	-	-	-	-	ko00000,ko03032,ko03036	-	-	-	Cyclin_C,Cyclin_N
evm.model.Chr1.146	3983.cassava4.1_001567m	0	1302	28JYJ@1|root,2QRXI@2759|Eukaryota,37N94@33090|Viridiplantae,3GB17@35493|Streptophyta,4JF1Q@91835|fabids	35493|Streptophyta	K	Auxin response factors (ARFs) are transcriptional factors that bind specifically to the DNA sequence 5'-TGTCTC-3' found in the auxin-responsive promoter elements (AuxREs)	-	GO:0000003,GO:0001101,GO:0003006,GO:0003674,GO:0003676,GO:0003677,GO:0003700,GO:0005488,GO:0005575,GO:0005622,GO:0005623,GO:0005634,GO:0006355,GO:0007275,GO:0007568,GO:0008150,GO:0008285,GO:0009719,GO:0009725,GO:0009737,GO:0009791,GO:0009838,GO:0009889,GO:0009890,GO:0009892,GO:0009900,GO:0009908,GO:0009909,GO:0009911,GO:0010033,GO:0010047,GO:0010150,GO:0010227,GO:0010468,GO:0010556,GO:0010558,GO:…	-	ko:K14486	ko04075,map04075	-	-	-	ko00000,ko00001	-	-	-	AUX_IAA,Auxin_resp,B3
evm.model.Chr1.1460	3988.XP_002510674.1	0	1283	COG5021@1|root,KOG4441@1|root,KOG4276@2759|Eukaryota,KOG4441@2759|Eukaryota,37PBV@33090|Viridiplantae,3GG3J@35493|Streptophyta,4JNHW@91835|fabids	35493|Streptophyta	T	BTB POZ domain-containing protein	-	GO:0000151,GO:0003674,GO:0005488,GO:0005515,GO:0005575,GO:0005622,GO:0005623,GO:0005737,GO:0006508,GO:0006511,GO:0006807,GO:0008150,GO:0008152,GO:0009056,GO:0009057,GO:0009987,GO:0010498,GO:0019005,GO:0019222,GO:0019538,GO:0019899,GO:0019941,GO:0030162,GO:0030163,GO:0031461,GO:0031625,GO:0032991,GO:0043161,GO:0043170,GO:0043632,GO:0044237,GO:0044238,GO:0044248,GO:0044257,GO:0044260,GO:0044265,GO:…	-	-	-	-	-	-	-	-	-	-	BACK,BTB,F5_F8_type_C,Methyltransf_FA
evm.model.Chr1.1461	3988.XP_002510673.1	5.13e-72	218	COG1958@1|root,KOG3172@2759|Eukaryota,37TSZ@33090|Viridiplantae,3GIBB@35493|Streptophyta,4JNYK@91835|fabids	35493|Streptophyta	A	Small nuclear ribonucleoprotein	-	GO:0000243,GO:0000245,GO:0000375,GO:0000377,GO:0000387,GO:0000398,GO:0003674,GO:0003676,GO:0003723,GO:0005488,GO:0005575,GO:0005622,GO:0005623,GO:0005634,GO:0005654,GO:0005681,GO:0005682,GO:0005684,GO:0005685,GO:0005686,GO:0005687,GO:0005689,GO:0005730,GO:0005737,GO:0005829,GO:0006139,GO:0006396,GO:0006397,GO:0006725,GO:0006807,GO:0008150,GO:0008152,GO:0008380,GO:0009987,GO:0010467,GO:0016043,GO:…	-	ko:K11088	ko03040,ko04139,ko05322,map03040,map04139,map05322	M00351,M00352,M00354,M00355,M00398	-	-	ko00000,ko00001,ko00002,ko03032,ko03041	-	-	-	LSM
evm.model.Chr1.1462	3983.cassava4.1_014960m	1.88e-163	458	COG0463@1|root,KOG2978@2759|Eukaryota,37IN4@33090|Viridiplantae,3GFA9@35493|Streptophyta,4JIM8@91835|fabids	35493|Streptophyta	M	Dolichol-phosphate	-	GO:0005575,GO:0005622,GO:0005623,GO:0005737,GO:0005783,GO:0008150,GO:0012505,GO:0031501,GO:0032991,GO:0033185,GO:0042221,GO:0043226,GO:0043227,GO:0043229,GO:0043231,GO:0044424,GO:0044444,GO:0044464,GO:0050896,GO:0060359,GO:1901698,GO:1902494,GO:1990234	2.4.1.83	ko:K00721	ko00510,ko01100,map00510,map01100	-	R01009	RC00005	ko00000,ko00001,ko01000,ko01003	-	GT2	-	Glycos_transf_2
evm.model.Chr1.1463	3988.XP_002510670.1	8.16e-77	236	2CE1H@1|root,2RZB1@2759|Eukaryota,37UFN@33090|Viridiplantae,3G83A@35493|Streptophyta,4JPMQ@91835|fabids	35493|Streptophyta	-	-	-	-	-	-	-	-	-	-	-	-	-	-	-
evm.model.Chr1.1464	3983.cassava4.1_031413m	3.52e-165	479	28IDJ@1|root,2QQQA@2759|Eukaryota,37TEM@33090|Viridiplantae,3GBSX@35493|Streptophyta,4JMB1@91835|fabids	35493|Streptophyta	S	Salutaridinol 7-O-acetyltransferase-like	-	-	2.3.1.133	ko:K13065	ko00940,ko00941,ko00945,ko01100,ko01110,map00940,map00941,map00945,map01100,map01110	M00039	R01945,R02416,R07432,R07433	RC00004,RC00055,RC02864	ko00000,ko00001,ko00002,ko01000	-	-	-	Transferase
evm.model.Chr1.1465	3983.cassava4.1_031413m	5.67e-135	401	28IDJ@1|root,2QQQA@2759|Eukaryota,37TEM@33090|Viridiplantae,3GBSX@35493|Streptophyta,4JMB1@91835|fabids	35493|Streptophyta	S	Salutaridinol 7-O-acetyltransferase-like	-	-	2.3.1.133	ko:K13065	ko00940,ko00941,ko00945,ko01100,ko01110,map00940,map00941,map00945,map01100,map01110	M00039	R01945,R02416,R07432,R07433	RC00004,RC00055,RC02864	ko00000,ko00001,ko00002,ko01000	-	-	-	Transferase
evm.model.Chr1.1466	3988.XP_002530367.1	0	1106	COG0270@1|root,2QW29@2759|Eukaryota,37K1J@33090|Viridiplantae,3G8WN@35493|Streptophyta,4JGY4@91835|fabids	35493|Streptophyta	B	DNA (cytosine-5)-methyltransferase	CMT1	GO:0006139,GO:0006259,GO:0006304,GO:0006305,GO:0006306,GO:0006725,GO:0006807,GO:0008150,GO:0008152,GO:0009292,GO:0009294,GO:0009987,GO:0010216,GO:0032259,GO:0032776,GO:0034641,GO:0043170,GO:0043412,GO:0043414,GO:0044237,GO:0044238,GO:0044260,GO:0044728,GO:0044764,GO:0046483,GO:0051704,GO:0071704,GO:0090304,GO:1901360	2.1.1.37	ko:K00558	ko00270,ko01100,ko05206,map00270,map01100,map05206	M00035	R04858	RC00003,RC00332	ko00000,ko00001,ko00002,ko01000,ko02048,ko03032,ko03036	-	-	-	BAH,Chromo,DNA_methylase
evm.model.Chr1.1467	90675.XP_010501831.1	4.82e-24	112	28NVD@1|root,2QVFC@2759|Eukaryota,37JYJ@33090|Viridiplantae,3GCU1@35493|Streptophyta	35493|Streptophyta	S	F-Box protein	-	-	-	-	-	-	-	-	-	-	-	-	F-box,F-box-like,LRR_2
evm.model.Chr1.1468	3649.evm.model.supercontig_9.279	6.33e-34	135	COG0124@1|root,KOG1035@2759|Eukaryota,37P2F@33090|Viridiplantae,3GEET@35493|Streptophyta,3HNRD@3699|Brassicales	35493|Streptophyta	T	serine threonine-protein kinase GCN2	-	GO:0000302,GO:0006950,GO:0006979,GO:0007154,GO:0008150,GO:0009267,GO:0009268,GO:0009605,GO:0009628,GO:0009636,GO:0009719,GO:0009987,GO:0009991,GO:0010033,GO:0010035,GO:0010243,GO:0010447,GO:0014070,GO:0031667,GO:0031668,GO:0031669,GO:0033554,GO:0034198,GO:0034599,GO:0034614,GO:0035690,GO:0042221,GO:0042493,GO:0042542,GO:0042594,GO:0046677,GO:0050896,GO:0051716,GO:0060992,GO:0070301,GO:0070887,GO:…	2.7.11.1	ko:K16196	ko04138,ko04140,ko04141,ko05160,ko05162,ko05164,ko05168,ko05169,map04138,map04140,map04141,map05160,map05162,map05164,map05168,map05169	-	-	-	ko00000,ko00001,ko01000,ko01001	-	-	-	HGTP_anticodon2,Pkinase,RWD,tRNA-synt_His
evm.model.Chr1.1469	3983.cassava4.1_002686m	9.24e-142	438	KOG4197@1|root,KOG4197@2759|Eukaryota,37MJE@33090|Viridiplantae,3GE22@35493|Streptophyta,4JF1J@91835|fabids	35493|Streptophyta	S	Pentatricopeptide repeat-containing protein At5g42310	-	GO:0003674,GO:0003676,GO:0003723,GO:0003727,GO:0003729,GO:0003824,GO:0004518,GO:0004519,GO:0005488,GO:0005575,GO:0005622,GO:0005623,GO:0005737,GO:0006139,GO:0006396,GO:0006397,GO:0006417,GO:0006725,GO:0006807,GO:0006996,GO:0008150,GO:0008152,GO:0009295,GO:0009451,GO:0009507,GO:0009532,GO:0009536,GO:0009570,GO:0009579,GO:0009657,GO:0009658,GO:0009889,GO:0009891,GO:0009893,GO:0009987,GO:0010239,GO:…	-	-	-	-	-	-	-	-	-	-	PPR,PPR_2,PPR_3
evm.model.Chr1.147	3983.cassava4.1_000799m	3.6e-80	287	KOG4197@1|root,KOG4197@2759|Eukaryota,37PFT@33090|Viridiplantae,3G8XT@35493|Streptophyta,4JHAK@91835|fabids	35493|Streptophyta	S	Pentatricopeptide repeat-containing protein At5g61990	-	GO:0003674,GO:0003676,GO:0003723,GO:0003824,GO:0004518,GO:0004519,GO:0005488,GO:0005575,GO:0005622,GO:0005623,GO:0006139,GO:0006725,GO:0006807,GO:0008150,GO:0008152,GO:0009451,GO:0009987,GO:0016070,GO:0016787,GO:0016788,GO:0034641,GO:0043170,GO:0043226,GO:0043227,GO:0043229,GO:0043231,GO:0043412,GO:0044237,GO:0044238,GO:0044424,GO:0044464,GO:0046483,GO:0071704,GO:0090304,GO:0090305,GO:0097159,GO:…	2.7.2.4	ko:K00928,ko:K17964	ko00260,ko00261,ko00270,ko00300,ko01100,ko01110,ko01120,ko01130,ko01210,ko01230,map00260,map00261,map00270,map00300,map01100,map01110,map01120,map01130,map01210,map01230	M00016,M00017,M00018,M00033,M00525,M00526,M00527	R00480	RC00002,RC00043	ko00000,ko00001,ko00002,ko01000,ko03029	-	-	-	Mem_trans,PPR,PPR_1,PPR_2,PPR_3,PPR_long
evm.model.Chr1.1470	3988.XP_002510627.1	1.09e-221	622	28IDJ@1|root,2QQQA@2759|Eukaryota,37YW9@33090|Viridiplantae,3GN1D@35493|Streptophyta	35493|Streptophyta	H	Transferase family	-	-	-	-	-	-	-	-	-	-	-	-	Transferase
evm.model.Chr1.1471	3988.XP_002510627.1	5.07e-218	613	28IDJ@1|root,2QQQA@2759|Eukaryota,37YW9@33090|Viridiplantae,3GN1D@35493|Streptophyta	35493|Streptophyta	H	Transferase family	-	-	-	-	-	-	-	-	-	-	-	-	Transferase
evm.model.Chr1.1472	3988.XP_002510658.1	0	885	2CMQ3@1|root,2QRBP@2759|Eukaryota,37R20@33090|Viridiplantae,3GGE4@35493|Streptophyta,4JFAD@91835|fabids	35493|Streptophyta	G	GDP-fucose protein O-fucosyltransferase	-	GO:0005575,GO:0005622,GO:0005623,GO:0005737,GO:0005768,GO:0005794,GO:0005802,GO:0012505,GO:0031410,GO:0031982,GO:0031984,GO:0043226,GO:0043227,GO:0043229,GO:0043231,GO:0044422,GO:0044424,GO:0044431,GO:0044444,GO:0044446,GO:0044464,GO:0097708,GO:0098791	-	-	-	-	-	-	-	-	-	-	O-FucT
evm.model.Chr1.1473	3988.XP_002510655.1	4.45e-220	616	2BYJ7@1|root,2QRPG@2759|Eukaryota,37PDS@33090|Viridiplantae,3G8MI@35493|Streptophyta,4JMJV@91835|fabids	35493|Streptophyta	-	-	-	-	-	-	-	-	-	-	-	-	-	-	-
evm.model.Chr1.1475	42345.XP_008796392.1	1.53e-107	310	COG2139@1|root,KOG1732@2759|Eukaryota,37P3J@33090|Viridiplantae,3GBHC@35493|Streptophyta,3KV75@4447|Liliopsida	35493|Streptophyta	J	60S ribosomal protein	-	GO:0003674,GO:0003735,GO:0005198,GO:0005575,GO:0005622,GO:0005623,GO:0005634,GO:0005730,GO:0005737,GO:0005829,GO:0005840,GO:0006412,GO:0006518,GO:0006807,GO:0008150,GO:0008152,GO:0009058,GO:0009059,GO:0009507,GO:0009536,GO:0009987,GO:0010467,GO:0015934,GO:0019538,GO:0022625,GO:0022626,GO:0031974,GO:0031981,GO:0032991,GO:0034641,GO:0034645,GO:0043043,GO:0043170,GO:0043226,GO:0043227,GO:0043228,GO:…	-	ko:K02889	ko03010,map03010	M00177,M00179	-	-	br01610,ko00000,ko00001,ko00002,ko03011	-	-	-	Ribosomal_L21e
evm.model.Chr1.1476	3983.cassava4.1_002590m	0	1249	COG0465@1|root,KOG0731@2759|Eukaryota,37HNE@33090|Viridiplantae,3GBCJ@35493|Streptophyta,4JH42@91835|fabids	35493|Streptophyta	O	ATP-dependent zinc metalloprotease FTSH	-	GO:0003674,GO:0003824,GO:0004176,GO:0005575,GO:0005622,GO:0005623,GO:0005737,GO:0006091,GO:0006508,GO:0006807,GO:0008150,GO:0008152,GO:0008233,GO:0008237,GO:0009056,GO:0009057,GO:0009314,GO:0009416,GO:0009507,GO:0009526,GO:0009534,GO:0009535,GO:0009536,GO:0009579,GO:0009628,GO:0009642,GO:0009644,GO:0009719,GO:0009725,GO:0009735,GO:0009765,GO:0009892,GO:0009941,GO:0009987,GO:0010033,GO:0010109,GO:…	-	ko:K03798	-	M00742	-	-	ko00000,ko00002,ko01000,ko01002,ko03110	-	-	-	AAA,Peptidase_M41
evm.model.Chr1.1477	3694.POPTR_0005s26280.1	0	1012	COG0513@1|root,KOG0338@2759|Eukaryota,37IK2@33090|Viridiplantae,3GAC2@35493|Streptophyta,4JFN0@91835|fabids	35493|Streptophyta	A	Belongs to the DEAD box helicase family	-	GO:0003674,GO:0003724,GO:0003824,GO:0004004,GO:0004386,GO:0005575,GO:0005622,GO:0005623,GO:0005634,GO:0005730,GO:0005737,GO:0006139,GO:0006725,GO:0006807,GO:0008026,GO:0008150,GO:0008152,GO:0008186,GO:0009987,GO:0010501,GO:0016070,GO:0016462,GO:0016787,GO:0016817,GO:0016818,GO:0016887,GO:0017111,GO:0031974,GO:0031981,GO:0034641,GO:0042623,GO:0043170,GO:0043226,GO:0043227,GO:0043228,GO:0043229,GO:…	3.6.4.13	ko:K13181	-	-	-	-	ko00000,ko01000,ko03009,ko03041	-	-	-	DEAD,Helicase_C
evm.model.Chr1.1478	3983.cassava4.1_009233m	5.74e-267	733	COG3588@1|root,KOG1557@2759|Eukaryota,37J8J@33090|Viridiplantae,3GCU6@35493|Streptophyta,4JM69@91835|fabids	35493|Streptophyta	G	fructose-bisphosphate aldolase	-	GO:0003674,GO:0003824,GO:0004332,GO:0005575,GO:0005622,GO:0005623,GO:0005737,GO:0005739,GO:0005975,GO:0005996,GO:0006006,GO:0006082,GO:0006090,GO:0006091,GO:0006094,GO:0006096,GO:0006139,GO:0006163,GO:0006164,GO:0006165,GO:0006725,GO:0006732,GO:0006733,GO:0006753,GO:0006754,GO:0006757,GO:0006793,GO:0006796,GO:0006807,GO:0006950,GO:0006979,GO:0008150,GO:0008152,GO:0009056,GO:0009058,GO:0009108,GO:…	4.1.2.13	ko:K01623	ko00010,ko00030,ko00051,ko00680,ko00710,ko01100,ko01110,ko01120,ko01130,ko01200,ko01230,map00010,map00030,map00051,map00680,map00710,map01100,map01110,map01120,map01130,map01200,map01230	M00001,M00003,M00165,M00167	R01068,R01070,R01829,R02568	RC00438,RC00439,RC00603,RC00604	ko00000,ko00001,ko00002,ko01000,ko03036,ko04131,ko04147	-	-	-	Glycolytic
evm.model.Chr1.1479.4.6486a102	3694.POPTR_0002s08400.1	1.17e-145	443	28I8T@1|root,2QQJ4@2759|Eukaryota,37NW2@33090|Viridiplantae,3GDU2@35493|Streptophyta,4JKJI@91835|fabids	35493|Streptophyta	S	Filament-like plant protein	-	-	-	-	-	-	-	-	-	-	-	-	FPP
evm.model.Chr1.148	3983.cassava4.1_030864m	2.03e-69	212	2C68B@1|root,2S2ZK@2759|Eukaryota,37V4G@33090|Viridiplantae,3GJB5@35493|Streptophyta,4JQ5M@91835|fabids	35493|Streptophyta	S	Centromere protein	-	GO:0000003,GO:0000280,GO:0000712,GO:0003674,GO:0003676,GO:0003677,GO:0003682,GO:0003690,GO:0005488,GO:0005575,GO:0005622,GO:0005623,GO:0005634,GO:0005654,GO:0006139,GO:0006259,GO:0006260,GO:0006261,GO:0006281,GO:0006310,GO:0006312,GO:0006725,GO:0006807,GO:0006950,GO:0006974,GO:0006996,GO:0007049,GO:0007059,GO:0007127,GO:0007129,GO:0007131,GO:0008150,GO:0008152,GO:0009058,GO:0009059,GO:0009987,GO:…	-	ko:K11511	ko03460,map03460	-	-	-	ko00000,ko00001,ko03036,ko03400	-	-	-	CENP-S
evm.model.Chr1.1480	3988.XP_002513811.1	2.02e-209	585	28K72@1|root,2QQ4G@2759|Eukaryota,37TAV@33090|Viridiplantae,3GEFQ@35493|Streptophyta,4JS9I@91835|fabids	35493|Streptophyta	S	Belongs to the 'GDSL' lipolytic enzyme family	-	GO:0003674,GO:0003824,GO:0005488,GO:0006950,GO:0006952,GO:0008150,GO:0016787,GO:0016788,GO:0019863,GO:0019865,GO:0044877,GO:0050896	-	-	-	-	-	-	-	-	-	-	Lipase_GDSL
evm.model.Chr1.1481	3988.XP_002513811.1	1.54e-138	403	28K72@1|root,2QQ4G@2759|Eukaryota,37TAV@33090|Viridiplantae,3GEFQ@35493|Streptophyta,4JS9I@91835|fabids	35493|Streptophyta	S	Belongs to the 'GDSL' lipolytic enzyme family	-	GO:0003674,GO:0003824,GO:0005488,GO:0006950,GO:0006952,GO:0008150,GO:0016787,GO:0016788,GO:0019863,GO:0019865,GO:0044877,GO:0050896	-	-	-	-	-	-	-	-	-	-	Lipase_GDSL
evm.model.Chr1.1482	3988.XP_002513811.1	2.66e-184	523	28K72@1|root,2QQ4G@2759|Eukaryota,37TAV@33090|Viridiplantae,3GEFQ@35493|Streptophyta,4JS9I@91835|fabids	35493|Streptophyta	S	Belongs to the 'GDSL' lipolytic enzyme family	-	GO:0003674,GO:0003824,GO:0005488,GO:0006950,GO:0006952,GO:0008150,GO:0016787,GO:0016788,GO:0019863,GO:0019865,GO:0044877,GO:0050896	-	-	-	-	-	-	-	-	-	-	Lipase_GDSL
evm.model.Chr1.1483	3641.EOY16293	1.18e-56	184	COG2801@1|root,KOG0017@2759|Eukaryota,37U6T@33090|Viridiplantae,3GI2U@35493|Streptophyta	35493|Streptophyta	L	Protein of unknown function (DUF740)	-	-	-	-	-	-	-	-	-	-	-	-	DUF740
evm.model.Chr1.1484	3988.XP_002513807.1	0	1206	COG1022@1|root,KOG1180@2759|Eukaryota,37KCQ@33090|Viridiplantae,3G9YS@35493|Streptophyta,4JDWI@91835|fabids	35493|Streptophyta	I	Long chain acyl-CoA synthetase 9	LACS9	GO:0001676,GO:0003674,GO:0003824,GO:0004467,GO:0005575,GO:0005622,GO:0005623,GO:0005737,GO:0006082,GO:0006629,GO:0006631,GO:0008150,GO:0008152,GO:0009507,GO:0009526,GO:0009536,GO:0009941,GO:0009987,GO:0015645,GO:0016020,GO:0016405,GO:0016874,GO:0016877,GO:0016878,GO:0019752,GO:0031967,GO:0031975,GO:0032787,GO:0043226,GO:0043227,GO:0043229,GO:0043231,GO:0043436,GO:0044237,GO:0044238,GO:0044255,GO:…	6.2.1.3	ko:K01897	ko00061,ko00071,ko01100,ko01212,ko02024,ko03320,ko04146,ko04216,ko04714,ko04920,map00061,map00071,map01100,map01212,map02024,map03320,map04146,map04216,map04714,map04920	M00086	R01280	RC00004,RC00014	ko00000,ko00001,ko00002,ko01000,ko01004,ko04147	4.C.1.1	-	-	AMP-binding
evm.model.Chr1.1485	3988.XP_002513802.1	0	1560	KOG1525@1|root,KOG1525@2759|Eukaryota,37KXZ@33090|Viridiplantae,3G940@35493|Streptophyta,4JHF8@91835|fabids	35493|Streptophyta	D	Sister chromatid cohesion protein PDS5 homolog	-	-	-	ko:K11267	-	-	-	-	ko00000,ko03036	-	-	-	-
evm.model.Chr1.1486	3694.POPTR_0002s08490.1	7.56e-210	584	KOG1441@1|root,KOG1441@2759|Eukaryota,37M9G@33090|Viridiplantae,3GBCY@35493|Streptophyta,4JG95@91835|fabids	35493|Streptophyta	EG	UDP-galactose transporter	-	GO:0003674,GO:0005215,GO:0005338,GO:0005457,GO:0005459,GO:0005460,GO:0005575,GO:0005622,GO:0005623,GO:0005737,GO:0005794,GO:0006810,GO:0006811,GO:0006820,GO:0008150,GO:0008509,GO:0008514,GO:0012505,GO:0015075,GO:0015165,GO:0015711,GO:0015780,GO:0015783,GO:0015786,GO:0015931,GO:0015932,GO:0022857,GO:0034220,GO:0036080,GO:0043226,GO:0043227,GO:0043229,GO:0043231,GO:0044424,GO:0044444,GO:0044464,GO:…	-	ko:K15285	-	-	-	-	ko00000,ko02000	-	-	-	TPT
evm.model.Chr1.1487	29760.VIT_18s0001g03000.t01	3.06e-84	255	2C5FR@1|root,2QQZK@2759|Eukaryota,37KRU@33090|Viridiplantae,3G9AS@35493|Streptophyta	35493|Streptophyta	S	Universal stress protein	-	-	-	-	-	-	-	-	-	-	-	-	Usp
evm.model.Chr1.1488	3988.XP_002513798.1	0	1011	COG5275@1|root,KOG1968@2759|Eukaryota,37SQM@33090|Viridiplantae,3GBQ0@35493|Streptophyta,4JE4J@91835|fabids	35493|Streptophyta	L	superfamily. Protein	-	GO:0000018,GO:0001775,GO:0002200,GO:0002204,GO:0002208,GO:0002250,GO:0002252,GO:0002263,GO:0002285,GO:0002312,GO:0002366,GO:0002376,GO:0002377,GO:0002381,GO:0002440,GO:0002443,GO:0002449,GO:0002460,GO:0002520,GO:0002562,GO:0002637,GO:0002639,GO:0002682,GO:0002684,GO:0002694,GO:0002696,GO:0002697,GO:0002699,GO:0002700,GO:0002702,GO:0002703,GO:0002705,GO:0002706,GO:0002708,GO:0002712,GO:0002714,GO:…	-	-	-	-	-	-	-	-	-	-	AAA,Rad17
evm.model.Chr1.1489	3983.cassava4.1_008568m	2.47e-240	667	28PNQ@1|root,2QWAT@2759|Eukaryota,37Q8E@33090|Viridiplantae,3GAFX@35493|Streptophyta,4JI8U@91835|fabids	35493|Streptophyta	S	lysM domain-containing GPI-anchored protein	-	GO:0002376,GO:0003674,GO:0005488,GO:0005539,GO:0005575,GO:0005623,GO:0005886,GO:0006955,GO:0008150,GO:0016020,GO:0031224,GO:0031225,GO:0031226,GO:0042834,GO:0044425,GO:0044459,GO:0044464,GO:0046658,GO:0050896,GO:0071944,GO:0097367	-	-	-	-	-	-	-	-	-	-	LysM
evm.model.Chr1.149	3988.XP_002511091.1	0	1342	KOG4660@1|root,KOG4660@2759|Eukaryota,37MKT@33090|Viridiplantae,3G8B5@35493|Streptophyta,4JCXZ@91835|fabids	35493|Streptophyta	A	Mei2-like	-	GO:0003674,GO:0003676,GO:0003723,GO:0003729,GO:0005488,GO:0008150,GO:0010564,GO:0010638,GO:0033043,GO:0040008,GO:0040020,GO:0045787,GO:0045836,GO:0045927,GO:0048518,GO:0048522,GO:0050789,GO:0050794,GO:0051128,GO:0051130,GO:0051445,GO:0051446,GO:0051726,GO:0051783,GO:0051785,GO:0065007,GO:0090068,GO:0097159,GO:1901363,GO:2000241,GO:2000243	-	-	-	-	-	-	-	-	-	-	RRM_1,RRM_2
evm.model.Chr1.1490.1.6486a102	3988.XP_002513794.1	4.11e-110	326	28N6I@1|root,2QURT@2759|Eukaryota,37JQQ@33090|Viridiplantae,3G8EB@35493|Streptophyta,4JKTW@91835|fabids	35493|Streptophyta	-	-	-	-	-	-	-	-	-	-	-	-	-	-	-
evm.model.Chr1.1491.5.6486a10d	3988.XP_002516334.1	3.17e-170	498	28IHT@1|root,2QQUQ@2759|Eukaryota,37MXC@33090|Viridiplantae,3GDWA@35493|Streptophyta,4JHCA@91835|fabids	35493|Streptophyta	S	Histone chaperone domain CHZ	-	-	-	-	-	-	-	-	-	-	-	-	CHZ
evm.model.Chr1.1492	3983.cassava4.1_017013m	3.72e-118	339	COG3703@1|root,KOG3182@2759|Eukaryota,37SVU@33090|Viridiplantae,3GA9U@35493|Streptophyta,4JFVR@91835|fabids	35493|Streptophyta	P	Catalyzes the formation of 5-oxoproline from gamma- glutamyl dipeptides and plays a significant role in glutathione (GSH) homeostasis	-	GO:0003674,GO:0003824,GO:0003839,GO:0005575,GO:0005622,GO:0005623,GO:0005737,GO:0005829,GO:0006518,GO:0006575,GO:0006749,GO:0006751,GO:0006790,GO:0006807,GO:0008150,GO:0008152,GO:0009056,GO:0009987,GO:0016829,GO:0016840,GO:0016842,GO:0034641,GO:0042219,GO:0043171,GO:0043603,GO:0044237,GO:0044248,GO:0044273,GO:0044424,GO:0044444,GO:0044464,GO:0051186,GO:0051187,GO:0071704,GO:1901564,GO:1901565,GO:…	-	ko:K07232	-	-	-	-	ko00000	-	-	-	ChaC
evm.model.Chr1.1493	3988.XP_002513791.1	6.94e-182	514	28N0B@1|root,2QV8F@2759|Eukaryota,37JHQ@33090|Viridiplantae,3GG5P@35493|Streptophyta,4JFS0@91835|fabids	35493|Streptophyta	S	WAT1-related protein	-	GO:0005575,GO:0005622,GO:0005623,GO:0005737,GO:0005886,GO:0005887,GO:0005938,GO:0007154,GO:0007165,GO:0008150,GO:0009719,GO:0009725,GO:0009733,GO:0009734,GO:0009755,GO:0009987,GO:0010033,GO:0016020,GO:0016021,GO:0023052,GO:0031224,GO:0031226,GO:0032870,GO:0042221,GO:0044424,GO:0044425,GO:0044444,GO:0044459,GO:0044464,GO:0050789,GO:0050794,GO:0050896,GO:0051716,GO:0065007,GO:0070887,GO:0071310,GO:…	-	-	-	-	-	-	-	-	-	-	EamA
evm.model.Chr1.1494	3694.POPTR_0002s08570.1	1.1e-60	189	2B6AG@1|root,2S0KV@2759|Eukaryota,37V12@33090|Viridiplantae,3GJAS@35493|Streptophyta,4JQGG@91835|fabids	35493|Streptophyta	C	Belongs to the glutaredoxin family	-	-	-	-	-	-	-	-	-	-	-	-	DUF836
evm.model.Chr1.1495	3988.XP_002513789.1	2.65e-113	329	KOG1691@1|root,KOG1691@2759|Eukaryota,37RH6@33090|Viridiplantae,3GBVN@35493|Streptophyta,4JS7Z@91835|fabids	35493|Streptophyta	U	Transmembrane emp24 domain-containing protein	-	-	-	ko:K20352	-	-	-	-	ko00000,ko02000,ko04131	9.B.188	-	-	EMP24_GP25L
evm.model.Chr1.1496	3983.cassava4.1_007736m	4.68e-252	700	COG0624@1|root,KOG2275@2759|Eukaryota,37NBA@33090|Viridiplantae,3GBDC@35493|Streptophyta,4JD4V@91835|fabids	35493|Streptophyta	E	Peptidase family M20/M25/M40	-	GO:0003674,GO:0003824,GO:0004046,GO:0005488,GO:0005515,GO:0005575,GO:0005576,GO:0005615,GO:0016787,GO:0016810,GO:0016811,GO:0031982,GO:0042802,GO:0043226,GO:0043227,GO:0043230,GO:0044421,GO:0070062,GO:1903561	3.5.1.14	ko:K01436,ko:K14677	ko00220,ko01100,ko01110,ko01130,ko01210,ko01230,map00220,map01100,map01110,map01130,map01210,map01230	M00028	R00669,R10553	RC00064,RC00300	ko00000,ko00001,ko00002,ko01000,ko01002,ko04147	-	-	-	M20_dimer,Peptidase_M20,Peptidase_M28
evm.model.Chr1.1497	3694.POPTR_0002s08610.1	1.29e-62	201	28PHQ@1|root,2RMWY@2759|Eukaryota,37SVT@33090|Viridiplantae,3GI2Y@35493|Streptophyta,4JPGD@91835|fabids	35493|Streptophyta	K	Transcription factor	-	GO:0001067,GO:0001101,GO:0002376,GO:0002682,GO:0003674,GO:0003676,GO:0003677,GO:0003700,GO:0005488,GO:0005575,GO:0005622,GO:0005623,GO:0005634,GO:0006109,GO:0006355,GO:0006950,GO:0006952,GO:0006955,GO:0007154,GO:0007165,GO:0008150,GO:0009266,GO:0009408,GO:0009409,GO:0009605,GO:0009607,GO:0009611,GO:0009628,GO:0009719,GO:0009725,GO:0009751,GO:0009753,GO:0009814,GO:0009861,GO:0009863,GO:0009889,GO:…	-	-	-	-	-	-	-	-	-	-	AP2
evm.model.Chr1.1498	3983.cassava4.1_022906m	2.11e-37	158	COG4886@1|root,KOG0619@2759|Eukaryota,37RRE@33090|Viridiplantae,3GCB6@35493|Streptophyta,4JFSR@91835|fabids	35493|Streptophyta	T	serine threonine-protein kinase	-	GO:0003002,GO:0003674,GO:0003824,GO:0004672,GO:0004674,GO:0004675,GO:0004888,GO:0005575,GO:0005622,GO:0005623,GO:0005737,GO:0005768,GO:0005886,GO:0006464,GO:0006468,GO:0006793,GO:0006796,GO:0006807,GO:0006810,GO:0006897,GO:0006898,GO:0006950,GO:0006952,GO:0007154,GO:0007165,GO:0007166,GO:0007167,GO:0007178,GO:0007275,GO:0007389,GO:0008150,GO:0008152,GO:0009595,GO:0009605,GO:0009607,GO:0009617,GO:…	-	-	-	-	-	-	-	-	-	-	LCM,LRRNT_2,LRR_1,LRR_4,LRR_6,LRR_8
evm.model.Chr1.1499	3983.cassava4.1_022906m	1.18e-35	153	COG4886@1|root,KOG0619@2759|Eukaryota,37RRE@33090|Viridiplantae,3GCB6@35493|Streptophyta,4JFSR@91835|fabids	35493|Streptophyta	T	serine threonine-protein kinase	-	GO:0003002,GO:0003674,GO:0003824,GO:0004672,GO:0004674,GO:0004675,GO:0004888,GO:0005575,GO:0005622,GO:0005623,GO:0005737,GO:0005768,GO:0005886,GO:0006464,GO:0006468,GO:0006793,GO:0006796,GO:0006807,GO:0006810,GO:0006897,GO:0006898,GO:0006950,GO:0006952,GO:0007154,GO:0007165,GO:0007166,GO:0007167,GO:0007178,GO:0007275,GO:0007389,GO:0008150,GO:0008152,GO:0009595,GO:0009605,GO:0009607,GO:0009617,GO:…	-	-	-	-	-	-	-	-	-	-	LCM,LRRNT_2,LRR_1,LRR_4,LRR_6,LRR_8
evm.model.Chr1.15	3983.cassava4.1_024429m	0	1017	KOG1032@1|root,KOG1032@2759|Eukaryota,37HE1@33090|Viridiplantae,3GAHB@35493|Streptophyta,4JHKW@91835|fabids	35493|Streptophyta	S	C2 and GRAM domain-containing protein	-	GO:0005575,GO:0005622,GO:0005623,GO:0005737,GO:0005783,GO:0012505,GO:0043226,GO:0043227,GO:0043229,GO:0043231,GO:0044424,GO:0044444,GO:0044464	-	-	-	-	-	-	-	-	-	-	C2,DUF4782,GRAM
evm.model.Chr1.150	3988.XP_002511090.1	2.33e-220	616	2CMT5@1|root,2QRU6@2759|Eukaryota,37QW1@33090|Viridiplantae,3GGVV@35493|Streptophyta,4JGHS@91835|fabids	35493|Streptophyta	S	APO protein 3	-	-	-	-	-	-	-	-	-	-	-	-	APO_RNA-bind
evm.model.Chr1.1500	3983.cassava4.1_029193m	5.55e-25	119	COG4886@1|root,KOG0619@2759|Eukaryota,37RRE@33090|Viridiplantae,3GCB6@35493|Streptophyta,4JFSR@91835|fabids	35493|Streptophyta	T	serine threonine-protein kinase	-	GO:0003002,GO:0003674,GO:0003824,GO:0004672,GO:0004674,GO:0004675,GO:0004888,GO:0005575,GO:0005622,GO:0005623,GO:0005737,GO:0005768,GO:0005886,GO:0006464,GO:0006468,GO:0006793,GO:0006796,GO:0006807,GO:0006810,GO:0006897,GO:0006898,GO:0006950,GO:0006952,GO:0007154,GO:0007165,GO:0007166,GO:0007167,GO:0007178,GO:0007275,GO:0007389,GO:0008150,GO:0008152,GO:0009595,GO:0009605,GO:0009607,GO:0009617,GO:…	-	-	-	-	-	-	-	-	-	-	LCM,LRRNT_2,LRR_1,LRR_4,LRR_6,LRR_8
evm.model.Chr1.1501	3983.cassava4.1_027470m	1.06e-142	414	KOG0800@1|root,KOG0800@2759|Eukaryota,37KMZ@33090|Viridiplantae,3G775@35493|Streptophyta,4JNXS@91835|fabids	35493|Streptophyta	O	E3 ubiquitin-protein ligase RING1-like	-	GO:0000209,GO:0003674,GO:0003824,GO:0004842,GO:0006464,GO:0006508,GO:0006511,GO:0006807,GO:0008150,GO:0008152,GO:0009056,GO:0009057,GO:0009987,GO:0010498,GO:0016567,GO:0016740,GO:0019538,GO:0019787,GO:0019941,GO:0030163,GO:0032446,GO:0036211,GO:0043161,GO:0043170,GO:0043412,GO:0043632,GO:0044237,GO:0044238,GO:0044248,GO:0044257,GO:0044260,GO:0044265,GO:0044267,GO:0051603,GO:0061630,GO:0061659,GO:…	2.3.2.27	ko:K11982	-	-	-	-	ko00000,ko01000,ko04121,ko04131	-	-	-	zf-RING_2,zinc_ribbon_9
evm.model.Chr1.1502	3983.cassava4.1_007695m	3.23e-109	336	COG4642@1|root,KOG0231@2759|Eukaryota,37K80@33090|Viridiplantae,3G7RX@35493|Streptophyta,4JJ2A@91835|fabids	35493|Streptophyta	S	MORN repeat-containing protein	-	-	-	ko:K19755	-	-	-	-	ko00000,ko04812	-	-	-	MORN
evm.model.Chr1.1503	3988.XP_002513782.1	2.25e-271	749	COG0436@1|root,KOG0257@2759|Eukaryota,37HWK@33090|Viridiplantae,3G9MN@35493|Streptophyta,4JKDV@91835|fabids	35493|Streptophyta	E	Kynurenine--oxoglutarate transaminase	-	GO:0003674,GO:0003824,GO:0005488,GO:0008144,GO:0008483,GO:0010326,GO:0016740,GO:0016769,GO:0019842,GO:0030170,GO:0036094,GO:0043167,GO:0043168,GO:0048037,GO:0050662,GO:0070279,GO:0097159,GO:1901363	-	-	-	-	-	-	-	-	-	-	Aminotran_1_2
evm.model.Chr1.1504	3988.XP_002513781.1	1.46e-251	702	28K9J@1|root,2R0MM@2759|Eukaryota,37HH3@33090|Viridiplantae,3G851@35493|Streptophyta,4JF9A@91835|fabids	35493|Streptophyta	K	Belongs to the GRAS family	-	GO:0003674,GO:0003676,GO:0003677,GO:0003700,GO:0005488,GO:0005575,GO:0005622,GO:0005623,GO:0005634,GO:0005635,GO:0005737,GO:0005783,GO:0006355,GO:0008150,GO:0009889,GO:0010468,GO:0010556,GO:0012505,GO:0016020,GO:0019219,GO:0019222,GO:0031090,GO:0031323,GO:0031326,GO:0031965,GO:0031967,GO:0031975,GO:0043226,GO:0043227,GO:0043229,GO:0043231,GO:0043565,GO:0044422,GO:0044424,GO:0044428,GO:0044444,GO:…	-	-	-	-	-	-	-	-	-	-	GRAS
evm.model.Chr1.1505	3983.cassava4.1_000579m	0	1371	COG0557@1|root,KOG2102@2759|Eukaryota,37MW9@33090|Viridiplantae,3G8UX@35493|Streptophyta,4JJUW@91835|fabids	35493|Streptophyta	J	3'-5'-exoribonuclease that specifically recognizes RNAs polyuridylated at their 3' end and mediates their degradation. Component of an exosome-independent RNA degradation pathway that mediates degradation of cytoplasmic mRNAs that have been deadenylated and subsequently uridylated at their 3'	-	GO:0000070,GO:0000175,GO:0000178,GO:0000278,GO:0000280,GO:0000287,GO:0000291,GO:0000819,GO:0000932,GO:0000956,GO:0003674,GO:0003676,GO:0003723,GO:0003727,GO:0003824,GO:0004518,GO:0004527,GO:0004532,GO:0004540,GO:0005488,GO:0005575,GO:0005622,GO:0005623,GO:0005737,GO:0005844,GO:0006139,GO:0006364,GO:0006396,GO:0006401,GO:0006402,GO:0006725,GO:0006807,GO:0006996,GO:0007049,GO:0007059,GO:0008150,GO:…	-	ko:K18758	-	-	-	-	ko00000,ko01000,ko03019	-	-	-	RNB
evm.model.Chr1.1506	3983.cassava4.1_000804m	8.19e-254	752	KOG4658@1|root,KOG4658@2759|Eukaryota,37M27@33090|Viridiplantae,3GBWJ@35493|Streptophyta,4JSXI@91835|fabids	35493|Streptophyta	T	Belongs to the disease resistance NB-LRR family	-	GO:0005575,GO:0005623,GO:0005886,GO:0006950,GO:0006952,GO:0007154,GO:0007165,GO:0008150,GO:0009987,GO:0016020,GO:0023052,GO:0044464,GO:0050789,GO:0050794,GO:0050896,GO:0051716,GO:0065007,GO:0071944	-	ko:K13459	ko04626,map04626	-	-	-	ko00000,ko00001	-	-	-	LRR_8,NB-ARC
evm.model.Chr1.1507	3983.cassava4.1_011509m	2.42e-192	539	COG3491@1|root,KOG0143@2759|Eukaryota,37JSP@33090|Viridiplantae,3GAY3@35493|Streptophyta,4JD3D@91835|fabids	35493|Streptophyta	Q	Belongs to the iron ascorbate-dependent oxidoreductase family	FLS1	GO:0005575,GO:0005622,GO:0005623,GO:0005737,GO:0044424,GO:0044464	1.14.11.23	ko:K05278	ko00941,ko01100,ko01110,map00941,map01100,map01110	-	R02160,R03126,R06539,R08082	RC00657	ko00000,ko00001,ko01000	-	-	-	2OG-FeII_Oxy,DIOX_N
evm.model.Chr1.1508	3988.XP_002513771.1	6.66e-231	648	COG0239@1|root,2QT5F@2759|Eukaryota,37PKQ@33090|Viridiplantae,3GD7S@35493|Streptophyta,4JE0M@91835|fabids	35493|Streptophyta	D	UPF0695 membrane protein	-	-	-	ko:K06199	-	-	-	-	ko00000,ko02000	1.A.43.1,1.A.43.2,1.A.43.3	-	-	CRCB
evm.model.Chr1.151	3988.XP_002511086.1	0	951	KOG1327@1|root,KOG1327@2759|Eukaryota,37MKV@33090|Viridiplantae,3G9QY@35493|Streptophyta,4JK5A@91835|fabids	35493|Streptophyta	T	BONZAI 1-like	-	GO:0001101,GO:0003674,GO:0005488,GO:0005543,GO:0005544,GO:0005575,GO:0005623,GO:0005886,GO:0005911,GO:0008150,GO:0008289,GO:0008361,GO:0009266,GO:0009270,GO:0009415,GO:0009506,GO:0009628,GO:0009987,GO:0010035,GO:0010941,GO:0016020,GO:0016043,GO:0030054,GO:0032535,GO:0042221,GO:0043167,GO:0043168,GO:0044464,GO:0045793,GO:0048519,GO:0048523,GO:0050789,GO:0050794,GO:0050896,GO:0055044,GO:0060548,GO:…	-	-	-	-	-	-	-	-	-	-	C2,Copine,Dev_Cell_Death
evm.model.Chr1.1510	3983.cassava4.1_008183m	1.46e-159	462	2C3EN@1|root,2QQ00@2759|Eukaryota,37MXM@33090|Viridiplantae,3GEBI@35493|Streptophyta,4JDGB@91835|fabids	35493|Streptophyta	S	zinc finger	-	-	-	-	-	-	-	-	-	-	-	-	-
evm.model.Chr1.1511	3988.XP_002513815.1	0	1003	KOG0596@1|root,KOG0596@2759|Eukaryota,37K4V@33090|Viridiplantae,3GEWU@35493|Streptophyta,4JK7N@91835|fabids	35493|Streptophyta	T	serine threonine-protein kinase	-	GO:0000228,GO:0000775,GO:0000776,GO:0000777,GO:0000778,GO:0000779,GO:0000780,GO:0000793,GO:0000794,GO:0003674,GO:0003824,GO:0004672,GO:0004712,GO:0005575,GO:0005622,GO:0005623,GO:0005634,GO:0005694,GO:0005813,GO:0005815,GO:0005856,GO:0006464,GO:0006468,GO:0006793,GO:0006796,GO:0006807,GO:0008150,GO:0008152,GO:0009987,GO:0015630,GO:0016301,GO:0016310,GO:0016740,GO:0016772,GO:0016773,GO:0019538,GO:…	2.7.12.1	ko:K08866	ko04110,ko04111,map04110,map04111	-	-	-	ko00000,ko00001,ko01000,ko01001,ko03036	-	-	-	Pkinase
evm.model.Chr1.1512	3988.XP_002513816.1	9.58e-286	788	COG2940@1|root,KOG2084@2759|Eukaryota,37P99@33090|Viridiplantae,3GGIC@35493|Streptophyta,4JF4I@91835|fabids	35493|Streptophyta	B	Histone-lysine N-methyltransferase	-	-	-	ko:K11426	-	-	-	-	ko00000,ko03036	-	-	-	SET,TPR_12,zf-MYND
evm.model.Chr1.1513	3988.XP_002513820.1	0	1277	KOG1737@1|root,KOG1737@2759|Eukaryota,37NMB@33090|Viridiplantae,3GC8R@35493|Streptophyta,4JD0D@91835|fabids	35493|Streptophyta	T	Oxysterol-binding protein-related protein	-	-	-	ko:K20456	-	-	-	-	ko00000,ko04131	-	-	-	Oxysterol_BP,PH_11
evm.model.Chr1.1514	3983.cassava4.1_002011m	0	925	COG5253@1|root,KOG0229@2759|Eukaryota,37IC8@33090|Viridiplantae,3GA6J@35493|Streptophyta,4JNRP@91835|fabids	35493|Streptophyta	T	phosphatidylinositol 4-phosphate 5-kinase	-	GO:0000003,GO:0003006,GO:0003674,GO:0003779,GO:0003785,GO:0003824,GO:0005488,GO:0005515,GO:0005575,GO:0005623,GO:0005886,GO:0006629,GO:0006644,GO:0006650,GO:0006793,GO:0006796,GO:0007275,GO:0008092,GO:0008150,GO:0008152,GO:0009605,GO:0009606,GO:0009628,GO:0009629,GO:0009630,GO:0009653,GO:0009791,GO:0009958,GO:0009987,GO:0010015,GO:0010101,GO:0010102,GO:0010311,GO:0016020,GO:0016301,GO:0016307,GO:…	2.7.1.68	ko:K00889	ko00562,ko01100,ko04011,ko04070,ko04072,ko04139,ko04144,ko04666,ko04810,ko05231,map00562,map01100,map04011,map04070,map04072,map04139,map04144,map04666,map04810,map05231	M00130	R03469	RC00002,RC00078	ko00000,ko00001,ko00002,ko01000,ko04131	-	-	-	MORN,PIP5K
evm.model.Chr1.1515	3988.XP_002513823.1	1.58e-50	178	KOG4660@1|root,KOG4660@2759|Eukaryota,37VVJ@33090|Viridiplantae,3GJW5@35493|Streptophyta,4JUFU@91835|fabids	35493|Streptophyta	D	RNA recognition motif 2	-	-	-	-	-	-	-	-	-	-	-	-	RRM_2
evm.model.Chr1.1516	3694.POPTR_0002s08900.1	6.84e-97	284	COG0099@1|root,KOG3311@2759|Eukaryota,37U1S@33090|Viridiplantae,3GIAY@35493|Streptophyta,4JP9N@91835|fabids	35493|Streptophyta	J	Belongs to the universal ribosomal protein uS13 family	-	GO:0003674,GO:0003735,GO:0005198,GO:0005575,GO:0005622,GO:0005623,GO:0005737,GO:0005840,GO:0006412,GO:0006518,GO:0006807,GO:0008150,GO:0008152,GO:0009058,GO:0009059,GO:0009507,GO:0009526,GO:0009532,GO:0009536,GO:0009570,GO:0009941,GO:0009987,GO:0010467,GO:0015935,GO:0019538,GO:0022613,GO:0031967,GO:0031975,GO:0032991,GO:0034641,GO:0034645,GO:0042254,GO:0043043,GO:0043170,GO:0043226,GO:0043227,GO:…	-	ko:K02952	ko03010,map03010	M00178,M00179	-	-	br01610,ko00000,ko00001,ko00002,ko03011	-	-	-	Ribosomal_S13
evm.model.Chr1.1517	3983.cassava4.1_017746m	4.37e-64	201	COG0099@1|root,KOG3311@2759|Eukaryota,38098@33090|Viridiplantae,3GJES@35493|Streptophyta,4JUHJ@91835|fabids	35493|Streptophyta	J	Belongs to the universal ribosomal protein uS13 family	-	GO:0000313,GO:0000314,GO:0003674,GO:0003735,GO:0005198,GO:0005575,GO:0005622,GO:0005623,GO:0005737,GO:0005739,GO:0005759,GO:0005761,GO:0005763,GO:0005840,GO:0006412,GO:0006518,GO:0006807,GO:0008150,GO:0008152,GO:0009058,GO:0009059,GO:0009987,GO:0010467,GO:0015935,GO:0019538,GO:0022613,GO:0031974,GO:0032991,GO:0034641,GO:0034645,GO:0042254,GO:0043043,GO:0043170,GO:0043226,GO:0043227,GO:0043228,GO:…	-	ko:K02952	ko03010,map03010	M00178,M00179	-	-	br01610,ko00000,ko00001,ko00002,ko03011	-	-	-	Ribosomal_S13
evm.model.Chr1.1519	3988.XP_002513830.1	0	1485	COG0543@1|root,COG2041@1|root,COG5274@1|root,KOG0534@2759|Eukaryota,KOG0535@2759|Eukaryota,KOG0537@2759|Eukaryota,37KGC@33090|Viridiplantae,3GEH9@35493|Streptophyta,4JKWJ@91835|fabids	35493|Streptophyta	C	Nitrate reductase is a key enzyme involved in the first step of nitrate assimilation in plants, fungi and bacteria	NIA1	GO:0001505,GO:0003674,GO:0003824,GO:0005575,GO:0005622,GO:0005623,GO:0005737,GO:0005773,GO:0005829,GO:0005886,GO:0006082,GO:0006807,GO:0006809,GO:0008150,GO:0008152,GO:0008940,GO:0009058,GO:0009314,GO:0009416,GO:0009605,GO:0009607,GO:0009608,GO:0009610,GO:0009620,GO:0009628,GO:0009703,GO:0009987,GO:0016020,GO:0016491,GO:0016661,GO:0017144,GO:0034641,GO:0042126,GO:0042128,GO:0042133,GO:0042136,GO:…	1.7.1.1,1.7.1.2,1.7.1.3	ko:K10534	ko00910,ko01120,map00910,map01120	M00531	R00794,R00796	RC02812	ko00000,ko00001,ko00002,ko01000	-	-	-	Cyt-b5,FAD_binding_6,Mo-co_dimer,NAD_binding_1,Oxidored_molyb
evm.model.Chr1.152	3983.cassava4.1_000161m	0	1871	KOG1886@1|root,KOG1886@2759|Eukaryota,37NNT@33090|Viridiplantae,3GAJY@35493|Streptophyta,4JKN3@91835|fabids	35493|Streptophyta	K	TFIIS helical bundle-like domain	-	-	2.7.11.1	ko:K04733	ko04010,ko04064,ko04620,ko04621,ko04624,ko04722,ko05133,ko05140,ko05142,ko05145,ko05152,ko05162,ko05164,map04010,map04064,map04620,map04621,map04624,map04722,map05133,map05140,map05142,map05145,map05152,map05162,map05164	M00686	-	-	ko00000,ko00001,ko00002,ko01000,ko01001	-	-	-	BAH,Med26
evm.model.Chr1.1520	3988.XP_002513830.1	0	1405	COG0543@1|root,COG2041@1|root,COG5274@1|root,KOG0534@2759|Eukaryota,KOG0535@2759|Eukaryota,KOG0537@2759|Eukaryota,37KGC@33090|Viridiplantae,3GEH9@35493|Streptophyta,4JKWJ@91835|fabids	35493|Streptophyta	C	Nitrate reductase is a key enzyme involved in the first step of nitrate assimilation in plants, fungi and bacteria	NIA1	GO:0001505,GO:0003674,GO:0003824,GO:0005575,GO:0005622,GO:0005623,GO:0005737,GO:0005773,GO:0005829,GO:0005886,GO:0006082,GO:0006807,GO:0006809,GO:0008150,GO:0008152,GO:0008940,GO:0009058,GO:0009314,GO:0009416,GO:0009605,GO:0009607,GO:0009608,GO:0009610,GO:0009620,GO:0009628,GO:0009703,GO:0009987,GO:0016020,GO:0016491,GO:0016661,GO:0017144,GO:0034641,GO:0042126,GO:0042128,GO:0042133,GO:0042136,GO:…	1.7.1.1,1.7.1.2,1.7.1.3	ko:K10534	ko00910,ko01120,map00910,map01120	M00531	R00794,R00796	RC02812	ko00000,ko00001,ko00002,ko01000	-	-	-	Cyt-b5,FAD_binding_6,Mo-co_dimer,NAD_binding_1,Oxidored_molyb
evm.model.Chr1.1521	3988.XP_002513834.1	9.43e-251	708	28NNK@1|root,2QV8B@2759|Eukaryota,37NSS@33090|Viridiplantae,3GBH6@35493|Streptophyta,4JF3S@91835|fabids	35493|Streptophyta	-	-	-	-	-	-	-	-	-	-	-	-	-	-	-
evm.model.Chr1.1522	3988.XP_002513838.1	5.88e-297	813	COG5027@1|root,KOG2747@2759|Eukaryota,37NTN@33090|Viridiplantae,3GCQD@35493|Streptophyta,4JKPS@91835|fabids	35493|Streptophyta	B	Belongs to the MYST (SAS MOZ) family	-	-	2.3.1.48	ko:K11308	-	-	-	-	ko00000,ko01000,ko03036	-	-	-	MOZ_SAS,Tudor-knot
evm.model.Chr1.1523	3988.XP_002513841.1	1.7e-221	624	COG0666@1|root,KOG2319@2759|Eukaryota,37HIB@33090|Viridiplantae,3GG5M@35493|Streptophyta,4JKA3@91835|fabids	35493|Streptophyta	U	Vacuolar protein sorting-associated protein	-	GO:0000003,GO:0000278,GO:0000281,GO:0000910,GO:0000911,GO:0000919,GO:0003006,GO:0003674,GO:0005085,GO:0005088,GO:0005089,GO:0005488,GO:0005515,GO:0005575,GO:0005622,GO:0005623,GO:0005634,GO:0005737,GO:0005829,GO:0007049,GO:0007275,GO:0008150,GO:0009790,GO:0009791,GO:0009793,GO:0009987,GO:0010154,GO:0016020,GO:0016043,GO:0017016,GO:0017048,GO:0019899,GO:0022402,GO:0022414,GO:0022607,GO:0022622,GO:…	-	ko:K20131	-	-	-	-	ko00000,ko04131	-	-	-	VPS9
evm.model.Chr1.1525	3988.XP_002513843.1	4.61e-219	616	COG1601@1|root,KOG2767@2759|Eukaryota,37HVJ@33090|Viridiplantae,3GA9X@35493|Streptophyta,4JEP8@91835|fabids	35493|Streptophyta	J	eukaryotic translation initiation factor	-	GO:0005575,GO:0005622,GO:0005623,GO:0005634,GO:0005737,GO:0005829,GO:0043226,GO:0043227,GO:0043229,GO:0043231,GO:0044424,GO:0044444,GO:0044464	-	ko:K03262	ko03013,ko04214,map03013,map04214	-	-	-	ko00000,ko00001,ko03012	-	-	-	W2,eIF-5_eIF-2B
evm.model.Chr1.1527	3983.cassava4.1_004768m	0	976	COG0112@1|root,KOG2467@2759|Eukaryota,37IZR@33090|Viridiplantae,3GAW6@35493|Streptophyta,4JHJC@91835|fabids	35493|Streptophyta	E	Serine hydroxymethyltransferase	-	GO:0003674,GO:0003824,GO:0004372,GO:0005575,GO:0005622,GO:0005623,GO:0005634,GO:0005737,GO:0005739,GO:0005759,GO:0006730,GO:0006732,GO:0006790,GO:0008150,GO:0008152,GO:0009987,GO:0010035,GO:0010038,GO:0016740,GO:0016741,GO:0016742,GO:0017144,GO:0019219,GO:0019222,GO:0031323,GO:0031974,GO:0042221,GO:0042592,GO:0043226,GO:0043227,GO:0043229,GO:0043231,GO:0043233,GO:0044030,GO:0044237,GO:0044281,GO:…	2.1.2.1	ko:K00600	ko00260,ko00460,ko00630,ko00670,ko00680,ko01100,ko01110,ko01120,ko01130,ko01200,ko01230,ko01523,map00260,map00460,map00630,map00670,map00680,map01100,map01110,map01120,map01130,map01200,map01230,map01523	M00140,M00141,M00346,M00532	R00945,R09099	RC00022,RC00112,RC01583,RC02958	ko00000,ko00001,ko00002,ko01000	-	-	-	SHMT
evm.model.Chr1.1528	3983.cassava4.1_011979m	1.83e-182	514	COG0452@1|root,KOG2728@2759|Eukaryota,37RAD@33090|Viridiplantae,3G8MS@35493|Streptophyta,4JNKW@91835|fabids	35493|Streptophyta	H	Phosphopantothenate-cysteine ligase	-	GO:0003674,GO:0003824,GO:0004632,GO:0006139,GO:0006163,GO:0006164,GO:0006725,GO:0006732,GO:0006753,GO:0006793,GO:0006796,GO:0006807,GO:0008150,GO:0008152,GO:0009058,GO:0009108,GO:0009117,GO:0009150,GO:0009152,GO:0009165,GO:0009259,GO:0009260,GO:0009987,GO:0015936,GO:0015937,GO:0016874,GO:0016879,GO:0016881,GO:0018130,GO:0019438,GO:0019637,GO:0019693,GO:0033865,GO:0033866,GO:0033875,GO:0034030,GO:…	6.3.2.51	ko:K01922	ko00770,ko01100,map00770,map01100	M00120	R04230	RC00064,RC00090	ko00000,ko00001,ko00002,ko01000	-	-	-	DFP
evm.model.Chr1.1529	3641.EOY16126	3.65e-127	369	COG0484@1|root,KOG0715@2759|Eukaryota,37PMT@33090|Viridiplantae,3GCVV@35493|Streptophyta	35493|Streptophyta	O	Chaperone protein DNAj	-	-	-	-	-	-	-	-	-	-	-	-	DnaJ
evm.model.Chr1.153	3983.cassava4.1_014354m	4.84e-122	354	COG1949@1|root,KOG3242@2759|Eukaryota,37NEQ@33090|Viridiplantae,3GAGE@35493|Streptophyta,4JHAY@91835|fabids	35493|Streptophyta	L	Oligoribonuclease-like	-	GO:0000175,GO:0003674,GO:0003824,GO:0004518,GO:0004527,GO:0004532,GO:0004540,GO:0005575,GO:0005622,GO:0005623,GO:0005737,GO:0005739,GO:0006139,GO:0006725,GO:0006807,GO:0008150,GO:0008152,GO:0008408,GO:0009987,GO:0016070,GO:0016787,GO:0016788,GO:0016796,GO:0016896,GO:0034641,GO:0043170,GO:0043226,GO:0043227,GO:0043229,GO:0043231,GO:0044237,GO:0044238,GO:0044424,GO:0044444,GO:0044464,GO:0046483,GO:…	-	ko:K13288	ko03008,map03008	-	-	-	ko00000,ko00001,ko01000,ko03009,ko03019	-	-	-	RNase_T
evm.model.Chr1.1530.1.6486a102	3988.XP_002513852.1	5.23e-169	482	28JNC@1|root,2QS1H@2759|Eukaryota,37Q5X@33090|Viridiplantae,3G7PP@35493|Streptophyta,4JF8C@91835|fabids	35493|Streptophyta	K	transcription factor	-	GO:0001101,GO:0002376,GO:0003674,GO:0003676,GO:0003677,GO:0003700,GO:0005488,GO:0005515,GO:0005516,GO:0005575,GO:0005622,GO:0005623,GO:0005634,GO:0006355,GO:0006950,GO:0006952,GO:0006955,GO:0007154,GO:0007165,GO:0008150,GO:0009605,GO:0009607,GO:0009617,GO:0009627,GO:0009719,GO:0009725,GO:0009751,GO:0009814,GO:0009862,GO:0009863,GO:0009889,GO:0009987,GO:0010033,GO:0010468,GO:0010556,GO:0014070,GO:…	-	ko:K14431	ko04075,map04075	-	-	-	ko00000,ko00001,ko03000	-	-	-	DOG1,bZIP_1,bZIP_2
evm.model.Chr1.1531.1.6486a10d	3988.XP_002513854.1	1.53e-192	546	28JET@1|root,2QRTU@2759|Eukaryota,37JJ7@33090|Viridiplantae,3G71D@35493|Streptophyta,4JD7E@91835|fabids	35493|Streptophyta	S	protein At4g37920, chloroplastic-like	-	-	-	-	-	-	-	-	-	-	-	-	-
evm.model.Chr1.1532	3988.XP_002513857.1	3.75e-215	613	2CMR8@1|root,2QRJ7@2759|Eukaryota,37IDF@33090|Viridiplantae,3G8DA@35493|Streptophyta,4JNIE@91835|fabids	35493|Streptophyta	I	glycerol-3-phosphate acyltransferase	-	-	2.3.1.15,2.3.1.198	ko:K13508	ko00561,ko00564,ko01100,ko01110,map00561,map00564,map01100,map01110	M00089	R00851,R06872,R09380	RC00004,RC00037,RC00039,RC00041	ko00000,ko00001,ko00002,ko01000,ko01004	-	-	-	Acyltransferase
evm.model.Chr1.1533	4558.Sb03g001780.1	2.67e-157	492	KOG1075@1|root,KOG1075@2759|Eukaryota,37TIF@33090|Viridiplantae,3G9IZ@35493|Streptophyta,3KRSX@4447|Liliopsida,3IB3R@38820|Poales	35493|Streptophyta	S	ribonuclease H protein	-	-	-	-	-	-	-	-	-	-	-	-	RVT_1,RVT_3,zf-CCHC_4,zf-RVT
evm.model.Chr1.1534	3988.XP_002513857.1	1.24e-210	601	2CMR8@1|root,2QRJ7@2759|Eukaryota,37IDF@33090|Viridiplantae,3G8DA@35493|Streptophyta,4JNIE@91835|fabids	35493|Streptophyta	I	glycerol-3-phosphate acyltransferase	-	-	2.3.1.15,2.3.1.198	ko:K13508	ko00561,ko00564,ko01100,ko01110,map00561,map00564,map01100,map01110	M00089	R00851,R06872,R09380	RC00004,RC00037,RC00039,RC00041	ko00000,ko00001,ko00002,ko01000,ko01004	-	-	-	Acyltransferase
evm.model.Chr1.1535	3983.cassava4.1_014947m	1.27e-144	410	COG0689@1|root,KOG1069@2759|Eukaryota,37RSW@33090|Viridiplantae,3GE16@35493|Streptophyta,4JE1S@91835|fabids	35493|Streptophyta	J	Exosome complex exonuclease RRP46	-	GO:0000176,GO:0000177,GO:0000178,GO:0000291,GO:0000956,GO:0003674,GO:0003676,GO:0003677,GO:0003690,GO:0003723,GO:0003727,GO:0003824,GO:0004518,GO:0004536,GO:0004540,GO:0005488,GO:0005515,GO:0005575,GO:0005622,GO:0005623,GO:0005634,GO:0005730,GO:0005737,GO:0006139,GO:0006259,GO:0006364,GO:0006396,GO:0006401,GO:0006402,GO:0006725,GO:0006807,GO:0008150,GO:0008152,GO:0009056,GO:0009057,GO:0009892,GO:…	-	ko:K12590	ko03018,map03018	M00391	-	-	ko00000,ko00001,ko00002,ko03019	-	-	-	RNase_PH
evm.model.Chr1.1539	3988.XP_002513863.1	0	1302	28M89@1|root,2QRAN@2759|Eukaryota,37HUI@33090|Viridiplantae,3GETF@35493|Streptophyta,4JHPR@91835|fabids	35493|Streptophyta	S	N-terminal C2 in EEIG1 and EHBP1 proteins	-	-	-	ko:K20478	-	-	-	-	ko00000,ko04131	-	-	-	NT-C2
evm.model.Chr1.154	3694.POPTR_0014s10670.1	4.97e-77	232	KOG3331@1|root,KOG3331@2759|Eukaryota,37TWF@33090|Viridiplantae,3GHZS@35493|Streptophyta,4JNZ9@91835|fabids	35493|Streptophyta	J	39S ribosomal protein L47	-	GO:0000313,GO:0000315,GO:0003674,GO:0003735,GO:0005198,GO:0005575,GO:0005622,GO:0005623,GO:0005737,GO:0005739,GO:0005759,GO:0005761,GO:0005762,GO:0005840,GO:0006412,GO:0006518,GO:0006807,GO:0008150,GO:0008152,GO:0009058,GO:0009059,GO:0009987,GO:0010467,GO:0015934,GO:0019538,GO:0031974,GO:0032543,GO:0032991,GO:0034641,GO:0034645,GO:0043043,GO:0043170,GO:0043226,GO:0043227,GO:0043228,GO:0043229,GO:…	-	ko:K17428	-	-	-	-	br01610,ko00000,ko03011	-	-	-	MRP-L47
evm.model.Chr1.1540	3983.cassava4.1_019480m	1.68e-64	198	2C450@1|root,2S2V5@2759|Eukaryota,37VKZ@33090|Viridiplantae,3GJIJ@35493|Streptophyta,4JU5W@91835|fabids	35493|Streptophyta	S	Membrane-anchored ubiquitin-fold protein	-	-	-	-	-	-	-	-	-	-	-	-	Rad60-SLD_2
evm.model.Chr1.1541	3694.POPTR_0005s16470.1	4.12e-40	149	2CA05@1|root,2S37I@2759|Eukaryota,37VM2@33090|Viridiplantae,3GK0J@35493|Streptophyta,4JR3G@91835|fabids	35493|Streptophyta	S	Fantastic Four meristem regulator	-	-	-	-	-	-	-	-	-	-	-	-	FAF
evm.model.Chr1.1542	3983.cassava4.1_022532m	1.18e-174	495	COG5068@1|root,KOG0014@2759|Eukaryota,37I4C@33090|Viridiplantae,3GGFM@35493|Streptophyta,4JDYY@91835|fabids	35493|Streptophyta	K	MADS-box transcription factor	-	GO:0000003,GO:0001558,GO:0003002,GO:0003006,GO:0003674,GO:0003700,GO:0006355,GO:0007275,GO:0007389,GO:0008150,GO:0009555,GO:0009653,GO:0009791,GO:0009889,GO:0009908,GO:0010016,GO:0010152,GO:0010229,GO:0010468,GO:0010556,GO:0010622,GO:0010769,GO:0019219,GO:0019222,GO:0021700,GO:0022414,GO:0022603,GO:0022604,GO:0031323,GO:0031326,GO:0032501,GO:0032502,GO:0035670,GO:0040008,GO:0043900,GO:0045595,GO:…	-	ko:K09260	ko04013,ko04022,ko04371,ko05418,map04013,map04022,map04371,map05418	-	-	-	ko00000,ko00001,ko03000	-	-	-	SRF-TF
evm.model.Chr1.1543	3983.cassava4.1_010864m	1.69e-207	578	KOG0647@1|root,KOG0647@2759|Eukaryota,37IM1@33090|Viridiplantae,3GCYV@35493|Streptophyta,4JDDD@91835|fabids	35493|Streptophyta	A	Rae1-like protein	-	-	-	ko:K14298	ko03013,ko05164,map03013,map05164	M00427	-	-	ko00000,ko00001,ko00002,ko03019,ko03036	1.I.1	-	-	WD40
evm.model.Chr1.1546	3983.cassava4.1_003223m	0	974	COG0659@1|root,KOG0236@2759|Eukaryota,37NJ2@33090|Viridiplantae,3G812@35493|Streptophyta,4JMP0@91835|fabids	35493|Streptophyta	P	low affinity sulfate transporter	-	GO:0003674,GO:0005215,GO:0005575,GO:0005623,GO:0005886,GO:0005887,GO:0006810,GO:0006811,GO:0006820,GO:0008150,GO:0008272,GO:0008509,GO:0015075,GO:0015103,GO:0015116,GO:0015318,GO:0015698,GO:0016020,GO:0016021,GO:0022857,GO:0031224,GO:0031226,GO:0034220,GO:0044425,GO:0044459,GO:0044464,GO:0051179,GO:0051234,GO:0055085,GO:0071944,GO:0072348,GO:0098656,GO:0098660,GO:0098661,GO:1901682,GO:1902358	-	ko:K17469	-	-	-	-	ko00000,ko02000	2.A.53.1	-	-	STAS,Sulfate_transp
evm.model.Chr1.1547	3988.XP_002513877.1	0	1067	COG0659@1|root,KOG0236@2759|Eukaryota,37RGN@33090|Viridiplantae,3GDYS@35493|Streptophyta,4JF46@91835|fabids	35493|Streptophyta	P	Sulfate transporter	-	GO:0003674,GO:0005215,GO:0005575,GO:0005623,GO:0005886,GO:0005887,GO:0006810,GO:0006811,GO:0006820,GO:0006950,GO:0007154,GO:0008150,GO:0008272,GO:0008509,GO:0009267,GO:0009605,GO:0009970,GO:0009987,GO:0009991,GO:0015075,GO:0015103,GO:0015116,GO:0015318,GO:0015698,GO:0016020,GO:0016021,GO:0022857,GO:0031224,GO:0031226,GO:0031667,GO:0031668,GO:0031669,GO:0033554,GO:0034220,GO:0042594,GO:0044425,GO:…	-	ko:K17470	-	-	-	-	ko00000,ko02000	2.A.53.1	-	-	STAS,Sulfate_transp
evm.model.Chr1.1548	3988.XP_002513878.1	1.93e-293	813	COG0486@1|root,KOG1191@2759|Eukaryota,37KHP@33090|Viridiplantae,3GB6H@35493|Streptophyta,4JKAD@91835|fabids	35493|Streptophyta	J	Belongs to the TRAFAC class TrmE-Era-EngA-EngB-Septin- like GTPase superfamily. TrmE GTPase family	-	-	-	ko:K03650	-	-	R08701	RC00053,RC00209,RC00870	ko00000,ko01000,ko03016	-	-	-	MMR_HSR1,MnmE_helical,TrmE_N
evm.model.Chr1.155	3641.EOY22656	5.65e-57	191	28PHQ@1|root,2RZR5@2759|Eukaryota,37UKT@33090|Viridiplantae,3GJ1N@35493|Streptophyta	35493|Streptophyta	K	ethylene-responsive transcription factor	-	GO:0003674,GO:0003700,GO:0006355,GO:0008150,GO:0009889,GO:0010468,GO:0010556,GO:0019219,GO:0019222,GO:0031323,GO:0031326,GO:0050789,GO:0050794,GO:0051171,GO:0051252,GO:0060255,GO:0065007,GO:0080090,GO:0140110,GO:1903506,GO:2000112,GO:2001141	-	-	-	-	-	-	-	-	-	-	AP2
evm.model.Chr1.1550	3983.cassava4.1_026104m	1.42e-271	753	COG2730@1|root,2QPYU@2759|Eukaryota,37JCR@33090|Viridiplantae,3GB27@35493|Streptophyta,4JKPT@91835|fabids	35493|Streptophyta	G	Belongs to the glycosyl hydrolase 5 (cellulase A) family	-	GO:0000272,GO:0003674,GO:0003824,GO:0004338,GO:0004553,GO:0005575,GO:0005576,GO:0005623,GO:0005975,GO:0005976,GO:0006073,GO:0008150,GO:0008152,GO:0008422,GO:0009056,GO:0009057,GO:0009251,GO:0009986,GO:0009987,GO:0015926,GO:0016052,GO:0016787,GO:0016798,GO:0043170,GO:0044042,GO:0044237,GO:0044238,GO:0044260,GO:0044262,GO:0044264,GO:0044464,GO:0071704,GO:1901575	-	-	-	-	-	-	-	-	-	-	Cellulase
evm.model.Chr1.1551	3983.cassava4.1_026104m	7.58e-305	837	COG2730@1|root,2QPYU@2759|Eukaryota,37JCR@33090|Viridiplantae,3GB27@35493|Streptophyta,4JKPT@91835|fabids	35493|Streptophyta	G	Belongs to the glycosyl hydrolase 5 (cellulase A) family	-	GO:0000272,GO:0003674,GO:0003824,GO:0004338,GO:0004553,GO:0005575,GO:0005576,GO:0005623,GO:0005975,GO:0005976,GO:0006073,GO:0008150,GO:0008152,GO:0008422,GO:0009056,GO:0009057,GO:0009251,GO:0009986,GO:0009987,GO:0015926,GO:0016052,GO:0016787,GO:0016798,GO:0043170,GO:0044042,GO:0044237,GO:0044238,GO:0044260,GO:0044262,GO:0044264,GO:0044464,GO:0071704,GO:1901575	-	-	-	-	-	-	-	-	-	-	Cellulase
evm.model.Chr1.1552	3983.cassava4.1_018054m	4.01e-87	258	2BNZZ@1|root,2S1QR@2759|Eukaryota,37VPR@33090|Viridiplantae,3GJ97@35493|Streptophyta,4JPEA@91835|fabids	35493|Streptophyta	S	Pollen-specific protein	-	-	-	-	-	-	-	-	-	-	-	-	Pollen_Ole_e_I
evm.model.Chr1.1553	3988.XP_002513886.1	3e-187	526	COG0588@1|root,KOG0235@2759|Eukaryota,37IRX@33090|Viridiplantae,3GCPQ@35493|Streptophyta,4JJE4@91835|fabids	35493|Streptophyta	G	Phosphoglycerate mutase-like	-	-	5.4.2.11	ko:K01834	ko00010,ko00260,ko00680,ko01100,ko01110,ko01120,ko01130,ko01200,ko01230,ko04922,ko05230,map00010,map00260,map00680,map01100,map01110,map01120,map01130,map01200,map01230,map04922,map05230	M00001,M00002,M00003	R01518	RC00536	ko00000,ko00001,ko00002,ko01000,ko04131,ko04147	-	-	-	His_Phos_1
evm.model.Chr1.1554	3641.EOY16049	0	1139	COG1472@1|root,2QQ55@2759|Eukaryota,37T24@33090|Viridiplantae,3G7HH@35493|Streptophyta	35493|Streptophyta	G	beta-D-xylosidase 7	-	GO:0005575,GO:0005576,GO:0005618,GO:0005622,GO:0005623,GO:0005737,GO:0005911,GO:0009505,GO:0009506,GO:0009507,GO:0009536,GO:0030054,GO:0030312,GO:0043226,GO:0043227,GO:0043229,GO:0043231,GO:0044424,GO:0044444,GO:0044464,GO:0048046,GO:0055044,GO:0071944	3.2.1.37	ko:K15920	ko00520,ko01100,map00520,map01100	-	R01433	RC00467	ko00000,ko00001,ko01000	-	GH3	-	Fn3-like,Glyco_hydro_3,Glyco_hydro_3_C
evm.model.Chr1.1555.3.6486a102	3983.cassava4.1_000285m	0	2093	COG1112@1|root,KOG1801@2759|Eukaryota,37K93@33090|Viridiplantae,3G9HR@35493|Streptophyta,4JD1V@91835|fabids	35493|Streptophyta	A	AAA domain	-	-	-	ko:K10706	-	-	-	-	ko00000,ko01000,ko03021	-	-	-	AAA_11,AAA_12,Cytochrom_B561
evm.model.Chr1.1556	3983.cassava4.1_010102m	8.25e-112	336	28PHQ@1|root,2QQEY@2759|Eukaryota,37JPG@33090|Viridiplantae,3G9KN@35493|Streptophyta,4JKAK@91835|fabids	35493|Streptophyta	K	ethylene-responsive transcription factor	DREB3	GO:0000160,GO:0001101,GO:0003674,GO:0003676,GO:0003677,GO:0003700,GO:0005488,GO:0005575,GO:0005622,GO:0005623,GO:0005634,GO:0006355,GO:0006950,GO:0006970,GO:0007154,GO:0007165,GO:0008150,GO:0009266,GO:0009314,GO:0009409,GO:0009414,GO:0009415,GO:0009416,GO:0009611,GO:0009628,GO:0009651,GO:0009719,GO:0009723,GO:0009725,GO:0009735,GO:0009736,GO:0009755,GO:0009873,GO:0009889,GO:0009987,GO:0010033,GO:…	-	ko:K09286	-	-	-	-	ko00000,ko03000	-	-	-	AP2
evm.model.Chr1.1557	3988.XP_002513896.1	9.95e-267	731	COG0445@1|root,KOG2667@2759|Eukaryota,37PCS@33090|Viridiplantae,3G91C@35493|Streptophyta,4JEBZ@91835|fabids	35493|Streptophyta	U	Endoplasmic reticulum-Golgi intermediate compartment protein	-	-	-	ko:K20367	-	-	-	-	ko00000,ko04131	-	-	-	COPIIcoated_ERV,ERGIC_N
evm.model.Chr1.1558	3649.evm.TU.contig_28922.1	2.57e-28	117	COG5602@1|root,KOG4204@2759|Eukaryota,37NWC@33090|Viridiplantae,3G9Z6@35493|Streptophyta,3HVFJ@3699|Brassicales	35493|Streptophyta	B	Paired amphipathic helix protein Sin3-like	-	-	-	ko:K11644	ko04139,ko04919,ko05016,ko05202,map04139,map04919,map05016,map05202	-	-	-	ko00000,ko00001,ko03036	-	-	-	PAH,Sin3_corepress,Sin3a_C
evm.model.Chr1.1559	3988.XP_002513907.1	2.99e-278	772	COG0477@1|root,KOG1330@2759|Eukaryota,37N1A@33090|Viridiplantae,3GBIN@35493|Streptophyta,4JHN1@91835|fabids	35493|Streptophyta	G	Major Facilitator Superfamily	-	GO:0000003,GO:0000323,GO:0002165,GO:0003006,GO:0003376,GO:0003674,GO:0005215,GO:0005319,GO:0005575,GO:0005622,GO:0005623,GO:0005737,GO:0005764,GO:0005765,GO:0005768,GO:0005770,GO:0005773,GO:0005774,GO:0006810,GO:0006869,GO:0006897,GO:0006915,GO:0006928,GO:0006950,GO:0006996,GO:0007033,GO:0007034,GO:0007040,GO:0007041,GO:0007154,GO:0007165,GO:0007186,GO:0007275,GO:0007276,GO:0007281,GO:0007292,GO:…	-	-	-	-	-	-	-	-	-	-	MFS_1,Sugar_tr
evm.model.Chr1.156	3988.XP_002511074.1	4.47e-223	628	2CCM1@1|root,2QRR9@2759|Eukaryota,37M4Z@33090|Viridiplantae,3GANW@35493|Streptophyta,4JKBG@91835|fabids	35493|Streptophyta	S	Encoded by	-	-	-	-	-	-	-	-	-	-	-	-	SURNod19
evm.model.Chr1.1560	3988.XP_002513909.1	1.98e-149	456	COG5099@1|root,KOG2049@2759|Eukaryota,37IWQ@33090|Viridiplantae,3G953@35493|Streptophyta,4JDDI@91835|fabids	35493|Streptophyta	J	pumilio homolog	-	GO:0005575,GO:0005622,GO:0005623,GO:0005737,GO:0044424,GO:0044464	-	-	-	-	-	-	-	-	-	-	PUF
evm.model.Chr1.1561	85681.XP_006434000.1	1.67e-170	482	KOG0819@1|root,KOG0819@2759|Eukaryota,37MVS@33090|Viridiplantae,3G8BH@35493|Streptophyta	35493|Streptophyta	U	Annexin D2-like	-	-	-	ko:K17098	-	-	-	-	ko00000	1.A.31.1.5	-	-	Annexin
evm.model.Chr1.1563	3983.cassava4.1_001832m	4.84e-139	444	COG4886@1|root,2QQYD@2759|Eukaryota,37P0C@33090|Viridiplantae,3G8IW@35493|Streptophyta	35493|Streptophyta	T	LRR receptor-like serine threonine-protein kinase	-	-	-	-	-	-	-	-	-	-	-	-	LRRNT_2,LRR_1,LRR_8,Pkinase,Pkinase_Tyr
evm.model.Chr1.1565	3983.cassava4.1_021313m	1.7e-55	183	2CXQ4@1|root,2RZ0I@2759|Eukaryota,37UD1@33090|Viridiplantae,3GIEG@35493|Streptophyta,4JQEF@91835|fabids	35493|Streptophyta	-	-	-	-	-	-	-	-	-	-	-	-	-	-	-
evm.model.Chr1.1566	3983.cassava4.1_029343m	1.16e-17	79.3	2E3DN@1|root,2SAGR@2759|Eukaryota,37WNJ@33090|Viridiplantae,3GM4Q@35493|Streptophyta,4JR5D@91835|fabids	35493|Streptophyta	-	-	-	-	-	-	-	-	-	-	-	-	-	-	-
evm.model.Chr1.1567	3988.XP_002513917.1	1.93e-298	853	28KBY@1|root,2QSSX@2759|Eukaryota,37PY3@33090|Viridiplantae,3G7J5@35493|Streptophyta,4JK9Z@91835|fabids	35493|Streptophyta	S	Synaptonemal complex protein	-	GO:0000003,GO:0000228,GO:0000280,GO:0000793,GO:0000794,GO:0000795,GO:0000802,GO:0005575,GO:0005622,GO:0005623,GO:0005634,GO:0005694,GO:0006139,GO:0006259,GO:0006310,GO:0006725,GO:0006807,GO:0006996,GO:0007049,GO:0007059,GO:0007127,GO:0007129,GO:0007131,GO:0008150,GO:0008152,GO:0009987,GO:0016043,GO:0022402,GO:0022414,GO:0031974,GO:0031981,GO:0034641,GO:0035825,GO:0043170,GO:0043226,GO:0043227,GO:…	-	ko:K19533	-	-	-	-	ko00000,ko03036	-	-	-	-
evm.model.Chr1.1568	3983.cassava4.1_019337m	2.65e-72	218	KOG1088@1|root,KOG1088@2759|Eukaryota,37UP1@33090|Viridiplantae,3GISY@35493|Streptophyta,4JPQA@91835|fabids	35493|Streptophyta	S	TRM112-like protein	-	GO:0000154,GO:0001510,GO:0005575,GO:0005622,GO:0005623,GO:0005737,GO:0005829,GO:0006139,GO:0006364,GO:0006396,GO:0006399,GO:0006400,GO:0006464,GO:0006479,GO:0006725,GO:0006807,GO:0008033,GO:0008150,GO:0008152,GO:0008213,GO:0009451,GO:0009987,GO:0010467,GO:0016070,GO:0016072,GO:0018364,GO:0019538,GO:0022613,GO:0030488,GO:0031167,GO:0032259,GO:0032501,GO:0032502,GO:0034470,GO:0034641,GO:0034660,GO:…	-	ko:K15448	-	-	-	-	ko00000,ko03012,ko03016	-	-	-	Trm112p
evm.model.Chr1.1569	3694.POPTR_0003s01920.1	0	861	COG0699@1|root,KOG0446@2759|Eukaryota,37NGZ@33090|Viridiplantae,3GDGR@35493|Streptophyta,4JDXD@91835|fabids	35493|Streptophyta	U	Belongs to the TRAFAC class dynamin-like GTPase superfamily. Dynamin Fzo YdjA family	-	GO:0000266,GO:0003674,GO:0003824,GO:0003924,GO:0005488,GO:0005515,GO:0005575,GO:0005622,GO:0005623,GO:0005737,GO:0006996,GO:0007005,GO:0008017,GO:0008092,GO:0008150,GO:0009987,GO:0015631,GO:0016043,GO:0016462,GO:0016787,GO:0016817,GO:0016818,GO:0017111,GO:0044424,GO:0044464,GO:0048285,GO:0071840	3.6.5.5	ko:K14754,ko:K17065	ko04139,ko04214,ko04217,ko04621,ko04668,ko05162,ko05164,ko05165,map04139,map04214,map04217,map04621,map04668,map05162,map05164,map05165	-	-	-	ko00000,ko00001,ko01000,ko03029,ko04131,ko04147	-	-	-	Dynamin_M,Dynamin_N,GED
evm.model.Chr1.157	29730.Gorai.008G211000.1	4.56e-306	833	KOG1021@1|root,KOG1021@2759|Eukaryota,37JEW@33090|Viridiplantae,3GDY1@35493|Streptophyta	35493|Streptophyta	GMW	Beta-1,4-xylosyltransferase	GUT1	GO:0000271,GO:0003674,GO:0003824,GO:0005575,GO:0005622,GO:0005623,GO:0005737,GO:0005768,GO:0005794,GO:0005802,GO:0005975,GO:0005976,GO:0008150,GO:0008152,GO:0008194,GO:0009058,GO:0009059,GO:0009832,GO:0009834,GO:0009987,GO:0010383,GO:0010410,GO:0010413,GO:0010417,GO:0012505,GO:0015020,GO:0016051,GO:0016740,GO:0016757,GO:0016758,GO:0016763,GO:0031410,GO:0031982,GO:0031984,GO:0033692,GO:0034637,GO:…	-	ko:K20870	-	-	-	-	ko00000,ko01000,ko01003	-	GT47	-	Exostosin
evm.model.Chr1.1570	3988.XP_002513920.1	1.5e-48	157	2D18G@1|root,2S4VD@2759|Eukaryota,37W9D@33090|Viridiplantae,3GKDT@35493|Streptophyta,4JQHI@91835|fabids	35493|Streptophyta	S	signal peptidase complex subunit 1	-	-	-	-	-	-	-	-	-	-	-	-	SPC12
evm.model.Chr1.1571	3983.cassava4.1_027612m	3.76e-151	435	COG5147@1|root,KOG0048@2759|Eukaryota,37HVE@33090|Viridiplantae,3GA1A@35493|Streptophyta,4JIGZ@91835|fabids	35493|Streptophyta	K	SANT SWI3, ADA2, N-CoR and TFIIIB'' DNA-binding domains	-	GO:0000981,GO:0000988,GO:0000989,GO:0001067,GO:0001076,GO:0001101,GO:0001134,GO:0001135,GO:0003674,GO:0003676,GO:0003677,GO:0003700,GO:0005488,GO:0005575,GO:0005622,GO:0005623,GO:0005634,GO:0005737,GO:0006355,GO:0006357,GO:0008150,GO:0009719,GO:0009725,GO:0009733,GO:0009737,GO:0009751,GO:0009889,GO:0009987,GO:0010033,GO:0010468,GO:0010556,GO:0014070,GO:0019219,GO:0019222,GO:0030154,GO:0031323,GO:…	-	ko:K09422	-	-	-	-	ko00000,ko03000	-	-	-	Myb_DNA-binding
evm.model.Chr1.1572	3988.XP_002513924.1	1.43e-174	489	COG0631@1|root,KOG0698@2759|Eukaryota,37IQ0@33090|Viridiplantae,3G7MQ@35493|Streptophyta,4JKGK@91835|fabids	35493|Streptophyta	T	phosphatase 2C	-	GO:0005575,GO:0005623,GO:0005886,GO:0016020,GO:0044464,GO:0071944	3.1.3.16	ko:K17506	-	-	-	-	ko00000,ko01000,ko01009	-	-	-	PP2C
evm.model.Chr1.1573	3988.XP_002513928.1	1.98e-89	268	COG5040@1|root,KOG0841@2759|Eukaryota,37HWV@33090|Viridiplantae,3GC19@35493|Streptophyta,4JS3N@91835|fabids	35493|Streptophyta	O	Belongs to the 14-3-3 family	-	-	-	ko:K06630	ko04011,ko04110,ko04114,ko04151,ko04390,ko04391,ko04722,ko05169,ko05203,map04011,map04110,map04114,map04151,map04390,map04391,map04722,map05169,map05203	-	-	-	ko00000,ko00001,ko03400,ko04147	-	-	-	2014-03-03
evm.model.Chr1.1574	3988.XP_002513929.1	3.65e-136	388	KOG4562@1|root,KOG4562@2759|Eukaryota,37NS9@33090|Viridiplantae,3GE6K@35493|Streptophyta,4JF9J@91835|fabids	35493|Streptophyta	S	Melanoma-associated antigen	-	-	-	-	-	-	-	-	-	-	-	-	MAGE
evm.model.Chr1.1575	3988.XP_002513930.1	9.69e-150	430	KOG2640@1|root,KOG2640@2759|Eukaryota,37QE4@33090|Viridiplantae,3GB3I@35493|Streptophyta,4JKGD@91835|fabids	35493|Streptophyta	S	5'-adenylylsulfate reductase-like 4	APRL4	GO:0003674,GO:0003756,GO:0003824,GO:0005575,GO:0005622,GO:0005623,GO:0005737,GO:0005783,GO:0006457,GO:0006950,GO:0008150,GO:0009987,GO:0012505,GO:0016853,GO:0016860,GO:0016864,GO:0033554,GO:0034976,GO:0043226,GO:0043227,GO:0043229,GO:0043231,GO:0044424,GO:0044444,GO:0044464,GO:0050896,GO:0051716,GO:0140096	-	-	-	-	-	-	-	-	-	-	Thioredoxin
evm.model.Chr1.1576	3988.XP_002513930.1	4.03e-99	301	KOG2640@1|root,KOG2640@2759|Eukaryota,37QE4@33090|Viridiplantae,3GB3I@35493|Streptophyta,4JKGD@91835|fabids	35493|Streptophyta	S	5'-adenylylsulfate reductase-like 4	APRL4	GO:0003674,GO:0003756,GO:0003824,GO:0005575,GO:0005622,GO:0005623,GO:0005737,GO:0005783,GO:0006457,GO:0006950,GO:0008150,GO:0009987,GO:0012505,GO:0016853,GO:0016860,GO:0016864,GO:0033554,GO:0034976,GO:0043226,GO:0043227,GO:0043229,GO:0043231,GO:0044424,GO:0044444,GO:0044464,GO:0050896,GO:0051716,GO:0140096	-	-	-	-	-	-	-	-	-	-	Thioredoxin
evm.model.Chr1.1577	29760.VIT_03s0017g01020.t01	9.66e-55	209	2BZY1@1|root,2QPIK@2759|Eukaryota,37MCI@33090|Viridiplantae,3G9XJ@35493|Streptophyta	35493|Streptophyta	S	methyl-CpG-binding domain-containing protein	-	-	-	-	-	-	-	-	-	-	-	-	MBD
evm.model.Chr1.1578	3983.cassava4.1_002850m	0	1235	28I6U@1|root,2QT31@2759|Eukaryota,37MZI@33090|Viridiplantae,3GEF4@35493|Streptophyta,4JEY9@91835|fabids	35493|Streptophyta	S	pectin methyltransferase	-	GO:0000271,GO:0003674,GO:0003824,GO:0005575,GO:0005622,GO:0005623,GO:0005737,GO:0005768,GO:0005794,GO:0005802,GO:0005975,GO:0005976,GO:0007275,GO:0008150,GO:0008152,GO:0008168,GO:0008757,GO:0009058,GO:0009059,GO:0009664,GO:0009719,GO:0009725,GO:0009735,GO:0009832,GO:0009987,GO:0010033,GO:0010289,GO:0010383,GO:0010393,GO:0010394,GO:0012505,GO:0016043,GO:0016051,GO:0016740,GO:0016741,GO:0017144,GO:…	-	-	-	-	-	-	-	-	-	-	Methyltransf_29
evm.model.Chr1.1579	2711.XP_006473007.1	1.87e-28	112	KOG1721@1|root,KOG1721@2759|Eukaryota,37MQ4@33090|Viridiplantae,3G7JY@35493|Streptophyta	35493|Streptophyta	S	Protein TRANSPARENT TESTA	-	GO:0003674,GO:0003700,GO:0005575,GO:0005622,GO:0005623,GO:0005634,GO:0006355,GO:0008150,GO:0008152,GO:0009058,GO:0009812,GO:0009813,GO:0009889,GO:0010468,GO:0010556,GO:0019219,GO:0019222,GO:0031323,GO:0031326,GO:0043226,GO:0043227,GO:0043229,GO:0043231,GO:0044424,GO:0044464,GO:0050789,GO:0050794,GO:0051171,GO:0051252,GO:0060255,GO:0065007,GO:0071704,GO:0080090,GO:0140110,GO:1901576,GO:1903506,GO:…	-	-	-	-	-	-	-	-	-	-	zf-C2H2
evm.model.Chr1.158	3983.cassava4.1_017711m	1.54e-82	248	2AUV6@1|root,2RZUV@2759|Eukaryota,37U52@33090|Viridiplantae,3GJ2G@35493|Streptophyta,4JPQ8@91835|fabids	35493|Streptophyta	-	-	-	-	-	-	-	-	-	-	-	-	-	-	Rubredoxin
evm.model.Chr1.1580	29730.Gorai.010G039600.1	2.73e-87	263	KOG1721@1|root,KOG1721@2759|Eukaryota,37MQ4@33090|Viridiplantae,3G7JY@35493|Streptophyta	35493|Streptophyta	S	Protein TRANSPARENT TESTA	-	GO:0003674,GO:0003700,GO:0005575,GO:0005622,GO:0005623,GO:0005634,GO:0006355,GO:0008150,GO:0008152,GO:0009058,GO:0009812,GO:0009813,GO:0009889,GO:0010468,GO:0010556,GO:0019219,GO:0019222,GO:0031323,GO:0031326,GO:0043226,GO:0043227,GO:0043229,GO:0043231,GO:0044424,GO:0044464,GO:0050789,GO:0050794,GO:0051171,GO:0051252,GO:0060255,GO:0065007,GO:0071704,GO:0080090,GO:0140110,GO:1901576,GO:1903506,GO:…	-	-	-	-	-	-	-	-	-	-	zf-C2H2
evm.model.Chr1.1581	3983.cassava4.1_006353m	5.36e-246	687	KOG1192@1|root,KOG1192@2759|Eukaryota,37HZV@33090|Viridiplantae,3G9TD@35493|Streptophyta,4JK1Y@91835|fabids	35493|Streptophyta	CG	Belongs to the UDP-glycosyltransferase family	UGT85A1	GO:0003674,GO:0003824,GO:0005575,GO:0005622,GO:0005623,GO:0008194,GO:0015020,GO:0016740,GO:0016757,GO:0016758,GO:0035251,GO:0043226,GO:0043227,GO:0043229,GO:0043231,GO:0044424,GO:0044464,GO:0046527,GO:0050403,GO:0050502,GO:0080043,GO:0080044	2.4.1.324	ko:K21374	-	-	-	-	ko00000,ko01000,ko01003	-	GT1	-	UDPGT
evm.model.Chr1.1583	57918.XP_004299654.1	7.8e-114	339	COG2801@1|root,KOG0017@2759|Eukaryota,37KCK@33090|Viridiplantae,3GADK@35493|Streptophyta,4JRTZ@91835|fabids	35493|Streptophyta	L	Phosphate-induced protein 1 conserved region	PHI-1	GO:0001666,GO:0005575,GO:0005618,GO:0005622,GO:0005623,GO:0005737,GO:0005794,GO:0006950,GO:0008150,GO:0009505,GO:0009628,GO:0012505,GO:0030312,GO:0036293,GO:0040007,GO:0043226,GO:0043227,GO:0043229,GO:0043231,GO:0044424,GO:0044444,GO:0044464,GO:0050896,GO:0070482,GO:0071944	-	-	-	-	-	-	-	-	-	-	Phi_1
evm.model.Chr1.1584	3694.POPTR_0005s20480.1	8.63e-56	182	COG5068@1|root,KOG0014@2759|Eukaryota,37P18@33090|Viridiplantae,3GBCM@35493|Streptophyta,4JF1F@91835|fabids	35493|Streptophyta	K	Floral homeotic protein PMADS	PI	GO:0000003,GO:0003002,GO:0003006,GO:0003674,GO:0003676,GO:0003677,GO:0003700,GO:0005488,GO:0005575,GO:0005622,GO:0005623,GO:0005634,GO:0005737,GO:0006355,GO:0007275,GO:0007389,GO:0008150,GO:0009653,GO:0009791,GO:0009889,GO:0009908,GO:0010093,GO:0010097,GO:0010468,GO:0010556,GO:0019219,GO:0019222,GO:0022414,GO:0031323,GO:0031326,GO:0032501,GO:0032502,GO:0043226,GO:0043227,GO:0043229,GO:0043231,GO:…	-	ko:K09264	-	-	-	-	ko00000,ko03000	-	-	-	K-box,SRF-TF
evm.model.Chr1.1585	3983.cassava4.1_002162m	2.93e-300	846	28JA3@1|root,2QRNW@2759|Eukaryota,37NZJ@33090|Viridiplantae,3GCIV@35493|Streptophyta,4JMX5@91835|fabids	35493|Streptophyta	S	HPC2 and ubinuclein domain	-	GO:0000228,GO:0000785,GO:0000790,GO:0005575,GO:0005622,GO:0005623,GO:0005634,GO:0005694,GO:0005730,GO:0006325,GO:0006950,GO:0006970,GO:0006996,GO:0008150,GO:0009628,GO:0009651,GO:0009987,GO:0010468,GO:0016043,GO:0019222,GO:0030874,GO:0030875,GO:0031974,GO:0031981,GO:0034728,GO:0043226,GO:0043227,GO:0043228,GO:0043229,GO:0043231,GO:0043232,GO:0043233,GO:0043933,GO:0044422,GO:0044424,GO:0044427,GO:…	-	ko:K17492	-	-	-	-	ko00000,ko01009,ko03036	-	-	-	HUN
evm.model.Chr1.1586	3983.cassava4.1_001796m	0	872	COG2319@1|root,2QT1J@2759|Eukaryota,37KU4@33090|Viridiplantae,3G7R9@35493|Streptophyta	35493|Streptophyta	S	RING-type zinc-finger	-	GO:0000166,GO:0000278,GO:0000281,GO:0000910,GO:0003674,GO:0003824,GO:0004672,GO:0004674,GO:0004683,GO:0005488,GO:0005515,GO:0005524,GO:0005575,GO:0005622,GO:0005623,GO:0005737,GO:0005826,GO:0005856,GO:0005938,GO:0006464,GO:0006468,GO:0006793,GO:0006796,GO:0006807,GO:0006996,GO:0007010,GO:0007049,GO:0008092,GO:0008144,GO:0008150,GO:0008152,GO:0009987,GO:0015629,GO:0016043,GO:0016301,GO:0016310,GO:…	-	ko:K03070	ko02024,ko03060,ko03070,map02024,map03060,map03070	M00335	-	-	ko00000,ko00001,ko00002,ko02044	3.A.5.1,3.A.5.10,3.A.5.2,3.A.5.4	-	-	WD40,zf-RING_2,zf-RING_UBOX
evm.model.Chr1.1587	3988.XP_002520322.1	0	868	COG0814@1|root,KOG1303@2759|Eukaryota,37JD4@33090|Viridiplantae,3G8H9@35493|Streptophyta,4JJ1U@91835|fabids	35493|Streptophyta	E	Amino acid permease	AAP3	GO:0003333,GO:0003674,GO:0005215,GO:0005342,GO:0005575,GO:0005623,GO:0005886,GO:0006810,GO:0006811,GO:0006812,GO:0006820,GO:0006865,GO:0008150,GO:0008509,GO:0008514,GO:0015075,GO:0015171,GO:0015174,GO:0015318,GO:0015711,GO:0015802,GO:0015809,GO:0015849,GO:0016020,GO:0022857,GO:0034220,GO:0044464,GO:0046942,GO:0046943,GO:0051179,GO:0051234,GO:0055085,GO:0071702,GO:0071705,GO:0071944,GO:0098656,GO:…	-	-	-	-	-	-	-	-	-	-	Aa_trans
evm.model.Chr1.1588	3988.XP_002520329.1	1.35e-259	723	COG5024@1|root,KOG0654@2759|Eukaryota,37QNA@33090|Viridiplantae,3GFDJ@35493|Streptophyta,4JGK4@91835|fabids	35493|Streptophyta	D	Belongs to the cyclin family	-	GO:0000003,GO:0000280,GO:0003006,GO:0005575,GO:0005622,GO:0005623,GO:0005634,GO:0005737,GO:0006996,GO:0007049,GO:0007135,GO:0007140,GO:0007275,GO:0007276,GO:0008150,GO:0009555,GO:0009556,GO:0009987,GO:0016043,GO:0019953,GO:0022402,GO:0022412,GO:0022414,GO:0032501,GO:0032502,GO:0032504,GO:0034293,GO:0043226,GO:0043227,GO:0043229,GO:0043231,GO:0043934,GO:0044424,GO:0044464,GO:0044703,GO:0048229,GO:…	-	ko:K06627	ko04110,ko04152,ko04218,ko04914,ko05161,ko05165,ko05169,ko05203,map04110,map04152,map04218,map04914,map05161,map05165,map05169,map05203	M00693	-	-	ko00000,ko00001,ko00002,ko03032,ko03036	-	-	-	Cyclin_C,Cyclin_N
evm.model.Chr1.1589	3983.cassava4.1_004792m	7.71e-304	839	COG1914@1|root,KOG1291@2759|Eukaryota,37I3K@33090|Viridiplantae,3GFPG@35493|Streptophyta,4JFT6@91835|fabids	35493|Streptophyta	P	Metal transporter	-	GO:0003674,GO:0005215,GO:0005575,GO:0005623,GO:0005886,GO:0006810,GO:0006811,GO:0006812,GO:0008150,GO:0010035,GO:0010038,GO:0010044,GO:0015075,GO:0015083,GO:0015318,GO:0015690,GO:0016020,GO:0022857,GO:0030001,GO:0034220,GO:0042221,GO:0044464,GO:0050896,GO:0051179,GO:0051234,GO:0055085,GO:0071944,GO:0072512,GO:0098660,GO:1902602	-	ko:K21398	ko04142,ko04216,ko04978,map04142,map04216,map04978	-	-	-	ko00000,ko00001,ko02000	2.A.55.2.1,2.A.55.2.2	-	-	Nramp
evm.model.Chr1.159	3988.XP_002511077.1	1.81e-169	476	28MMT@1|root,2QU5I@2759|Eukaryota,37HU8@33090|Viridiplantae,3GDT9@35493|Streptophyta,4JGIW@91835|fabids	35493|Streptophyta	S	Chromophore lyase	-	GO:0000302,GO:0005575,GO:0005622,GO:0005623,GO:0005737,GO:0006810,GO:0006950,GO:0006979,GO:0006996,GO:0008150,GO:0009507,GO:0009526,GO:0009527,GO:0009536,GO:0009605,GO:0009607,GO:0009615,GO:0009657,GO:0009658,GO:0009707,GO:0009941,GO:0009987,GO:0010020,GO:0016020,GO:0016032,GO:0016043,GO:0019867,GO:0031090,GO:0031967,GO:0031968,GO:0031969,GO:0031975,GO:0040011,GO:0042170,GO:0042221,GO:0043207,GO:…	-	-	-	-	-	-	-	-	-	-	CpeT
evm.model.Chr1.1590	3983.cassava4.1_004792m	1.35e-263	736	COG1914@1|root,KOG1291@2759|Eukaryota,37I3K@33090|Viridiplantae,3GFPG@35493|Streptophyta,4JFT6@91835|fabids	35493|Streptophyta	P	Metal transporter	-	GO:0003674,GO:0005215,GO:0005575,GO:0005623,GO:0005886,GO:0006810,GO:0006811,GO:0006812,GO:0008150,GO:0010035,GO:0010038,GO:0010044,GO:0015075,GO:0015083,GO:0015318,GO:0015690,GO:0016020,GO:0022857,GO:0030001,GO:0034220,GO:0042221,GO:0044464,GO:0050896,GO:0051179,GO:0051234,GO:0055085,GO:0071944,GO:0072512,GO:0098660,GO:1902602	-	ko:K21398	ko04142,ko04216,ko04978,map04142,map04216,map04978	-	-	-	ko00000,ko00001,ko02000	2.A.55.2.1,2.A.55.2.2	-	-	Nramp
evm.model.Chr1.1591	3983.cassava4.1_001940m	0	1043	COG5259@1|root,KOG1279@2759|Eukaryota,37NUX@33090|Viridiplantae,3G7SQ@35493|Streptophyta,4JKW4@91835|fabids	35493|Streptophyta	B	SWI SNF complex subunit	-	GO:0000228,GO:0000785,GO:0000790,GO:0005575,GO:0005622,GO:0005623,GO:0005634,GO:0005694,GO:0006325,GO:0006338,GO:0006996,GO:0008150,GO:0009987,GO:0016043,GO:0016514,GO:0031974,GO:0031981,GO:0032991,GO:0043226,GO:0043227,GO:0043228,GO:0043229,GO:0043231,GO:0043232,GO:0043233,GO:0044422,GO:0044424,GO:0044427,GO:0044428,GO:0044446,GO:0044454,GO:0044464,GO:0051276,GO:0070013,GO:0070603,GO:0071840,GO:…	-	ko:K11649	ko04714,ko05225,map04714,map05225	-	-	-	ko00000,ko00001,ko03021,ko03036	-	-	-	Myb_DNA-binding,SWIRM,SWIRM-assoc_1
evm.model.Chr1.1592.1.6486a10d	3988.XP_002524459.1	1.54e-146	423	COG5063@1|root,KOG1677@2759|Eukaryota,37J2E@33090|Viridiplantae,3G971@35493|Streptophyta,4JK9W@91835|fabids	35493|Streptophyta	S	zinc finger CCCH domain-containing protein	-	GO:0003674,GO:0003676,GO:0003700,GO:0003723,GO:0003729,GO:0003730,GO:0005488,GO:0005575,GO:0005622,GO:0005623,GO:0005737,GO:0005829,GO:0006355,GO:0006417,GO:0008150,GO:0009889,GO:0009890,GO:0009892,GO:0009893,GO:0009894,GO:0009896,GO:0010468,GO:0010556,GO:0010558,GO:0010604,GO:0010605,GO:0010608,GO:0010629,GO:0017148,GO:0019219,GO:0019222,GO:0031323,GO:0031324,GO:0031325,GO:0031326,GO:0031327,GO:…	-	-	-	-	-	-	-	-	-	-	zf-CCCH
evm.model.Chr1.1593	3694.POPTR_0005s20280.1	4.1e-296	832	COG1874@1|root,KOG0496@2759|Eukaryota,37R16@33090|Viridiplantae,3GCHZ@35493|Streptophyta,4JGRX@91835|fabids	35493|Streptophyta	G	beta-galactosidase	-	GO:0003674,GO:0003824,GO:0004553,GO:0004565,GO:0005575,GO:0005618,GO:0005622,GO:0005623,GO:0005737,GO:0005773,GO:0015925,GO:0016787,GO:0016798,GO:0030312,GO:0043226,GO:0043227,GO:0043229,GO:0043231,GO:0044424,GO:0044444,GO:0044464,GO:0071944	-	-	-	-	-	-	-	-	-	-	BetaGal_dom4_5,Gal_Lectin,Glyco_hydro_35
evm.model.Chr1.1594	3983.cassava4.1_016465m	6.69e-142	400	COG0638@1|root,KOG0180@2759|Eukaryota,37PXM@33090|Viridiplantae,3GFE9@35493|Streptophyta,4JDTF@91835|fabids	35493|Streptophyta	O	The proteasome is a multicatalytic proteinase complex which is characterized by its ability to cleave peptides with Arg, Phe, Tyr, Leu, and Glu adjacent to the leaving group at neutral or slightly basic pH	-	GO:0000502,GO:0005575,GO:0005622,GO:0005623,GO:0005737,GO:0005773,GO:0005774,GO:0005829,GO:0005839,GO:0016020,GO:0019774,GO:0031090,GO:0032991,GO:0043226,GO:0043227,GO:0043229,GO:0043231,GO:0044422,GO:0044424,GO:0044437,GO:0044444,GO:0044446,GO:0044464,GO:0098588,GO:0098805,GO:1902494,GO:1905368,GO:1905369	3.4.25.1	ko:K02735	ko03050,map03050	M00337,M00340	-	-	ko00000,ko00001,ko00002,ko01000,ko01002,ko03051	-	-	-	Proteasome
evm.model.Chr1.1595	3988.XP_002520340.1	4.3e-80	245	KOG0800@1|root,KOG0800@2759|Eukaryota,37UTM@33090|Viridiplantae,3GJ58@35493|Streptophyta,4JPR3@91835|fabids	35493|Streptophyta	O	E3 ubiquitin ligase BIG	-	-	2.3.2.27	ko:K19045	-	-	-	-	ko00000,ko01000,ko04121	-	-	-	zf-RING_2
evm.model.Chr1.1596	3988.XP_002520341.1	1.04e-166	473	28IZK@1|root,2QVRF@2759|Eukaryota,37NVG@33090|Viridiplantae,3GAI2@35493|Streptophyta,4JIC1@91835|fabids	35493|Streptophyta	K	NAC domain-containing protein	NAC5	GO:0000003,GO:0002831,GO:0003006,GO:0003674,GO:0003676,GO:0003677,GO:0003700,GO:0005488,GO:0005575,GO:0005622,GO:0005623,GO:0005634,GO:0006355,GO:0006950,GO:0007275,GO:0008150,GO:0009266,GO:0009409,GO:0009611,GO:0009628,GO:0009787,GO:0009788,GO:0009790,GO:0009791,GO:0009793,GO:0009889,GO:0009891,GO:0009893,GO:0009966,GO:0009968,GO:0010154,GO:0010468,GO:0010556,GO:0010557,GO:0010604,GO:0010628,GO:…	-	-	-	-	-	-	-	-	-	-	NAM
evm.model.Chr1.1597	2711.XP_006472809.1	1.11e-215	600	COG0470@1|root,KOG0990@2759|Eukaryota,37I57@33090|Viridiplantae,3GH87@35493|Streptophyta	35493|Streptophyta	L	Replication factor C subunit	-	GO:0003674,GO:0005488,GO:0005515,GO:0005575,GO:0005622,GO:0005623,GO:0005634,GO:0005657,GO:0005663,GO:0005694,GO:0006139,GO:0006259,GO:0006260,GO:0006261,GO:0006275,GO:0006281,GO:0006725,GO:0006807,GO:0006950,GO:0006974,GO:0008150,GO:0008152,GO:0009058,GO:0009059,GO:0009889,GO:0009891,GO:0009893,GO:0009987,GO:0010556,GO:0010557,GO:0010604,GO:0019219,GO:0019222,GO:0019899,GO:0031323,GO:0031325,GO:…	-	ko:K10756	ko03030,ko03420,ko03430,map03030,map03420,map03430	M00289,M00295	-	-	ko00000,ko00001,ko00002,ko03032,ko03036,ko03400	-	-	-	AAA,Rep_fac_C
evm.model.Chr1.1598	3983.cassava4.1_008081m	8.44e-223	626	KOG1339@1|root,KOG1339@2759|Eukaryota,37M4V@33090|Viridiplantae,3GEPA@35493|Streptophyta,4JS4E@91835|fabids	35493|Streptophyta	O	Belongs to the peptidase A1 family	-	GO:0003674,GO:0003824,GO:0004175,GO:0004190,GO:0006508,GO:0006807,GO:0008150,GO:0008152,GO:0008233,GO:0009056,GO:0009057,GO:0016787,GO:0019538,GO:0030163,GO:0043170,GO:0044238,GO:0070001,GO:0070011,GO:0071704,GO:0140096,GO:1901564,GO:1901565,GO:1901575	-	-	-	-	-	-	-	-	-	-	TAXi_C,TAXi_N
evm.model.Chr1.1599	3988.XP_002520353.1	7.37e-202	566	COG0685@1|root,2QS7Q@2759|Eukaryota,37I6A@33090|Viridiplantae,3G7ZZ@35493|Streptophyta,4JMW7@91835|fabids	35493|Streptophyta	E	Belongs to the peroxidase family	APX7	GO:0000302,GO:0003674,GO:0003824,GO:0004130,GO:0004601,GO:0005575,GO:0005622,GO:0005623,GO:0005737,GO:0005739,GO:0006950,GO:0006979,GO:0007154,GO:0007165,GO:0008150,GO:0008152,GO:0009056,GO:0009266,GO:0009409,GO:0009507,GO:0009532,GO:0009534,GO:0009535,GO:0009536,GO:0009570,GO:0009579,GO:0009628,GO:0009631,GO:0009636,GO:0009719,GO:0009725,GO:0009735,GO:0009987,GO:0010019,GO:0010033,GO:0016020,GO:…	1.11.1.11	ko:K00434	ko00053,ko00480,map00053,map00480	-	R00644	RC00092	ko00000,ko00001,ko01000	-	-	-	peroxidase
evm.model.Chr1.16	981085.XP_010106090.1	2.84e-35	128	KOG1032@1|root,KOG1032@2759|Eukaryota,37HE1@33090|Viridiplantae,3GAHB@35493|Streptophyta,4JHKW@91835|fabids	35493|Streptophyta	S	C2 and GRAM domain-containing protein	-	GO:0005575,GO:0005622,GO:0005623,GO:0005737,GO:0005783,GO:0012505,GO:0043226,GO:0043227,GO:0043229,GO:0043231,GO:0044424,GO:0044444,GO:0044464	-	-	-	-	-	-	-	-	-	-	C2,DUF4782,GRAM
evm.model.Chr1.160	3694.POPTR_0012s11200.1	9.17e-183	513	COG1028@1|root,KOG1208@2759|Eukaryota,37MXR@33090|Viridiplantae,3GDYP@35493|Streptophyta,4JMI6@91835|fabids	35493|Streptophyta	Q	Belongs to the short-chain dehydrogenases reductases (SDR) family	-	-	1.1.1.184,1.1.1.189,1.1.1.197	ko:K00079	ko00590,ko00790,ko00980,ko01100,ko05204,map00590,map00790,map00980,map01100,map05204	-	R02581,R02975,R04285,R09420	RC00154,RC00205,RC00823,RC01491	ko00000,ko00001,ko01000	-	-	-	adh_short
evm.model.Chr1.1600	3988.XP_002513744.1	9.36e-294	809	COG0526@1|root,KOG0190@2759|Eukaryota,37R3F@33090|Viridiplantae,3GCU7@35493|Streptophyta,4JRE7@91835|fabids	35493|Streptophyta	O	disulfide-isomerase-like	PDIL1-1	GO:0000003,GO:0000322,GO:0000323,GO:0000325,GO:0000326,GO:0000327,GO:0003006,GO:0003674,GO:0003756,GO:0003824,GO:0005575,GO:0005618,GO:0005622,GO:0005623,GO:0005737,GO:0005773,GO:0005774,GO:0005783,GO:0005788,GO:0005794,GO:0005886,GO:0006457,GO:0006950,GO:0006970,GO:0007275,GO:0008150,GO:0009314,GO:0009416,GO:0009505,GO:0009507,GO:0009532,GO:0009536,GO:0009570,GO:0009579,GO:0009628,GO:0009642,GO:…	5.3.4.1	ko:K09580	ko04141,map04141	-	-	-	ko00000,ko00001,ko01000,ko03110,ko04131,ko04147	-	-	-	Thioredoxin,Thioredoxin_6
evm.model.Chr1.1601	3988.XP_002513746.1	1.32e-255	707	COG0113@1|root,KOG2794@2759|Eukaryota,37KWI@33090|Viridiplantae,3GENY@35493|Streptophyta,4JHHG@91835|fabids	35493|Streptophyta	H	Delta-aminolevulinic acid dehydratase	HEMB	GO:0003674,GO:0003824,GO:0004655,GO:0005488,GO:0005575,GO:0005622,GO:0005623,GO:0005737,GO:0005829,GO:0006725,GO:0006778,GO:0006779,GO:0006783,GO:0006807,GO:0008150,GO:0008152,GO:0008270,GO:0009058,GO:0009507,GO:0009532,GO:0009536,GO:0009570,GO:0009987,GO:0016829,GO:0016835,GO:0016836,GO:0018130,GO:0019438,GO:0033013,GO:0033014,GO:0034641,GO:0042168,GO:0042440,GO:0043167,GO:0043169,GO:0043226,GO:…	4.2.1.24	ko:K01698	ko00860,ko01100,ko01110,ko01120,map00860,map01100,map01110,map01120	M00121	R00036	RC00918,RC01781	ko00000,ko00001,ko00002,ko01000,ko04147	-	-	-	ALAD
evm.model.Chr1.1602	57918.XP_004290874.1	6.58e-94	276	COG0636@1|root,KOG0232@2759|Eukaryota,37J2Q@33090|Viridiplantae,3G8P4@35493|Streptophyta,4JSWC@91835|fabids	35493|Streptophyta	C	Proton-conducting pore forming subunit of the membrane integral V0 complex of vacuolar ATPase. V-ATPase is responsible for acidifying a variety of intracellular compartments in eukaryotic cells	-	GO:0000220,GO:0003674,GO:0003824,GO:0005215,GO:0005575,GO:0005622,GO:0005623,GO:0005737,GO:0005773,GO:0005774,GO:0006810,GO:0006811,GO:0006812,GO:0006873,GO:0006885,GO:0007035,GO:0008150,GO:0008324,GO:0009987,GO:0015075,GO:0015077,GO:0015078,GO:0015318,GO:0015399,GO:0015405,GO:0015672,GO:0016020,GO:0016021,GO:0016462,GO:0016469,GO:0016787,GO:0016817,GO:0016818,GO:0016887,GO:0017111,GO:0019725,GO:…	-	ko:K02155	ko00190,ko01100,ko04142,ko04145,ko04721,ko04966,ko05110,ko05120,ko05152,ko05323,map00190,map01100,map04142,map04145,map04721,map04966,map05110,map05120,map05152,map05323	M00160	-	-	ko00000,ko00001,ko00002	3.A.2.2	-	-	ATP-synt_C
evm.model.Chr1.1603	3983.cassava4.1_030084m	1.15e-53	172	2BH1D@1|root,2S1AP@2759|Eukaryota,37VSI@33090|Viridiplantae,3GJY6@35493|Streptophyta,4JQ1T@91835|fabids	35493|Streptophyta	S	zinc-ribbon family	-	-	-	-	-	-	-	-	-	-	-	-	zinc_ribbon_15
evm.model.Chr1.1604	3988.XP_002513757.1	0	991	COG4638@1|root,2QS20@2759|Eukaryota,37QNK@33090|Viridiplantae,3G9D1@35493|Streptophyta,4JM54@91835|fabids	35493|Streptophyta	P	Chlorophyllide a oxygenase	-	GO:0003674,GO:0003824,GO:0004497,GO:0005575,GO:0005622,GO:0005623,GO:0005737,GO:0006725,GO:0006778,GO:0006779,GO:0006807,GO:0008150,GO:0008152,GO:0009058,GO:0009507,GO:0009526,GO:0009528,GO:0009534,GO:0009535,GO:0009536,GO:0009579,GO:0009706,GO:0009941,GO:0009987,GO:0010277,GO:0015994,GO:0015995,GO:0016020,GO:0016491,GO:0016701,GO:0016703,GO:0018130,GO:0019438,GO:0019866,GO:0031090,GO:0031967,GO:…	1.14.13.122	ko:K13600	ko00860,ko01100,ko01110,map00860,map01100,map01110	-	R08203,R08204,R10080	RC00116,RC00269,RC00769	ko00000,ko00001,ko01000	-	-	-	PaO,Rieske
evm.model.Chr1.1605	3983.cassava4.1_015855m	4.6e-141	400	COG1611@1|root,2QRUW@2759|Eukaryota,37KBC@33090|Viridiplantae,3GBGF@35493|Streptophyta,4JMWD@91835|fabids	35493|Streptophyta	G	Cytokinin-activating enzyme working in the direct activation pathway. Phosphoribohydrolase that converts inactive cytokinin nucleotides to the biologically active free-base forms	-	-	-	-	-	-	-	-	-	-	-	-	Lysine_decarbox
evm.model.Chr1.1606	3988.XP_002510642.1	1.6e-100	298	2CXGA@1|root,2RX8D@2759|Eukaryota,37UA4@33090|Viridiplantae,3GFEQ@35493|Streptophyta,4JSZD@91835|fabids	35493|Streptophyta	S	Arabidopsis protein of unknown function	-	-	-	-	-	-	-	-	-	-	-	-	DUF241
evm.model.Chr1.1607	3988.XP_002510640.1	1.51e-316	871	COG0318@1|root,KOG1176@2759|Eukaryota,37P70@33090|Viridiplantae,3GBJ7@35493|Streptophyta,4JKTF@91835|fabids	35493|Streptophyta	I	4-coumarate--CoA ligase-like	OPCL1	GO:0005575,GO:0005622,GO:0005623,GO:0005737,GO:0005777,GO:0006082,GO:0006950,GO:0008150,GO:0008152,GO:0009058,GO:0009611,GO:0009694,GO:0009695,GO:0009987,GO:0010817,GO:0016053,GO:0019752,GO:0032787,GO:0042445,GO:0042446,GO:0042579,GO:0043226,GO:0043227,GO:0043229,GO:0043231,GO:0043436,GO:0044237,GO:0044249,GO:0044281,GO:0044283,GO:0044424,GO:0044444,GO:0044464,GO:0046394,GO:0050896,GO:0065007,GO:…	-	ko:K10526	ko00592,ko01100,ko01110,map00592,map01100,map01110	M00113	R07887	RC00014	ko00000,ko00001,ko00002,ko01000	-	-	-	AMP-binding,AMP-binding_C
evm.model.Chr1.161	3988.XP_002511074.1	1.34e-234	657	2CCM1@1|root,2QRR9@2759|Eukaryota,37M4Z@33090|Viridiplantae,3GANW@35493|Streptophyta,4JKBG@91835|fabids	35493|Streptophyta	S	Encoded by	-	-	-	-	-	-	-	-	-	-	-	-	SURNod19
evm.model.Chr1.1610	3983.cassava4.1_019618m	5.58e-76	226	COG1594@1|root,KOG2906@2759|Eukaryota,37VR7@33090|Viridiplantae,3GJGM@35493|Streptophyta,4JQEU@91835|fabids	35493|Streptophyta	K	DNA-dependent RNA polymerase catalyzes the transcription of DNA into RNA using the four ribonucleoside triphosphates as substrates	-	-	-	ko:K03019	ko00230,ko00240,ko01100,ko03020,ko04623,ko05169,map00230,map00240,map01100,map03020,map04623,map05169	M00181	R00435,R00441,R00442,R00443	RC02795	br01611,ko00000,ko00001,ko00002,ko03021	-	-	-	Nudix_N_2,RNA_POL_M_15KD,TFIIS_C
evm.model.Chr1.1611	3988.XP_002523302.1	1.32e-267	759	KOG0584@1|root,KOG0584@2759|Eukaryota,37SK7@33090|Viridiplantae,3G8SX@35493|Streptophyta,4JK9E@91835|fabids	35493|Streptophyta	T	Serine threonine-protein kinase	-	GO:0003674,GO:0003824,GO:0004672,GO:0004674,GO:0005575,GO:0005622,GO:0005623,GO:0005737,GO:0005829,GO:0006464,GO:0006468,GO:0006793,GO:0006796,GO:0006807,GO:0007154,GO:0007165,GO:0008150,GO:0008152,GO:0009987,GO:0016301,GO:0016310,GO:0016740,GO:0016772,GO:0016773,GO:0019538,GO:0023052,GO:0035556,GO:0036211,GO:0043170,GO:0043412,GO:0044237,GO:0044238,GO:0044260,GO:0044267,GO:0044424,GO:0044444,GO:…	2.7.11.1	ko:K08867	-	-	-	-	ko00000,ko01000,ko01001,ko01009	-	-	-	OSR1_C,Pkinase
evm.model.Chr1.1612	29730.Gorai.010G000900.1	2.95e-42	141	2CKT1@1|root,2S3WC@2759|Eukaryota,37W7K@33090|Viridiplantae,3GJRY@35493|Streptophyta	35493|Streptophyta	-	-	-	-	-	-	-	-	-	-	-	-	-	-	-
evm.model.Chr1.1613.1.6486a10d	3988.XP_002510630.1	0	1004	COG2132@1|root,KOG1263@2759|Eukaryota,37I5Z@33090|Viridiplantae,3G7TH@35493|Streptophyta,4JN2A@91835|fabids	35493|Streptophyta	Q	L-ascorbate oxidase homolog	-	-	-	-	-	-	-	-	-	-	-	-	Cu-oxidase,Cu-oxidase_2,Cu-oxidase_3
evm.model.Chr1.1614	3983.cassava4.1_005439m	0	978	COG0459@1|root,KOG0363@2759|Eukaryota,37I4F@33090|Viridiplantae,3G8JY@35493|Streptophyta,4JF77@91835|fabids	35493|Streptophyta	O	assists the folding of proteins upon ATP hydrolysis	-	GO:0003674,GO:0005488,GO:0005515,GO:0005575,GO:0005618,GO:0005622,GO:0005623,GO:0005737,GO:0005829,GO:0005832,GO:0005886,GO:0006457,GO:0006458,GO:0008150,GO:0009987,GO:0016020,GO:0030312,GO:0031224,GO:0031225,GO:0031226,GO:0032991,GO:0044183,GO:0044424,GO:0044425,GO:0044444,GO:0044445,GO:0044459,GO:0044464,GO:0046658,GO:0051082,GO:0061077,GO:0071944,GO:0101031	-	ko:K09494	-	-	-	-	ko00000,ko03036,ko03110,ko04147	-	-	-	Cpn60_TCP1
evm.model.Chr1.1615_evm.model.Chr1.1616.1.648701d8	3983.cassava4.1_012416m	3.63e-174	491	COG2030@1|root,KOG1206@2759|Eukaryota,37S9Z@33090|Viridiplantae,3GBTS@35493|Streptophyta,4JEFQ@91835|fabids	35493|Streptophyta	I	Enoyl-CoA hydratase 2	-	GO:0003674,GO:0003824,GO:0005575,GO:0005622,GO:0005623,GO:0005737,GO:0005777,GO:0006082,GO:0006629,GO:0006631,GO:0006635,GO:0008150,GO:0008152,GO:0009056,GO:0009062,GO:0009987,GO:0016042,GO:0016054,GO:0016829,GO:0016835,GO:0016836,GO:0019395,GO:0019752,GO:0030258,GO:0032787,GO:0033542,GO:0034440,GO:0042579,GO:0043226,GO:0043227,GO:0043229,GO:0043231,GO:0043436,GO:0044237,GO:0044238,GO:0044242,GO:…	4.2.1.119	ko:K19658	-	-	R09698	RC00770	ko00000,ko01000	-	-	-	MaoC_dehydrat_N,MaoC_dehydratas
evm.model.Chr1.1617	3983.cassava4.1_002448m	0	1304	COG1505@1|root,KOG2237@2759|Eukaryota,37N92@33090|Viridiplantae,3G8HS@35493|Streptophyta,4JHR2@91835|fabids	35493|Streptophyta	O	Prolyl endopeptidase-like	-	GO:0003674,GO:0003824,GO:0004175,GO:0005488,GO:0005575,GO:0005622,GO:0005623,GO:0005634,GO:0005737,GO:0005829,GO:0006508,GO:0006807,GO:0008150,GO:0008152,GO:0008233,GO:0016787,GO:0019538,GO:0033218,GO:0042277,GO:0043170,GO:0043226,GO:0043227,GO:0043229,GO:0043231,GO:0044238,GO:0044424,GO:0044444,GO:0044464,GO:0070011,GO:0071704,GO:0140096,GO:1901564	3.4.21.26	ko:K01322	ko04614,map04614	-	-	-	ko00000,ko00001,ko01000,ko01002	-	-	-	Peptidase_S9,Peptidase_S9_N
evm.model.Chr1.1618	3988.XP_002510620.1	0	1011	KOG4197@1|root,KOG4197@2759|Eukaryota,37I65@33090|Viridiplantae,3GEMQ@35493|Streptophyta,4JEXQ@91835|fabids	35493|Streptophyta	S	Pentatricopeptide repeat-containing protein	-	GO:0003674,GO:0003676,GO:0003723,GO:0003824,GO:0004518,GO:0004519,GO:0005488,GO:0005575,GO:0005622,GO:0005623,GO:0006139,GO:0006725,GO:0006807,GO:0008150,GO:0008152,GO:0009451,GO:0009987,GO:0016070,GO:0016787,GO:0016788,GO:0034641,GO:0043170,GO:0043226,GO:0043227,GO:0043229,GO:0043231,GO:0043412,GO:0044237,GO:0044238,GO:0044424,GO:0044464,GO:0046483,GO:0071704,GO:0090304,GO:0090305,GO:0097159,GO:…	-	-	-	-	-	-	-	-	-	-	DYW_deaminase,PPR,PPR_2
evm.model.Chr1.1619	3988.XP_002510619.1	1.23e-188	544	COG0101@1|root,KOG2553@2759|Eukaryota,37NPH@33090|Viridiplantae,3GBBW@35493|Streptophyta,4JEY1@91835|fabids	35493|Streptophyta	J	tRNA pseudouridine synthase	-	GO:0000049,GO:0000959,GO:0000963,GO:0001522,GO:0002153,GO:0003674,GO:0003676,GO:0003723,GO:0003727,GO:0003824,GO:0005488,GO:0005575,GO:0005622,GO:0005623,GO:0005634,GO:0005737,GO:0005739,GO:0005759,GO:0006139,GO:0006396,GO:0006399,GO:0006400,GO:0006725,GO:0006807,GO:0008033,GO:0008150,GO:0008152,GO:0009451,GO:0009982,GO:0009987,GO:0010467,GO:0016070,GO:0016071,GO:0016556,GO:0016853,GO:0016866,GO:…	5.4.99.12	ko:K06173	-	-	-	-	ko00000,ko01000,ko03016	-	-	-	PseudoU_synth_1
evm.model.Chr1.162	3988.XP_002511072.1	3.18e-310	852	KOG0036@1|root,KOG0036@2759|Eukaryota,37NMX@33090|Viridiplantae,3G7CF@35493|Streptophyta,4JI6Z@91835|fabids	35493|Streptophyta	C	Belongs to the mitochondrial carrier (TC 2.A.29) family	-	GO:0000295,GO:0003674,GO:0005215,GO:0005346,GO:0005347,GO:0005488,GO:0005509,GO:0005575,GO:0005622,GO:0005623,GO:0005737,GO:0005739,GO:0005740,GO:0005743,GO:0006810,GO:0006811,GO:0006820,GO:0006839,GO:0006855,GO:0006862,GO:0006950,GO:0006979,GO:0008150,GO:0008509,GO:0008514,GO:0009987,GO:0010035,GO:0010038,GO:0010941,GO:0015075,GO:0015215,GO:0015216,GO:0015217,GO:0015238,GO:0015605,GO:0015711,GO:…	-	ko:K14684	-	-	-	-	ko00000,ko02000	2.A.29.23	-	-	EF-hand_5,EF-hand_7,EF-hand_8,Mito_carr
evm.model.Chr1.1620	3988.XP_002510618.1	1.58e-183	521	28JMA@1|root,2QS0H@2759|Eukaryota,37P0K@33090|Viridiplantae,3GH8K@35493|Streptophyta,4JHW4@91835|fabids	35493|Streptophyta	S	f-box protein	-	-	-	-	-	-	-	-	-	-	-	-	DUF295,F-box,F-box-like
evm.model.Chr1.1621	3983.cassava4.1_031883m	7.78e-152	435	COG5648@1|root,KOG2744@1|root,KOG0381@2759|Eukaryota,KOG2744@2759|Eukaryota,37SW8@33090|Viridiplantae,3GGSF@35493|Streptophyta,4JFJ7@91835|fabids	35493|Streptophyta	K	High mobility group B protein	-	GO:0000741,GO:0003674,GO:0003676,GO:0003677,GO:0003700,GO:0005488,GO:0005575,GO:0005622,GO:0005623,GO:0005634,GO:0006355,GO:0006996,GO:0006997,GO:0007275,GO:0008150,GO:0009553,GO:0009559,GO:0009561,GO:0009889,GO:0009987,GO:0010197,GO:0010468,GO:0010556,GO:0016043,GO:0019219,GO:0019222,GO:0030154,GO:0031323,GO:0031326,GO:0032501,GO:0032502,GO:0043226,GO:0043227,GO:0043229,GO:0043231,GO:0044424,GO:…	-	-	-	-	-	-	-	-	-	-	ARID,HMG_box
evm.model.Chr1.1622	3988.XP_002510614.1	9.92e-135	384	COG0625@1|root,KOG0867@2759|Eukaryota,37MNY@33090|Viridiplantae,3G7ZT@35493|Streptophyta,4JM3U@91835|fabids	35493|Streptophyta	O	Belongs to the GST superfamily	-	GO:0003674,GO:0003824,GO:0004364,GO:0005488,GO:0005575,GO:0005622,GO:0005623,GO:0005634,GO:0005737,GO:0005773,GO:0005774,GO:0006518,GO:0006575,GO:0006749,GO:0006790,GO:0006807,GO:0006950,GO:0006952,GO:0006970,GO:0008150,GO:0008152,GO:0009056,GO:0009266,GO:0009404,GO:0009407,GO:0009409,GO:0009507,GO:0009526,GO:0009532,GO:0009536,GO:0009570,GO:0009579,GO:0009605,GO:0009607,GO:0009617,GO:0009628,GO:…	2.5.1.18	ko:K00799	ko00480,ko00980,ko00982,ko00983,ko01524,ko05200,ko05204,ko05225,ko05418,map00480,map00980,map00982,map00983,map01524,map05200,map05204,map05225,map05418	-	R03522,R07002,R07003,R07004,R07023,R07024,R07025,R07026,R07069,R07070,R07083,R07084,R07091,R07092,R07093,R07094,R07100,R07113,R07116,R08280,R09409,R11905	RC00004,RC00069,RC00840,RC00948,RC01704,RC01705,RC01706,RC01758,RC01759,RC01765,RC01767,RC01769,RC02243,RC02527,RC02939,RC02940,RC02942,RC02943,RC02944	ko00000,ko00001,ko01000,ko02000	1.A.12.2.2,1.A.12.3.2	-	-	GST_C,GST_N
evm.model.Chr1.1623	3983.cassava4.1_022830m	1.68e-296	835	COG0668@1|root,KOG4629@2759|Eukaryota,37KNQ@33090|Viridiplantae,3GHKS@35493|Streptophyta,4JSU7@91835|fabids	35493|Streptophyta	M	Mechanosensitive ion channel protein	-	GO:0005575,GO:0005623,GO:0005886,GO:0006810,GO:0006811,GO:0006820,GO:0008150,GO:0016020,GO:0044464,GO:0051179,GO:0051234,GO:0071944	-	ko:K22048	-	-	-	-	ko00000,ko02000	1.A.23.4	-	-	MS_channel
evm.model.Chr1.1624	3988.XP_002510613.1	3.3e-283	795	COG0515@1|root,COG0668@1|root,KOG0192@2759|Eukaryota,KOG4629@2759|Eukaryota,37Z3Z@33090|Viridiplantae,3GP39@35493|Streptophyta	35493|Streptophyta	T	Protein kinase domain	-	-	-	-	-	-	-	-	-	-	-	-	ACT,Pkinase_Tyr
evm.model.Chr1.1625	3983.cassava4.1_016202m	8.28e-131	373	KOG3277@1|root,KOG3277@2759|Eukaryota,37R5H@33090|Viridiplantae,3G71N@35493|Streptophyta,4JNH8@91835|fabids	35493|Streptophyta	S	DNL zinc finger	-	GO:0003674,GO:0005488,GO:0005515,GO:0005575,GO:0005622,GO:0005623,GO:0005737,GO:0005739,GO:0005759,GO:0006457,GO:0006605,GO:0006626,GO:0006810,GO:0006839,GO:0006886,GO:0006950,GO:0006986,GO:0006996,GO:0007005,GO:0008104,GO:0008150,GO:0009987,GO:0010033,GO:0015031,GO:0015833,GO:0016043,GO:0017038,GO:0030150,GO:0031647,GO:0031974,GO:0033036,GO:0033365,GO:0034613,GO:0035966,GO:0042221,GO:0042886,GO:…	-	ko:K17808	-	-	-	-	ko00000,ko03029	-	-	-	zf-DNL
evm.model.Chr1.1626	3847.GLYMA06G02330.1	5.48e-244	672	COG0500@1|root,KOG1269@2759|Eukaryota,37NT4@33090|Viridiplantae,3G89N@35493|Streptophyta,4JJQD@91835|fabids	35493|Streptophyta	I	Belongs to the class I-like SAM-binding methyltransferase superfamily. Erg6 SMT family	SMT3	GO:0003002,GO:0003674,GO:0003824,GO:0003838,GO:0005575,GO:0005622,GO:0005623,GO:0005737,GO:0005783,GO:0005794,GO:0006275,GO:0006629,GO:0006694,GO:0007275,GO:0007389,GO:0008150,GO:0008152,GO:0008156,GO:0008168,GO:0008169,GO:0008202,GO:0008610,GO:0008757,GO:0009058,GO:0009825,GO:0009889,GO:0009890,GO:0009892,GO:0009987,GO:0010051,GO:0010556,GO:0010558,GO:0010564,GO:0010605,GO:0010948,GO:0012505,GO:…	2.1.1.143	ko:K08242	ko00100,ko01110,map00100,map01110	-	R05776	RC00003,RC01470	ko00000,ko00001,ko01000	-	-	-	Methyltransf_11,Sterol_MT_C
evm.model.Chr1.1627	3983.cassava4.1_012801m	5.45e-148	424	COG0526@1|root,KOG0907@2759|Eukaryota,37K1Y@33090|Viridiplantae,3GHIS@35493|Streptophyta,4JDXM@91835|fabids	35493|Streptophyta	O	Thioredoxin-like protein CDSP32	CDSP32	GO:0001101,GO:0003674,GO:0003824,GO:0004791,GO:0005575,GO:0005622,GO:0005623,GO:0005737,GO:0006950,GO:0006979,GO:0008150,GO:0008152,GO:0009414,GO:0009415,GO:0009507,GO:0009526,GO:0009532,GO:0009536,GO:0009570,GO:0009628,GO:0009636,GO:0009941,GO:0009987,GO:0010035,GO:0015035,GO:0015036,GO:0016209,GO:0016491,GO:0016651,GO:0016667,GO:0016668,GO:0016671,GO:0019725,GO:0031967,GO:0031975,GO:0033554,GO:…	-	-	-	-	-	-	-	-	-	-	Thioredoxin
evm.model.Chr1.1628	3983.cassava4.1_014660m	6.74e-79	244	29WAF@1|root,2RXP4@2759|Eukaryota,37U3K@33090|Viridiplantae,3GI59@35493|Streptophyta,4JQ03@91835|fabids	35493|Streptophyta	S	At1g76070-like	-	GO:0005575,GO:0005623,GO:0005886,GO:0016020,GO:0044464,GO:0071944	-	-	-	-	-	-	-	-	-	-	-
evm.model.Chr1.1629	3694.POPTR_0005s26670.1	5.49e-72	245	KOG4197@1|root,KOG4197@2759|Eukaryota,37Q0Z@33090|Viridiplantae,3G7MD@35493|Streptophyta,4JF4U@91835|fabids	35493|Streptophyta	S	Pentatricopeptide repeat-containing protein	-	GO:0003674,GO:0003676,GO:0003723,GO:0003824,GO:0004518,GO:0004519,GO:0005488,GO:0005575,GO:0005622,GO:0005623,GO:0005737,GO:0005739,GO:0006139,GO:0006725,GO:0006807,GO:0008150,GO:0008152,GO:0009451,GO:0009987,GO:0016070,GO:0016787,GO:0016788,GO:0034641,GO:0043170,GO:0043226,GO:0043227,GO:0043229,GO:0043231,GO:0043412,GO:0044237,GO:0044238,GO:0044424,GO:0044444,GO:0044464,GO:0046483,GO:0071704,GO:…	-	-	-	-	-	-	-	-	-	-	PPR,PPR_2,PPR_3
evm.model.Chr1.163	3988.XP_002511070.1	1.46e-218	625	KOG4197@1|root,KOG4197@2759|Eukaryota,37RR8@33090|Viridiplantae,3GE5W@35493|Streptophyta,4JNA7@91835|fabids	35493|Streptophyta	S	Pentatricopeptide repeat-containing protein	-	-	-	-	-	-	-	-	-	-	-	-	PPR
evm.model.Chr1.1630	3983.cassava4.1_002112m	1.12e-245	699	COG3158@1|root,2QPSA@2759|Eukaryota,37JCM@33090|Viridiplantae,3GAU4@35493|Streptophyta,4JHI7@91835|fabids	35493|Streptophyta	P	Potassium transporter	-	GO:0003674,GO:0005215,GO:0005575,GO:0006810,GO:0006811,GO:0006812,GO:0006813,GO:0006814,GO:0008150,GO:0008324,GO:0009674,GO:0009987,GO:0010107,GO:0015075,GO:0015077,GO:0015079,GO:0015081,GO:0015291,GO:0015293,GO:0015294,GO:0015318,GO:0015370,GO:0015672,GO:0016020,GO:0022804,GO:0022857,GO:0022890,GO:0030001,GO:0034220,GO:0035725,GO:0046873,GO:0051179,GO:0051234,GO:0055085,GO:0071804,GO:0071805,GO:…	-	ko:K03549	-	-	-	-	ko00000,ko02000	2.A.72	-	-	K_trans
evm.model.Chr1.1631	3988.XP_002510588.1	7.03e-170	476	28JEF@1|root,2QVVV@2759|Eukaryota,37K0X@33090|Viridiplantae,3GE4D@35493|Streptophyta,4JJCT@91835|fabids	35493|Streptophyta	S	expansin-A11-like	EXPA11	GO:0005575,GO:0005618,GO:0005623,GO:0016020,GO:0030312,GO:0044464,GO:0071944	-	-	-	-	-	-	-	-	-	-	DPBB_1,Pollen_allerg_1
evm.model.Chr1.1632	3983.cassava4.1_014588m	7.12e-92	277	KOG2567@1|root,KOG2567@2759|Eukaryota,37MQY@33090|Viridiplantae,3GEIG@35493|Streptophyta,4JMK6@91835|fabids	35493|Streptophyta	S	Ribonuclease P protein subunit p25-like	-	-	3.1.26.5	ko:K14525	ko03008,ko03013,map03008,map03013	-	-	-	ko00000,ko00001,ko01000,ko03009,ko03016,ko03029	-	-	-	Alba
evm.model.Chr1.1633	3983.cassava4.1_017945m	5.58e-67	208	KOG0800@1|root,KOG0800@2759|Eukaryota,37VQH@33090|Viridiplantae,3GISD@35493|Streptophyta,4JU8A@91835|fabids	35493|Streptophyta	O	E3 ubiquitin-protein ligase	-	GO:0003674,GO:0003824,GO:0004842,GO:0006464,GO:0006508,GO:0006511,GO:0006807,GO:0008150,GO:0008152,GO:0009056,GO:0009057,GO:0009987,GO:0010498,GO:0016567,GO:0016740,GO:0019538,GO:0019787,GO:0019941,GO:0030163,GO:0032446,GO:0036211,GO:0043161,GO:0043170,GO:0043412,GO:0043632,GO:0044237,GO:0044238,GO:0044248,GO:0044257,GO:0044260,GO:0044265,GO:0044267,GO:0051603,GO:0061630,GO:0061659,GO:0070647,GO:…	2.3.2.27	ko:K19037	-	-	-	-	ko00000,ko01000,ko04121	-	-	-	zf-RING_2
evm.model.Chr1.1634	85681.XP_006435253.1	1.81e-297	820	KOG0032@1|root,KOG0032@2759|Eukaryota,37K7F@33090|Viridiplantae,3GD8W@35493|Streptophyta	35493|Streptophyta	T	calcium-dependent protein kinase	-	GO:0001101,GO:0003674,GO:0003824,GO:0004672,GO:0004674,GO:0004683,GO:0005488,GO:0005515,GO:0005516,GO:0005575,GO:0005622,GO:0005623,GO:0005634,GO:0005737,GO:0005886,GO:0006464,GO:0006468,GO:0006793,GO:0006796,GO:0006807,GO:0006950,GO:0006952,GO:0007154,GO:0007165,GO:0008150,GO:0008152,GO:0009605,GO:0009607,GO:0009620,GO:0009719,GO:0009725,GO:0009737,GO:0009738,GO:0009755,GO:0009931,GO:0009987,GO:…	2.7.11.1,5.4.99.23	ko:K06180,ko:K13412	ko04626,ko05145,map04626,map05145	-	-	-	ko00000,ko00001,ko01000,ko01001,ko03009	-	-	-	EF-hand_1,EF-hand_5,EF-hand_7,Pkinase
evm.model.Chr1.1635	3988.XP_002510596.1	0	943	COG1156@1|root,KOG1351@2759|Eukaryota,37JA1@33090|Viridiplantae,3GCT4@35493|Streptophyta	35493|Streptophyta	C	V-type proton ATPase subunit	-	GO:0001678,GO:0003674,GO:0003779,GO:0005488,GO:0005515,GO:0005575,GO:0005622,GO:0005623,GO:0005634,GO:0005737,GO:0005773,GO:0005774,GO:0005794,GO:0005886,GO:0005911,GO:0006355,GO:0006357,GO:0006996,GO:0007010,GO:0007015,GO:0007154,GO:0007165,GO:0008064,GO:0008092,GO:0008150,GO:0009506,GO:0009507,GO:0009536,GO:0009743,GO:0009746,GO:0009749,GO:0009756,GO:0009757,GO:0009889,GO:0009987,GO:0010033,GO:…	-	ko:K02147	ko00190,ko01100,ko04145,ko04150,ko04721,ko04966,ko05110,ko05120,ko05323,map00190,map01100,map04145,map04150,map04721,map04966,map05110,map05120,map05323	M00160	-	-	ko00000,ko00001,ko00002,ko04147	3.A.2.2	-	-	ATP-synt_ab,ATP-synt_ab_N
evm.model.Chr1.1636	3694.POPTR_0002s01810.1	3.2e-73	223	2AUGM@1|root,2RZU3@2759|Eukaryota,37UNI@33090|Viridiplantae,3GISG@35493|Streptophyta,4JQB1@91835|fabids	35493|Streptophyta	S	Belongs to the complex I LYR family	-	-	-	-	-	-	-	-	-	-	-	-	Complex1_LYR
evm.model.Chr1.1637	3988.XP_002510573.1	1.76e-155	466	COG3240@1|root,2QS27@2759|Eukaryota,37S8Y@33090|Viridiplantae,3GXB2@35493|Streptophyta,4JSAH@91835|fabids	35493|Streptophyta	I	GDSL-like Lipase/Acylhydrolase	-	-	-	-	-	-	-	-	-	-	-	-	Lipase_GDSL
evm.model.Chr1.1638_evm.model.Chr1.1639	3983.cassava4.1_020957m	1.22e-247	697	KOG1729@1|root,KOG1729@2759|Eukaryota,37I2W@33090|Viridiplantae,3G9RD@35493|Streptophyta,4JFYM@91835|fabids	35493|Streptophyta	S	Protein present in Fab1, YOTB, Vac1, and EEA1	-	GO:0005575,GO:0005622,GO:0005623,GO:0005737,GO:0005768,GO:0006950,GO:0006970,GO:0006972,GO:0006979,GO:0008150,GO:0009266,GO:0009408,GO:0009628,GO:0012505,GO:0030139,GO:0031410,GO:0031982,GO:0043226,GO:0043227,GO:0043229,GO:0044352,GO:0044354,GO:0044424,GO:0044444,GO:0044464,GO:0045335,GO:0050896,GO:0097708	-	-	-	-	-	-	-	-	-	-	FYVE,PTB
evm.model.Chr1.164	3694.POPTR_0012s11280.1	3.05e-63	199	2CGME@1|root,2S3M8@2759|Eukaryota,37W05@33090|Viridiplantae,3GK3S@35493|Streptophyta,4JQBC@91835|fabids	35493|Streptophyta	-	-	-	-	-	-	-	-	-	-	-	-	-	-	-
evm.model.Chr1.1640	3694.POPTR_0005s26400.1	2.45e-180	507	KOG3029@1|root,KOG3029@2759|Eukaryota,37KV2@33090|Viridiplantae,3GD46@35493|Streptophyta,4JJXU@91835|fabids	35493|Streptophyta	O	Prostaglandin E synthase	-	GO:0003674,GO:0003824,GO:0005488,GO:0016829,GO:0020037,GO:0033218,GO:0042277,GO:0043167,GO:0043168,GO:0043295,GO:0046906,GO:0048037,GO:0072341,GO:0097159,GO:1900750,GO:1901363,GO:1901681	5.3.99.3	ko:K05309	ko00590,ko01100,map00590,map01100	-	R02265	RC00672	ko00000,ko00001,ko01000	-	-	-	GST_C,GST_N_3
evm.model.Chr1.1641	3988.XP_002510569.1	1.31e-47	168	2CYMF@1|root,2S556@2759|Eukaryota,37V0X@33090|Viridiplantae,3GI2Z@35493|Streptophyta,4JUFS@91835|fabids	35493|Streptophyta	-	-	-	-	-	-	-	-	-	-	-	-	-	-	-
evm.model.Chr1.1642	3988.XP_002510564.1	0	1810	COG1132@1|root,KOG0055@2759|Eukaryota,37SFN@33090|Viridiplantae,3GFGY@35493|Streptophyta,4JN3Y@91835|fabids	35493|Streptophyta	Q	ABC transporter B family member	-	-	3.6.3.44	ko:K05658	ko02010,ko04976,ko05206,ko05226,map02010,map04976,map05206,map05226	-	-	-	ko00000,ko00001,ko01000,ko02000,ko04090,ko04147	3.A.1.201	-	-	ABC_membrane,ABC_tran
evm.model.Chr1.1643	3694.POPTR_0005s26320.1	2.15e-48	167	2CY07@1|root,2S11S@2759|Eukaryota,37VQI@33090|Viridiplantae,3GJ3E@35493|Streptophyta,4JU9G@91835|fabids	35493|Streptophyta	-	-	-	-	-	-	-	-	-	-	-	-	-	-	PNRC
evm.model.Chr1.1644	3988.XP_002511927.1	4.46e-71	217	2AJBI@1|root,2RZ6Q@2759|Eukaryota,37UHN@33090|Viridiplantae,3GIQ7@35493|Streptophyta,4JPF5@91835|fabids	35493|Streptophyta	S	Desiccation protectant protein Lea14 homolog	-	GO:0005575,GO:0005576,GO:0005622,GO:0005623,GO:0005737,GO:0005829,GO:0005886,GO:0006950,GO:0006952,GO:0008150,GO:0009314,GO:0009416,GO:0009605,GO:0009607,GO:0009611,GO:0009620,GO:0009628,GO:0009642,GO:0009644,GO:0016020,GO:0043207,GO:0044424,GO:0044444,GO:0044464,GO:0048046,GO:0050832,GO:0050896,GO:0051704,GO:0051707,GO:0071944,GO:0098542	-	-	-	-	-	-	-	-	-	-	LEA_2
evm.model.Chr1.1645	3988.XP_002510555.1	3.88e-268	779	2CNGI@1|root,2QW5B@2759|Eukaryota,37RPW@33090|Viridiplantae,3GEWC@35493|Streptophyta,4JMX9@91835|fabids	35493|Streptophyta	-	-	-	-	-	-	-	-	-	-	-	-	-	-	Med26
evm.model.Chr1.1646	3988.XP_002510554.1	0	1076	COG0513@1|root,KOG0338@2759|Eukaryota,37IK2@33090|Viridiplantae,3GAC2@35493|Streptophyta,4JFN0@91835|fabids	35493|Streptophyta	A	Belongs to the DEAD box helicase family	-	GO:0003674,GO:0003724,GO:0003824,GO:0004004,GO:0004386,GO:0005575,GO:0005622,GO:0005623,GO:0005634,GO:0005730,GO:0005737,GO:0006139,GO:0006725,GO:0006807,GO:0008026,GO:0008150,GO:0008152,GO:0008186,GO:0009987,GO:0010501,GO:0016070,GO:0016462,GO:0016787,GO:0016817,GO:0016818,GO:0016887,GO:0017111,GO:0031974,GO:0031981,GO:0034641,GO:0042623,GO:0043170,GO:0043226,GO:0043227,GO:0043228,GO:0043229,GO:…	3.6.4.13	ko:K13181	-	-	-	-	ko00000,ko01000,ko03009,ko03041	-	-	-	DEAD,Helicase_C
evm.model.Chr1.1647	3988.XP_002510551.1	5.51e-54	171	2BI99@1|root,2S1DS@2759|Eukaryota,37VKU@33090|Viridiplantae,3GJH3@35493|Streptophyta,4JPZK@91835|fabids	35493|Streptophyta	-	-	-	-	-	-	-	-	-	-	-	-	-	-	-
evm.model.Chr1.1648	3988.XP_002510550.1	0	1319	COG0326@1|root,KOG0020@2759|Eukaryota,37NB8@33090|Viridiplantae,3GB05@35493|Streptophyta,4JIIB@91835|fabids	35493|Streptophyta	O	Endoplasmin homolog	-	GO:0001101,GO:0002790,GO:0003674,GO:0003824,GO:0005575,GO:0005576,GO:0005622,GO:0005623,GO:0005634,GO:0005737,GO:0005739,GO:0005773,GO:0005774,GO:0005783,GO:0005788,GO:0005886,GO:0005911,GO:0006810,GO:0006950,GO:0006970,GO:0008104,GO:0008150,GO:0009266,GO:0009306,GO:0009409,GO:0009414,GO:0009415,GO:0009506,GO:0009507,GO:0009536,GO:0009628,GO:0009651,GO:0009888,GO:0009934,GO:0009987,GO:0010035,GO:…	-	ko:K09487	ko04141,ko04151,ko04626,ko04657,ko04915,ko04918,ko05200,ko05215,ko05418,map04141,map04151,map04626,map04657,map04915,map04918,map05200,map05215,map05418	-	-	-	ko00000,ko00001,ko03110	-	-	-	HATPase_c,HSP90
evm.model.Chr1.1649	42345.XP_008778358.1	3.64e-16	87	KOG4416@1|root,KOG4416@2759|Eukaryota,37M65@33090|Viridiplantae,3GC3Y@35493|Streptophyta,3KUW3@4447|Liliopsida	35493|Streptophyta	S	Tubulin binding cofactor C	-	-	-	ko:K16810	-	-	-	-	ko00000,ko03036	-	-	-	TBCC
evm.model.Chr1.165	3694.POPTR_0013s07240.1	2.23e-158	462	28N77@1|root,2QUSI@2759|Eukaryota,37SZF@33090|Viridiplantae,3GCN3@35493|Streptophyta,4JKZI@91835|fabids	35493|Streptophyta	S	Benzyl alcohol	-	-	2.3.1.195,2.3.1.196,2.3.1.232	ko:K18858,ko:K19861	ko00592,ko01110,map00592,map01110	-	R09631	RC00004,RC00041	ko00000,ko00001,ko01000	-	-	-	Transferase
evm.model.Chr1.1650	3988.XP_002510548.1	6.5e-156	446	28MZH@1|root,2QUID@2759|Eukaryota,37IWC@33090|Viridiplantae,3GA15@35493|Streptophyta,4JIEH@91835|fabids	35493|Streptophyta	S	Thaumatin-like protein	-	-	-	-	-	-	-	-	-	-	-	-	Thaumatin
evm.model.Chr1.1651	3988.XP_002510546.1	1.75e-223	620	COG0369@1|root,KOG1158@2759|Eukaryota,37JZ3@33090|Viridiplantae,3GE7W@35493|Streptophyta,4JSHH@91835|fabids	35493|Streptophyta	C	Ferredoxin-NADP reductase	-	-	1.18.1.2	ko:K02641	ko00195,ko01100,map00195,map01100	-	-	-	ko00000,ko00001,ko00194,ko01000	-	-	-	NAD_binding_1
evm.model.Chr1.1652	3694.POPTR_0002s02220.1	1.14e-39	138	COG0484@1|root,KOG0712@2759|Eukaryota,37VM1@33090|Viridiplantae,3GK61@35493|Streptophyta,4JUPA@91835|fabids	35493|Streptophyta	O	Chaperone protein dnaJ 11	-	GO:0005575,GO:0005622,GO:0005623,GO:0005634,GO:0005737,GO:0009507,GO:0009536,GO:0043226,GO:0043227,GO:0043229,GO:0043231,GO:0044424,GO:0044444,GO:0044464	-	-	-	-	-	-	-	-	-	-	DnaJ
evm.model.Chr1.1653	3641.EOY15039	9.36e-262	733	COG2132@1|root,KOG1263@2759|Eukaryota,37TCM@33090|Viridiplantae,3GEG7@35493|Streptophyta	35493|Streptophyta	Q	Multicopper oxidase	-	-	-	ko:K19791	-	-	-	-	ko00000,ko02000	2.A.108.1	-	-	Cu-oxidase,Cu-oxidase_2,Cu-oxidase_3
evm.model.Chr1.1654	3988.XP_002510544.1	0	890	2BYZ8@1|root,2QUNR@2759|Eukaryota,37PHY@33090|Viridiplantae,3GFDY@35493|Streptophyta,4JRHZ@91835|fabids	35493|Streptophyta	S	Protein of unknown function (DUF668)	-	-	-	-	-	-	-	-	-	-	-	-	DUF3475,DUF668
evm.model.Chr1.1655	3988.XP_002510543.1	1.21e-81	244	COG0652@1|root,KOG0865@2759|Eukaryota,37M44@33090|Viridiplantae,3GA4N@35493|Streptophyta,4JS7G@91835|fabids	35493|Streptophyta	O	PPIases accelerate the folding of proteins. It catalyzes the cis-trans isomerization of proline imidic peptide bonds in oligopeptides	-	GO:0005575,GO:0005622,GO:0005623,GO:0005737,GO:0044424,GO:0044464	5.2.1.8	ko:K01802	-	-	-	-	ko00000,ko01000	-	-	-	Pro_isomerase
evm.model.Chr1.1656.2.6486a103	3983.cassava4.1_000240m	0	2108	KOG0167@1|root,KOG0167@2759|Eukaryota,37SPC@33090|Viridiplantae,3G8TD@35493|Streptophyta,4JKWE@91835|fabids	35493|Streptophyta	S	RING-type E3 ubiquitin transferase	-	-	-	-	-	-	-	-	-	-	-	-	U-box,WD40
evm.model.Chr1.1657.1.6486a103	3983.cassava4.1_013676m	3.01e-32	127	2A5Q9@1|root,2RYA3@2759|Eukaryota,37U97@33090|Viridiplantae,3GIZ3@35493|Streptophyta,4JPR1@91835|fabids	35493|Streptophyta	-	-	-	-	-	-	-	-	-	-	-	-	-	-	-
evm.model.Chr1.1658	3988.XP_002510535.1	2.26e-89	279	28PH4@1|root,2QW57@2759|Eukaryota,37RC5@33090|Viridiplantae,3GCX3@35493|Streptophyta,4JJ00@91835|fabids	35493|Streptophyta	-	-	-	-	-	-	-	-	-	-	-	-	-	-	-
evm.model.Chr1.1659	3983.cassava4.1_013800m	3.98e-170	478	COG5196@1|root,KOG3106@2759|Eukaryota,37KH3@33090|Viridiplantae,3G76Q@35493|Streptophyta,4JREG@91835|fabids	35493|Streptophyta	U	ER lumen	-	-	-	ko:K10949	ko05110,map05110	-	-	-	ko00000,ko00001,ko04131	-	-	-	ER_lumen_recept
evm.model.Chr1.166	3983.cassava4.1_005232m	2.27e-229	649	KOG0675@1|root,KOG0675@2759|Eukaryota,37J4E@33090|Viridiplantae,3G9CM@35493|Streptophyta,4JFN2@91835|fabids	35493|Streptophyta	O	Calnexin homolog	-	GO:0005575,GO:0005618,GO:0005622,GO:0005623,GO:0005737,GO:0005739,GO:0005773,GO:0005774,GO:0005783,GO:0005886,GO:0005911,GO:0009505,GO:0009506,GO:0009507,GO:0009536,GO:0012505,GO:0016020,GO:0030054,GO:0030312,GO:0031090,GO:0043226,GO:0043227,GO:0043229,GO:0043231,GO:0044422,GO:0044424,GO:0044437,GO:0044444,GO:0044446,GO:0044464,GO:0055044,GO:0071944,GO:0098588,GO:0098805	-	ko:K08054	ko04141,ko04145,ko04612,ko04918,ko05166,map04141,map04145,map04612,map04918,map05166	-	-	-	ko00000,ko00001,ko03110,ko04091,ko04131	-	-	-	Calreticulin
evm.model.Chr1.1661.3.6486a10d	3983.cassava4.1_003106m	1.96e-126	395	2C7KM@1|root,2RJSI@2759|Eukaryota,37TDA@33090|Viridiplantae,3GG0X@35493|Streptophyta,4JFEK@91835|fabids	35493|Streptophyta	S	isoform X1	-	-	-	-	-	-	-	-	-	-	-	-	-
evm.model.Chr1.1662	2711.XP_006473650.1	2.7e-56	178	COG5030@1|root,KOG0935@2759|Eukaryota,37I8A@33090|Viridiplantae,3GDVG@35493|Streptophyta	35493|Streptophyta	U	Belongs to the adaptor complexes small subunit family	-	GO:0005575,GO:0005623,GO:0005886,GO:0005905,GO:0012505,GO:0016020,GO:0044425,GO:0044464,GO:0071944	-	ko:K11827	ko04144,ko04721,ko04961,ko05016,map04144,map04721,map04961,map05016	-	-	-	ko00000,ko00001,ko04131	-	-	-	Clat_adaptor_s
evm.model.Chr1.1663	3988.XP_002510522.1	7.39e-224	630	KOG1416@1|root,KOG1416@2759|Eukaryota,37JDX@33090|Viridiplantae,3G77E@35493|Streptophyta,4JJDU@91835|fabids	35493|Streptophyta	J	tRNA (adenine(58)-N(1))-methyltransferase non-catalytic subunit	-	GO:0001510,GO:0005575,GO:0005622,GO:0005623,GO:0005634,GO:0005737,GO:0006139,GO:0006396,GO:0006399,GO:0006400,GO:0006725,GO:0006807,GO:0008033,GO:0008150,GO:0008152,GO:0009451,GO:0009987,GO:0010467,GO:0016070,GO:0030488,GO:0031515,GO:0032259,GO:0032991,GO:0034470,GO:0034641,GO:0034660,GO:0034708,GO:0043170,GO:0043226,GO:0043227,GO:0043229,GO:0043231,GO:0043412,GO:0043414,GO:0043527,GO:0044237,GO:…	-	ko:K03256	-	-	-	-	ko00000,ko03016	-	-	-	Gcd10p
evm.model.Chr1.1664.1.6486a103	3988.XP_002510521.1	3.07e-132	390	KOG2577@1|root,KOG2577@2759|Eukaryota,37MXQ@33090|Viridiplantae,3GG2V@35493|Streptophyta,4JI5J@91835|fabids	35493|Streptophyta	K	transcription factor	-	GO:0000902,GO:0001067,GO:0003674,GO:0003676,GO:0003677,GO:0003700,GO:0005488,GO:0005515,GO:0005575,GO:0005622,GO:0005623,GO:0005634,GO:0005730,GO:0006082,GO:0006139,GO:0006259,GO:0006260,GO:0006261,GO:0006355,GO:0006725,GO:0006790,GO:0006807,GO:0007049,GO:0008150,GO:0008152,GO:0009058,GO:0009059,GO:0009653,GO:0009889,GO:0009987,GO:0010468,GO:0010556,GO:0016043,GO:0016143,GO:0019219,GO:0019222,GO:…	-	ko:K06620	ko01522,ko04110,ko04218,ko04934,ko05161,ko05166,ko05167,ko05200,ko05206,ko05212,ko05214,ko05215,ko05218,ko05219,ko05220,ko05222,ko05223,ko05224,ko05225,ko05226,map01522,map04110,map04218,map04934,map05161,map05166,map05167,map05200,map05206,map05212,map05214,map05215,map05218,map05219,map05220,map05222,map05223,map05224,map05225,map05226	M00692	-	-	ko00000,ko00001,ko00002,ko03000	-	-	-	E2F_CC-MB,E2F_TDP
evm.model.Chr1.1665	3983.cassava4.1_012851m	1.98e-122	359	COG5052@1|root,KOG1726@2759|Eukaryota,37N16@33090|Viridiplantae,3GAFU@35493|Streptophyta,4JIZ6@91835|fabids	35493|Streptophyta	V	HVA22-like protein	-	-	-	ko:K17338	-	-	-	-	ko00000	-	-	-	TB2_DP1_HVA22
evm.model.Chr1.1666	3988.XP_002510516.1	0	894	28INR@1|root,2QQZQ@2759|Eukaryota,37NDD@33090|Viridiplantae,3G9DR@35493|Streptophyta,4JG8N@91835|fabids	35493|Streptophyta	G	Endoglucanase	-	-	3.2.1.4	ko:K01179	ko00500,ko01100,map00500,map01100	-	R06200,R11307,R11308	-	ko00000,ko00001,ko01000	-	GH5,GH9	-	Glyco_hydro_9
evm.model.Chr1.1667	3983.cassava4.1_021417m	3.31e-58	183	2CXQT@1|root,2RZ3M@2759|Eukaryota,37UFE@33090|Viridiplantae,3GJN0@35493|Streptophyta,4JUE1@91835|fabids	35493|Streptophyta	S	Auxin-induced protein	-	-	-	ko:K14488	ko04075,map04075	-	-	-	ko00000,ko00001	-	-	-	Auxin_inducible
evm.model.Chr1.1668	3983.cassava4.1_000648m	0	1112	28I8T@1|root,2QU34@2759|Eukaryota,37HN0@33090|Viridiplantae,3G9GX@35493|Streptophyta,4JEPD@91835|fabids	35493|Streptophyta	S	Filament-like plant protein	-	GO:0000226,GO:0000902,GO:0000904,GO:0003674,GO:0005488,GO:0005515,GO:0005575,GO:0005623,GO:0005886,GO:0006996,GO:0007010,GO:0007017,GO:0008017,GO:0008092,GO:0008150,GO:0009653,GO:0009888,GO:0009987,GO:0010026,GO:0010090,GO:0015631,GO:0016020,GO:0016043,GO:0022607,GO:0030154,GO:0031109,GO:0032502,GO:0032989,GO:0034622,GO:0043933,GO:0044085,GO:0044464,GO:0046785,GO:0048468,GO:0048856,GO:0048869,GO:…	-	-	-	-	-	-	-	-	-	-	FPP
evm.model.Chr1.1669	102107.XP_008221296.1	7.26e-79	236	2BXPJ@1|root,2RXRR@2759|Eukaryota,37TRH@33090|Viridiplantae,3GI92@35493|Streptophyta,4JNWP@91835|fabids	35493|Streptophyta	S	Indole-3-acetic acid-induced protein ARG7-like	-	-	-	ko:K14488	ko04075,map04075	-	-	-	ko00000,ko00001	-	-	-	Auxin_inducible
evm.model.Chr1.167.2.6486a0f8	3983.cassava4.1_000951m	0	1665	COG1525@1|root,KOG2039@2759|Eukaryota,37HGD@33090|Viridiplantae,3GCDU@35493|Streptophyta,4JE0U@91835|fabids	35493|Streptophyta	K	Staphylococcal nuclease domain-containing protein	-	GO:0000932,GO:0003674,GO:0003676,GO:0003723,GO:0003729,GO:0003824,GO:0004518,GO:0005488,GO:0005575,GO:0005618,GO:0005622,GO:0005623,GO:0005634,GO:0005635,GO:0005737,GO:0005783,GO:0005829,GO:0005886,GO:0005911,GO:0006082,GO:0006139,GO:0006396,GO:0006397,GO:0006401,GO:0006402,GO:0006629,GO:0006720,GO:0006721,GO:0006725,GO:0006807,GO:0006950,GO:0006970,GO:0007275,GO:0008150,GO:0008152,GO:0008299,GO:…	-	ko:K15979	ko05169,ko05203,map05169,map05203	-	-	-	ko00000,ko00001	-	-	-	SNase,TUDOR
evm.model.Chr1.1670	3988.XP_002510508.1	0	1238	28JYJ@1|root,2QQ0Y@2759|Eukaryota,37P1T@33090|Viridiplantae,3GCI1@35493|Streptophyta,4JJU8@91835|fabids	35493|Streptophyta	K	Auxin response factors (ARFs) are transcriptional factors that bind specifically to the DNA sequence 5'-TGTCTC-3' found in the auxin-responsive promoter elements (AuxREs)	MP	GO:0000003,GO:0000578,GO:0001067,GO:0003002,GO:0003006,GO:0003674,GO:0003676,GO:0003677,GO:0003700,GO:0005488,GO:0005515,GO:0005575,GO:0005622,GO:0005623,GO:0005634,GO:0006355,GO:0007275,GO:0007389,GO:0008150,GO:0009719,GO:0009725,GO:0009733,GO:0009790,GO:0009791,GO:0009793,GO:0009798,GO:0009880,GO:0009888,GO:0009889,GO:0009908,GO:0009942,GO:0010033,GO:0010051,GO:0010154,GO:0010305,GO:0010468,GO:…	-	ko:K14486	ko04075,map04075	-	-	-	ko00000,ko00001	-	-	-	AUX_IAA,Auxin_resp,B3
evm.model.Chr1.1671	3988.XP_002510501.1	4.15e-268	769	KOG1075@1|root,KOG1075@2759|Eukaryota,37NNJ@33090|Viridiplantae,3GC1Q@35493|Streptophyta,4JDCA@91835|fabids	35493|Streptophyta	S	iq-domain	-	GO:0001101,GO:0005575,GO:0005622,GO:0005623,GO:0005634,GO:0005737,GO:0005829,GO:0005856,GO:0005875,GO:0005886,GO:0008150,GO:0009507,GO:0009526,GO:0009536,GO:0009719,GO:0009725,GO:0009737,GO:0009941,GO:0010033,GO:0015630,GO:0016020,GO:0031967,GO:0031975,GO:0032991,GO:0033993,GO:0042221,GO:0043226,GO:0043227,GO:0043228,GO:0043229,GO:0043231,GO:0043232,GO:0044422,GO:0044424,GO:0044430,GO:0044434,GO:…	-	-	-	-	-	-	-	-	-	-	DUF4005,IQ
evm.model.Chr1.1672	3988.XP_002510500.1	1.53e-195	560	COG2124@1|root,KOG0156@2759|Eukaryota,37IUW@33090|Viridiplantae,3GHGM@35493|Streptophyta,4JTTC@91835|fabids	35493|Streptophyta	Q	Belongs to the cytochrome P450 family	CYP83A1	GO:0000162,GO:0002376,GO:0003674,GO:0003824,GO:0004497,GO:0005575,GO:0005622,GO:0005623,GO:0005737,GO:0005739,GO:0005783,GO:0005886,GO:0006082,GO:0006520,GO:0006568,GO:0006576,GO:0006586,GO:0006725,GO:0006790,GO:0006807,GO:0006950,GO:0006952,GO:0006955,GO:0007275,GO:0008150,GO:0008152,GO:0008652,GO:0009058,GO:0009072,GO:0009073,GO:0009308,GO:0009309,GO:0009314,GO:0009416,GO:0009605,GO:0009607,GO:…	1.14.14.19,1.14.14.32,1.14.14.43,1.14.14.45	ko:K00512,ko:K11818,ko:K12156	ko00140,ko00380,ko00966,ko01100,ko01110,ko01210,ko04913,ko04917,ko04927,ko04934,map00140,map00380,map00966,map01100,map01110,map01210,map04913,map04917,map04927,map04934	M00109,M00110,M00370	R02211,R03783,R04852,R04853,R08168,R08517,R08518,R08653,R08659,R08666,R10670,R10672	RC00607,RC00660,RC00923,RC01222,RC01705,RC02210	ko00000,ko00001,ko00002,ko00199,ko01000	-	-	-	p450
evm.model.Chr1.1673	3988.XP_002510496.1	5.55e-266	741	COG5184@1|root,KOG1427@2759|Eukaryota,37NEW@33090|Viridiplantae,3GA5Y@35493|Streptophyta,4JG7W@91835|fabids	35493|Streptophyta	DZ	Protein RCC2 homolog	-	-	-	-	-	-	-	-	-	-	-	-	RCC1
evm.model.Chr1.1674	3694.POPTR_0002s02820.1	1.07e-128	376	28K1X@1|root,2QSGE@2759|Eukaryota,37KHF@33090|Viridiplantae,3GBRC@35493|Streptophyta,4JGUS@91835|fabids	35493|Streptophyta	S	Protein BASIC PENTACYSTEINE6-like	-	GO:0003674,GO:0003676,GO:0003677,GO:0003700,GO:0005488,GO:0005515,GO:0005575,GO:0005622,GO:0005623,GO:0005634,GO:0005730,GO:0006355,GO:0008150,GO:0009719,GO:0009723,GO:0009725,GO:0009889,GO:0010033,GO:0010468,GO:0010556,GO:0019219,GO:0019222,GO:0031323,GO:0031326,GO:0031974,GO:0031981,GO:0042221,GO:0042802,GO:0042803,GO:0043226,GO:0043227,GO:0043228,GO:0043229,GO:0043231,GO:0043232,GO:0043233,GO:…	-	-	-	-	-	-	-	-	-	-	GAGA_bind
evm.model.Chr1.1675	102107.XP_008219337.1	2.95e-87	257	COG2036@1|root,KOG1745@2759|Eukaryota,37TVG@33090|Viridiplantae,3GI0A@35493|Streptophyta,4JNVU@91835|fabids	35493|Streptophyta	B	Histone H3.3-like	-	GO:0000785,GO:0000786,GO:0003674,GO:0003676,GO:0003677,GO:0003682,GO:0005488,GO:0005575,GO:0005622,GO:0005623,GO:0005634,GO:0005694,GO:0006323,GO:0006325,GO:0006333,GO:0006334,GO:0006996,GO:0008150,GO:0009987,GO:0016043,GO:0022607,GO:0031490,GO:0031491,GO:0031492,GO:0031497,GO:0032991,GO:0032993,GO:0034622,GO:0034728,GO:0043226,GO:0043227,GO:0043228,GO:0043229,GO:0043231,GO:0043232,GO:0043933,GO:…	-	ko:K11253	ko05034,ko05202,ko05322,map05034,map05202,map05322	-	-	-	ko00000,ko00001,ko03036,ko04147	-	-	-	Histone
evm.model.Chr1.1676	3983.cassava4.1_025197m	4.7e-275	765	2CMA6@1|root,2QPS4@2759|Eukaryota,37NEK@33090|Viridiplantae,3GAGN@35493|Streptophyta,4JRWQ@91835|fabids	35493|Streptophyta	S	Galactose oxidase-like	-	-	1.2.3.15	ko:K20929	-	-	-	-	ko00000,ko01000	-	-	-	DUF1929,Glyoxal_oxid_N
evm.model.Chr1.1677	2711.XP_006466918.1	1.06e-94	278	COG0636@1|root,KOG0232@2759|Eukaryota,37J2Q@33090|Viridiplantae,3G8P4@35493|Streptophyta	35493|Streptophyta	C	Proton-conducting pore forming subunit of the membrane integral V0 complex of vacuolar ATPase. V-ATPase is responsible for acidifying a variety of intracellular compartments in eukaryotic cells	-	GO:0000220,GO:0003674,GO:0003824,GO:0005215,GO:0005575,GO:0005622,GO:0005623,GO:0005737,GO:0005773,GO:0005774,GO:0006810,GO:0006811,GO:0006812,GO:0006873,GO:0006885,GO:0007035,GO:0008150,GO:0008324,GO:0009987,GO:0015075,GO:0015077,GO:0015078,GO:0015318,GO:0015399,GO:0015405,GO:0015672,GO:0016020,GO:0016021,GO:0016462,GO:0016469,GO:0016787,GO:0016817,GO:0016818,GO:0016887,GO:0017111,GO:0019725,GO:…	-	ko:K02155	ko00190,ko01100,ko04142,ko04145,ko04721,ko04966,ko05110,ko05120,ko05152,ko05323,map00190,map01100,map04142,map04145,map04721,map04966,map05110,map05120,map05152,map05323	M00160	-	-	ko00000,ko00001,ko00002	3.A.2.2	-	-	ATP-synt_C
evm.model.Chr1.1678.1.6486a103	3983.cassava4.1_008688m	1.57e-164	484	COG0596@1|root,KOG4409@2759|Eukaryota,37J4Z@33090|Viridiplantae,3GAKN@35493|Streptophyta,4JK4K@91835|fabids	35493|Streptophyta	S	Abhydrolase domain-containing protein	-	GO:0003674,GO:0003824,GO:0004620,GO:0004623,GO:0008150,GO:0016298,GO:0016740,GO:0016746,GO:0016747,GO:0016787,GO:0016788,GO:0042171,GO:0042592,GO:0048878,GO:0050801,GO:0052689,GO:0055081,GO:0055088,GO:0055089,GO:0055090,GO:0055091,GO:0065007,GO:0065008,GO:0070328,GO:0071617	2.3.1.51	ko:K13699	ko04923,map04923	-	R09381	RC00037,RC00039	ko00000,ko00001,ko01000,ko01002,ko01004	-	-	-	Abhydrolase_1
evm.model.Chr1.1679	3983.cassava4.1_004970m	1.35e-234	663	KOG2637@1|root,KOG2637@2759|Eukaryota,37MPG@33090|Viridiplantae,3G9XG@35493|Streptophyta,4JESP@91835|fabids	35493|Streptophyta	S	Protein LTV1 homolog	-	-	-	ko:K14798	-	-	-	-	ko00000,ko03009	-	-	-	LTV
evm.model.Chr1.168	3983.cassava4.1_012557m	5.63e-175	493	KOG1620@1|root,KOG1620@2759|Eukaryota,37QAD@33090|Viridiplantae,3GE4V@35493|Streptophyta,4JSGU@91835|fabids	35493|Streptophyta	IKT	Inositol polyphosphate multikinase	IPK2	GO:0000003,GO:0000823,GO:0000824,GO:0000902,GO:0000904,GO:0003006,GO:0003674,GO:0003824,GO:0005575,GO:0005622,GO:0005623,GO:0005634,GO:0005737,GO:0005829,GO:0005886,GO:0006066,GO:0006355,GO:0006793,GO:0006796,GO:0006935,GO:0007275,GO:0008150,GO:0008152,GO:0009058,GO:0009555,GO:0009605,GO:0009653,GO:0009790,GO:0009791,GO:0009793,GO:0009826,GO:0009846,GO:0009856,GO:0009860,GO:0009889,GO:0009932,GO:…	2.7.1.140,2.7.1.151	ko:K00915,ko:K11251	ko00562,ko01100,ko04070,ko04138,ko04217,ko05034,ko05322,map00562,map01100,map04070,map04138,map04217,map05034,map05322	M00132	R03478,R05800,R05801,R10065,R10953	RC00002,RC00078,RC01938	ko00000,ko00001,ko00002,ko01000,ko03036,ko04147	-	-	-	IPK
evm.model.Chr1.1680	3988.XP_002510477.1	2.18e-291	815	KOG2385@1|root,KOG2385@2759|Eukaryota,37WVD@33090|Viridiplantae,3GHNI@35493|Streptophyta,4JVKR@91835|fabids	35493|Streptophyta	S	Transmembrane and coiled-coil domain-containing protein	-	-	-	-	-	-	-	-	-	-	-	-	DUF726
evm.model.Chr1.1681	3988.XP_002510475.1	2.12e-100	303	2CNAX@1|root,2QUWE@2759|Eukaryota,37QHK@33090|Viridiplantae,3GD1C@35493|Streptophyta,4JG3W@91835|fabids	35493|Streptophyta	S	ZINC FINGER protein	-	GO:0000988,GO:0000989,GO:0003674,GO:0003676,GO:0003677,GO:0003700,GO:0005488,GO:0005575,GO:0005622,GO:0005623,GO:0005634,GO:0006355,GO:0007275,GO:0008150,GO:0009314,GO:0009416,GO:0009628,GO:0009639,GO:0009640,GO:0009641,GO:0009791,GO:0009889,GO:0010468,GO:0010556,GO:0019219,GO:0019222,GO:0031323,GO:0031326,GO:0032501,GO:0032502,GO:0043226,GO:0043227,GO:0043229,GO:0043231,GO:0043565,GO:0044424,GO:…	-	-	-	-	-	-	-	-	-	-	zf-B_box
evm.model.Chr1.1682	3983.cassava4.1_012926m	2.22e-145	417	COG1756@1|root,KOG3073@2759|Eukaryota,37N3Y@33090|Viridiplantae,3G8Q7@35493|Streptophyta,4JMWB@91835|fabids	35493|Streptophyta	J	Ribosomal RNA small subunit methyltransferase	-	GO:0000154,GO:0000462,GO:0001510,GO:0001701,GO:0001824,GO:0003674,GO:0003676,GO:0003723,GO:0003824,GO:0005488,GO:0005575,GO:0005622,GO:0005623,GO:0005634,GO:0005730,GO:0006139,GO:0006364,GO:0006396,GO:0006725,GO:0006807,GO:0006996,GO:0006997,GO:0007000,GO:0007275,GO:0008150,GO:0008152,GO:0008168,GO:0008173,GO:0008649,GO:0008757,GO:0009451,GO:0009790,GO:0009792,GO:0009987,GO:0010467,GO:0016043,GO:…	2.1.1.260	ko:K14568	ko03008,map03008	-	-	-	ko00000,ko00001,ko01000,ko03009	-	-	-	EMG1
evm.model.Chr1.1683	3988.XP_002510473.1	7.2e-282	803	KOG2293@1|root,KOG2293@2759|Eukaryota,37MPN@33090|Viridiplantae,3GBDD@35493|Streptophyta,4JG5S@91835|fabids	35493|Streptophyta	KT	N-terminal region of micro-spherule protein	-	GO:0000123,GO:0000228,GO:0000785,GO:0000790,GO:0002151,GO:0003674,GO:0003676,GO:0003723,GO:0003727,GO:0004857,GO:0005488,GO:0005575,GO:0005622,GO:0005623,GO:0005634,GO:0005654,GO:0005694,GO:0005730,GO:0005737,GO:0005783,GO:0005844,GO:0006325,GO:0006464,GO:0006473,GO:0006475,GO:0006807,GO:0006996,GO:0008150,GO:0008152,GO:0008187,GO:0008266,GO:0009889,GO:0009890,GO:0009892,GO:0009987,GO:0010521,GO:…	-	ko:K11674	ko05168,map05168	-	-	-	ko00000,ko00001,ko03036	-	-	-	FHA,MCRS_N
evm.model.Chr1.1684	3694.POPTR_0002s03000.1	1.07e-108	325	28HPQ@1|root,2QQ15@2759|Eukaryota,37N22@33090|Viridiplantae,3GAZQ@35493|Streptophyta,4JF78@91835|fabids	35493|Streptophyta	S	Protein SHI RELATED SEQUENCE	-	-	-	-	-	-	-	-	-	-	-	-	DUF702
evm.model.Chr1.1685.1.6486a10d	3983.cassava4.1_010164m	5.11e-231	639	COG4870@1|root,KOG1542@2759|Eukaryota,37N6V@33090|Viridiplantae,3G90Y@35493|Streptophyta,4JM4Y@91835|fabids	35493|Streptophyta	O	Belongs to the peptidase C1 family	-	GO:0000323,GO:0003674,GO:0003824,GO:0004175,GO:0004197,GO:0005575,GO:0005576,GO:0005615,GO:0005622,GO:0005623,GO:0005737,GO:0005764,GO:0005773,GO:0006508,GO:0006807,GO:0008150,GO:0008152,GO:0008233,GO:0008234,GO:0009056,GO:0009057,GO:0009987,GO:0016787,GO:0019538,GO:0030163,GO:0043170,GO:0043226,GO:0043227,GO:0043229,GO:0043231,GO:0044237,GO:0044238,GO:0044248,GO:0044257,GO:0044260,GO:0044265,GO:…	3.4.22.41	ko:K01373	ko04142,ko04210,map04142,map04210	-	-	-	ko00000,ko00001,ko01000,ko01002	-	-	-	Inhibitor_I29,Peptidase_C1
evm.model.Chr1.1686	102107.XP_008219239.1	3.45e-86	254	COG2036@1|root,KOG1745@2759|Eukaryota,37TRG@33090|Viridiplantae,3GI60@35493|Streptophyta,4JEG6@91835|fabids	35493|Streptophyta	B	Histone H3	-	-	-	ko:K11253	ko05034,ko05202,ko05322,map05034,map05202,map05322	-	-	-	ko00000,ko00001,ko03036,ko04147	-	-	-	Histone
evm.model.Chr1.1687	3983.cassava4.1_014157m	4.57e-157	444	COG5090@1|root,KOG2905@2759|Eukaryota,37QII@33090|Viridiplantae,3GFD8@35493|Streptophyta,4JJAI@91835|fabids	35493|Streptophyta	K	Transcription initiation factor IIF subunit	-	GO:0005575,GO:0005622,GO:0005623,GO:0005634,GO:0006355,GO:0006357,GO:0008150,GO:0009889,GO:0009891,GO:0009893,GO:0010468,GO:0010556,GO:0010557,GO:0010604,GO:0010628,GO:0019219,GO:0019222,GO:0031323,GO:0031325,GO:0031326,GO:0031328,GO:0043226,GO:0043227,GO:0043229,GO:0043231,GO:0044424,GO:0044464,GO:0045893,GO:0045935,GO:0045944,GO:0048518,GO:0048522,GO:0050789,GO:0050794,GO:0051171,GO:0051173,GO:…	3.6.4.12	ko:K03139	ko03022,map03022	-	-	-	ko00000,ko00001,ko01000,ko03021	-	-	-	TFIIF_beta
evm.model.Chr1.1688	3988.XP_002510467.1	5.19e-197	554	28N0B@1|root,2QSV3@2759|Eukaryota,37KAT@33090|Viridiplantae,3GDI0@35493|Streptophyta,4JHH6@91835|fabids	35493|Streptophyta	S	WAT1-related protein	-	GO:0000325,GO:0000902,GO:0003674,GO:0005215,GO:0005575,GO:0005622,GO:0005623,GO:0005737,GO:0005773,GO:0005774,GO:0005886,GO:0005887,GO:0005938,GO:0006521,GO:0006810,GO:0007154,GO:0007165,GO:0008150,GO:0009653,GO:0009705,GO:0009719,GO:0009725,GO:0009733,GO:0009734,GO:0009755,GO:0009826,GO:0009832,GO:0009834,GO:0009893,GO:0009914,GO:0009966,GO:0009987,GO:0010033,GO:0010315,GO:0010565,GO:0010646,GO:…	-	-	-	-	-	-	-	-	-	-	EamA
evm.model.Chr1.1689	3983.cassava4.1_029526m	3.66e-73	227	2CXMR@1|root,2RYIB@2759|Eukaryota,37U4V@33090|Viridiplantae,3GJJ9@35493|Streptophyta,4JU16@91835|fabids	35493|Streptophyta	K	Dehydration-responsive element-binding protein	-	GO:0001067,GO:0003674,GO:0003676,GO:0003677,GO:0003700,GO:0005488,GO:0005575,GO:0005622,GO:0005623,GO:0005634,GO:0006355,GO:0008150,GO:0009889,GO:0009891,GO:0009893,GO:0010033,GO:0010200,GO:0010243,GO:0010468,GO:0010556,GO:0010557,GO:0010604,GO:0010628,GO:0019219,GO:0019222,GO:0031323,GO:0031325,GO:0031326,GO:0031328,GO:0042221,GO:0042493,GO:0043226,GO:0043227,GO:0043229,GO:0043231,GO:0043565,GO:…	-	-	-	-	-	-	-	-	-	-	AP2
evm.model.Chr1.169	3983.cassava4.1_033232m	1.36e-91	275	2BYKQ@1|root,2RXK8@2759|Eukaryota,37TV9@33090|Viridiplantae,3GHW6@35493|Streptophyta,4JPKR@91835|fabids	35493|Streptophyta	S	Germin-like protein subfamily 3 member	-	GO:0005575,GO:0005618,GO:0005623,GO:0030312,GO:0044464,GO:0071944	-	-	-	-	-	-	-	-	-	-	Cupin_1
evm.model.Chr1.1690.1.6486a10d	3988.XP_002510461.1	6.06e-269	744	COG0536@1|root,KOG1489@2759|Eukaryota,37NJS@33090|Viridiplantae,3G9M4@35493|Streptophyta,4JNKK@91835|fabids	35493|Streptophyta	S	GTP1/OBG	-	-	-	-	-	-	-	-	-	-	-	-	GTP1_OBG,MMR_HSR1
evm.model.Chr1.1691	3983.cassava4.1_016019m	1.7e-129	370	KOG2659@1|root,KOG2659@2759|Eukaryota,37M57@33090|Viridiplantae,3GFIM@35493|Streptophyta,4JJ1H@91835|fabids	35493|Streptophyta	Z	Glucose-induced degradation protein 8 homolog	-	-	-	-	-	-	-	-	-	-	-	-	CLTH
evm.model.Chr1.1692	3988.XP_002510459.1	3.19e-224	628	COG4870@1|root,KOG4296@1|root,KOG1543@2759|Eukaryota,KOG4296@2759|Eukaryota,37J4A@33090|Viridiplantae,3G88V@35493|Streptophyta,4JDBI@91835|fabids	35493|Streptophyta	O	Belongs to the peptidase C1 family	-	GO:0000323,GO:0003674,GO:0003824,GO:0004175,GO:0004197,GO:0005575,GO:0005576,GO:0005615,GO:0005622,GO:0005623,GO:0005737,GO:0005764,GO:0005773,GO:0006508,GO:0006807,GO:0008150,GO:0008152,GO:0008233,GO:0008234,GO:0009056,GO:0009057,GO:0009987,GO:0016787,GO:0019538,GO:0030163,GO:0043170,GO:0043226,GO:0043227,GO:0043229,GO:0043231,GO:0044237,GO:0044238,GO:0044248,GO:0044257,GO:0044260,GO:0044265,GO:…	3.4.22.15	ko:K01365	ko04140,ko04142,ko04145,ko04210,ko04612,ko05205,ko05323,ko05418,map04140,map04142,map04145,map04210,map04612,map05205,map05323,map05418	-	-	-	ko00000,ko00001,ko00537,ko01000,ko01002,ko03110	-	-	-	Granulin,Inhibitor_I29,Peptidase_C1
evm.model.Chr1.1693	3983.cassava4.1_013405m	1.05e-163	462	COG2802@1|root,KOG4159@2759|Eukaryota,37KXB@33090|Viridiplantae,3GGBR@35493|Streptophyta,4JM93@91835|fabids	35493|Streptophyta	O	LON peptidase N-terminal domain and RING finger protein	-	-	-	-	-	-	-	-	-	-	-	-	LON_substr_bdg
evm.model.Chr1.1694	3750.XP_008389828.1	1.41e-100	298	KOG4474@1|root,KOG4474@2759|Eukaryota,37I1D@33090|Viridiplantae,3GG1K@35493|Streptophyta,4JEXU@91835|fabids	35493|Streptophyta	S	Transmembrane protein 136	-	-	-	-	-	-	-	-	-	-	-	-	TRAM_LAG1_CLN8
evm.model.Chr1.1695	3760.EMJ26246	1.48e-112	329	KOG4474@1|root,KOG4474@2759|Eukaryota,37I1D@33090|Viridiplantae,3GG1K@35493|Streptophyta,4JEXU@91835|fabids	35493|Streptophyta	S	Transmembrane protein 136	-	-	-	-	-	-	-	-	-	-	-	-	TRAM_LAG1_CLN8
evm.model.Chr1.1696	3983.cassava4.1_029282m	2.08e-190	536	COG0313@1|root,2QQ7V@2759|Eukaryota,37MM3@33090|Viridiplantae,3G8SE@35493|Streptophyta,4JKCF@91835|fabids	35493|Streptophyta	H	Ribosomal RNA small subunit methyltransferase	-	GO:0000154,GO:0000451,GO:0000453,GO:0001510,GO:0006139,GO:0006364,GO:0006396,GO:0006725,GO:0006807,GO:0008150,GO:0008152,GO:0009451,GO:0009987,GO:0010467,GO:0016070,GO:0016072,GO:0022613,GO:0031167,GO:0032259,GO:0034470,GO:0034641,GO:0034660,GO:0042254,GO:0043170,GO:0043412,GO:0043414,GO:0044085,GO:0044237,GO:0044238,GO:0044260,GO:0046483,GO:0071704,GO:0071840,GO:0090304,GO:1901360	2.1.1.198	ko:K07056	-	-	-	-	ko00000,ko01000,ko03009	-	-	-	TP_methylase
evm.model.Chr1.1697	3988.XP_002510435.1	5.44e-44	148	2CXWT@1|root,2S0BS@2759|Eukaryota,37UQ4@33090|Viridiplantae,3GIX2@35493|Streptophyta,4JU0Q@91835|fabids	35493|Streptophyta	K	Ocs element-binding factor	-	GO:0005575,GO:0005622,GO:0005623,GO:0005634,GO:0043226,GO:0043227,GO:0043229,GO:0043231,GO:0044424,GO:0044464	-	-	-	-	-	-	-	-	-	-	bZIP_1
evm.model.Chr1.1698	71139.XP_010027659.1	3.48e-55	177	2ANJB@1|root,2RZEJ@2759|Eukaryota,37UPP@33090|Viridiplantae,3GIGS@35493|Streptophyta	35493|Streptophyta	S	subunit O	-	GO:0005575,GO:0005622,GO:0005623,GO:0005737,GO:0008150,GO:0009507,GO:0009534,GO:0009535,GO:0009536,GO:0009579,GO:0009987,GO:0010257,GO:0010258,GO:0010598,GO:0016020,GO:0016043,GO:0022607,GO:0031976,GO:0031984,GO:0032991,GO:0034357,GO:0034622,GO:0042651,GO:0043226,GO:0043227,GO:0043229,GO:0043231,GO:0043933,GO:0044085,GO:0044422,GO:0044424,GO:0044425,GO:0044434,GO:0044435,GO:0044436,GO:0044444,GO:…	-	-	-	-	-	-	-	-	-	-	NdhO
evm.model.Chr1.1699	3694.POPTR_0005s25240.1	1.19e-135	401	2C11N@1|root,2QUG3@2759|Eukaryota,37P1R@33090|Viridiplantae,3GBVM@35493|Streptophyta,4JP8A@91835|fabids	35493|Streptophyta	K	transcription factor	-	GO:0000976,GO:0000981,GO:0001046,GO:0001047,GO:0001067,GO:0001228,GO:0003674,GO:0003676,GO:0003677,GO:0003690,GO:0003700,GO:0005488,GO:0005575,GO:0005622,GO:0005623,GO:0005634,GO:0006139,GO:0006351,GO:0006355,GO:0006357,GO:0006366,GO:0006725,GO:0006807,GO:0008150,GO:0008152,GO:0009058,GO:0009059,GO:0009889,GO:0009891,GO:0009893,GO:0009987,GO:0010467,GO:0010468,GO:0010556,GO:0010557,GO:0010604,GO:…	-	-	-	-	-	-	-	-	-	-	-
evm.model.Chr1.17	3694.POPTR_0015s09500.1	6.57e-63	198	2CK7M@1|root,2S2X6@2759|Eukaryota,37VU3@33090|Viridiplantae,3GJKK@35493|Streptophyta,4JQ89@91835|fabids	35493|Streptophyta	S	PB1 domain	-	-	-	-	-	-	-	-	-	-	-	-	PB1
evm.model.Chr1.170	3988.XP_002511059.1	0	1536	KOG0039@1|root,KOG0039@2759|Eukaryota,37KYK@33090|Viridiplantae,3G87H@35493|Streptophyta,4JFP6@91835|fabids	35493|Streptophyta	PQ	Respiratory burst oxidase homolog protein	-	-	-	ko:K13447	ko04016,ko04626,map04016,map04626	-	-	-	ko00000,ko00001,ko01000	-	-	-	FAD_binding_8,Ferric_reduct,NADPH_Ox,NAD_binding_6
evm.model.Chr1.1700.1.6486a103	3988.XP_002510429.1	3.48e-154	444	2CMGA@1|root,2QQ9S@2759|Eukaryota,37PJ7@33090|Viridiplantae,3GGKV@35493|Streptophyta,4JKMV@91835|fabids	35493|Streptophyta	S	Bifunctional nuclease	BBD1	GO:0003674,GO:0003676,GO:0003677,GO:0003824,GO:0004518,GO:0005488,GO:0006139,GO:0006725,GO:0006807,GO:0006950,GO:0006952,GO:0008150,GO:0008152,GO:0009605,GO:0009607,GO:0009620,GO:0009987,GO:0016787,GO:0016788,GO:0034641,GO:0043170,GO:0043207,GO:0043565,GO:0044237,GO:0044238,GO:0046483,GO:0050832,GO:0050896,GO:0051704,GO:0051707,GO:0071704,GO:0090304,GO:0090305,GO:0097159,GO:0098542,GO:1901360,GO:…	-	-	-	-	-	-	-	-	-	-	DNase-RNase,UVR
evm.model.Chr1.1701	3988.XP_002510428.1	0	967	KOG1471@1|root,KOG1471@2759|Eukaryota,37NEZ@33090|Viridiplantae,3G72N@35493|Streptophyta	35493|Streptophyta	I	phosphatidylinositol phosphatidylcholine transfer protein	-	GO:0000003,GO:0000226,GO:0003006,GO:0003674,GO:0005215,GO:0005319,GO:0005548,GO:0005575,GO:0005622,GO:0005623,GO:0005628,GO:0005634,GO:0005886,GO:0006810,GO:0006811,GO:0006820,GO:0006869,GO:0006996,GO:0007010,GO:0007017,GO:0007049,GO:0008150,GO:0008525,GO:0008526,GO:0009653,GO:0009987,GO:0010876,GO:0010927,GO:0015711,GO:0015748,GO:0015914,GO:0016020,GO:0016043,GO:0016192,GO:0019953,GO:0022402,GO:…	3.4.25.1	ko:K02725	ko03050,map03050	M00337,M00340	-	-	ko00000,ko00001,ko00002,ko01000,ko01002,ko03051,ko04147	-	-	-	CRAL_TRIO,CRAL_TRIO_N
evm.model.Chr1.1702	3988.XP_002510426.1	1.97e-220	618	COG0465@1|root,KOG0743@2759|Eukaryota,37T6J@33090|Viridiplantae,3GA9Z@35493|Streptophyta,4JMG3@91835|fabids	35493|Streptophyta	O	Belongs to the AAA ATPase family	-	-	-	ko:K08900	-	-	-	-	ko00000,ko03029	-	-	-	AAA,AAA_assoc
evm.model.Chr1.1704	3983.cassava4.1_010685m	5.5e-203	567	COG0451@1|root,KOG1502@2759|Eukaryota,37KRK@33090|Viridiplantae,3GDF2@35493|Streptophyta,4JTCB@91835|fabids	35493|Streptophyta	V	Bifunctional dihydroflavonol 4-reductase flavanone	DFR	GO:0003674,GO:0003824,GO:0005575,GO:0005622,GO:0005623,GO:0005737,GO:0005783,GO:0005789,GO:0008150,GO:0008152,GO:0009058,GO:0009718,GO:0009812,GO:0009813,GO:0012505,GO:0016020,GO:0016491,GO:0016614,GO:0016616,GO:0019898,GO:0031090,GO:0031312,GO:0031984,GO:0042175,GO:0042406,GO:0042440,GO:0043226,GO:0043227,GO:0043229,GO:0043231,GO:0044422,GO:0044424,GO:0044425,GO:0044432,GO:0044444,GO:0044446,GO:…	1.1.1.219,1.1.1.234	ko:K13082	ko00941,ko01100,ko01110,map00941,map01100,map01110	M00138	R03123,R03636,R04901,R05038,R06610,R07998,R07999	RC00234,RC00235	ko00000,ko00001,ko00002,ko01000	-	-	-	Epimerase
evm.model.Chr1.1705	3983.cassava4.1_010685m	5.5e-203	567	COG0451@1|root,KOG1502@2759|Eukaryota,37KRK@33090|Viridiplantae,3GDF2@35493|Streptophyta,4JTCB@91835|fabids	35493|Streptophyta	V	Bifunctional dihydroflavonol 4-reductase flavanone	DFR	GO:0003674,GO:0003824,GO:0005575,GO:0005622,GO:0005623,GO:0005737,GO:0005783,GO:0005789,GO:0008150,GO:0008152,GO:0009058,GO:0009718,GO:0009812,GO:0009813,GO:0012505,GO:0016020,GO:0016491,GO:0016614,GO:0016616,GO:0019898,GO:0031090,GO:0031312,GO:0031984,GO:0042175,GO:0042406,GO:0042440,GO:0043226,GO:0043227,GO:0043229,GO:0043231,GO:0044422,GO:0044424,GO:0044425,GO:0044432,GO:0044444,GO:0044446,GO:…	1.1.1.219,1.1.1.234	ko:K13082	ko00941,ko01100,ko01110,map00941,map01100,map01110	M00138	R03123,R03636,R04901,R05038,R06610,R07998,R07999	RC00234,RC00235	ko00000,ko00001,ko00002,ko01000	-	-	-	Epimerase
evm.model.Chr1.1706	3983.cassava4.1_010685m	2.01e-188	530	COG0451@1|root,KOG1502@2759|Eukaryota,37KRK@33090|Viridiplantae,3GDF2@35493|Streptophyta,4JTCB@91835|fabids	35493|Streptophyta	V	Bifunctional dihydroflavonol 4-reductase flavanone	DFR	GO:0003674,GO:0003824,GO:0005575,GO:0005622,GO:0005623,GO:0005737,GO:0005783,GO:0005789,GO:0008150,GO:0008152,GO:0009058,GO:0009718,GO:0009812,GO:0009813,GO:0012505,GO:0016020,GO:0016491,GO:0016614,GO:0016616,GO:0019898,GO:0031090,GO:0031312,GO:0031984,GO:0042175,GO:0042406,GO:0042440,GO:0043226,GO:0043227,GO:0043229,GO:0043231,GO:0044422,GO:0044424,GO:0044425,GO:0044432,GO:0044444,GO:0044446,GO:…	1.1.1.219,1.1.1.234	ko:K13082	ko00941,ko01100,ko01110,map00941,map01100,map01110	M00138	R03123,R03636,R04901,R05038,R06610,R07998,R07999	RC00234,RC00235	ko00000,ko00001,ko00002,ko01000	-	-	-	Epimerase
evm.model.Chr1.1707	3988.XP_002510416.1	1.18e-228	634	COG0448@1|root,KOG1504@2759|Eukaryota,37Q6W@33090|Viridiplantae,3GDQ2@35493|Streptophyta,4JITR@91835|fabids	35493|Streptophyta	E	Belongs to the ATCase OTCase family	OTC	GO:0000050,GO:0003674,GO:0003824,GO:0004585,GO:0005575,GO:0005622,GO:0005623,GO:0005737,GO:0006082,GO:0006520,GO:0006525,GO:0006526,GO:0006591,GO:0006807,GO:0008150,GO:0008152,GO:0008652,GO:0009058,GO:0009064,GO:0009084,GO:0009507,GO:0009532,GO:0009536,GO:0009570,GO:0009987,GO:0016053,GO:0016740,GO:0016741,GO:0016743,GO:0019627,GO:0019752,GO:0034641,GO:0042450,GO:0043226,GO:0043227,GO:0043229,GO:…	2.1.3.3	ko:K00611	ko00220,ko01100,ko01110,ko01130,ko01230,map00220,map01100,map01110,map01130,map01230	M00029,M00844	R01398	RC00096	ko00000,ko00001,ko00002,ko01000	-	-	-	OTCace,OTCace_N
evm.model.Chr1.1708	29730.Gorai.002G126700.1	6.61e-170	477	COG0638@1|root,KOG0863@2759|Eukaryota,37P1D@33090|Viridiplantae,3G82H@35493|Streptophyta	35493|Streptophyta	O	The proteasome is a multicatalytic proteinase complex which is characterized by its ability to cleave peptides with Arg, Phe, Tyr, Leu, and Glu adjacent to the leaving group at neutral or slightly basic pH	PAF1	GO:0000502,GO:0005575,GO:0005622,GO:0005623,GO:0005737,GO:0005829,GO:0005839,GO:0005886,GO:0005911,GO:0006807,GO:0008150,GO:0008152,GO:0009056,GO:0009057,GO:0009506,GO:0016020,GO:0019538,GO:0019773,GO:0030054,GO:0030163,GO:0032991,GO:0042221,GO:0043170,GO:0044238,GO:0044424,GO:0044444,GO:0044464,GO:0046685,GO:0050896,GO:0055044,GO:0071704,GO:0071944,GO:1901564,GO:1901565,GO:1901575,GO:1902494,GO:…	2.1.3.3,3.4.25.1	ko:K00611,ko:K02725	ko00220,ko01100,ko01110,ko01130,ko01230,ko03050,map00220,map01100,map01110,map01130,map01230,map03050	M00029,M00337,M00340,M00844	R01398	RC00096	ko00000,ko00001,ko00002,ko01000,ko01002,ko03051,ko04147	-	-	-	Proteasome,Proteasome_A_N
evm.model.Chr1.1709	3988.XP_002510413.1	3.03e-216	602	COG0524@1|root,KOG2854@2759|Eukaryota,37KMG@33090|Viridiplantae,3GE00@35493|Streptophyta,4JNNW@91835|fabids	35493|Streptophyta	G	Adenosine kinase	-	-	-	-	-	-	-	-	-	-	-	-	PfkB
evm.model.Chr1.171	3988.XP_002511058.1	0	1331	2CM8V@1|root,2QPMZ@2759|Eukaryota,37HVW@33090|Viridiplantae,3GGJC@35493|Streptophyta,4JMR7@91835|fabids	35493|Streptophyta	S	Tyrosyl-DNA phosphodiesterase	-	-	-	-	-	-	-	-	-	-	-	-	FHA,HIRAN,Tyr-DNA_phospho
evm.model.Chr1.1710	3983.cassava4.1_013839m	9.24e-180	502	COG0663@1|root,2QTES@2759|Eukaryota,37HVB@33090|Viridiplantae,3G7BJ@35493|Streptophyta,4JSEU@91835|fabids	35493|Streptophyta	S	Gamma carbonic anhydrase 1	-	-	-	-	-	-	-	-	-	-	-	-	Hexapep
[truncated: 25,154 more rows]

## Sheet: S Table 4
Supplementary Table S4. Regulatory binding sites of 14 EhWOX transcription factors
motif_id	gene of motif	alt	sequence_name	start	stop	p-value	matched_sequence
MP00253	evm.model.Chr2.2380.1.6486a107	Good	evm.model.Chr7.1331	1148	1171	2.61e-09	AAGAGAGAAAGAAAAAGAGAAAAA
[truncated: 10,154 more rows]

## Sheet: S Table 5
Supplementary Table S5. Expression values of WOX genes in different tissues based on RNA-seq
[truncated: 15 more rows]

[truncated: 1 more sheets: S Table 6]
